# Supplementary material for: Endogenous renal adiponectin drives gluconeogenesis through enhancing pyruvate and fatty acid utilization
Source: Nat Commun. 2023 Oct 17;14:6531. doi: 10.1038/s41467-023-42188-4 (PMC10582045; doi:10.1038/s41467-023-42188-4)
Supplement: Supplementary file 4 — Supplementary Data 1 [file 41467_2023_42188_MOESM4_ESM.xlsx]

## Sheet: Sheet1
Supplementary Data1
Description: We semi-quantitatively analyzed lipid species distribution considering 17117 lipid ID species at 25 μm spatial resolution through the entire kidney section by IMAGEREVEAL™ MS software (Shimadzu Corporation).
We selected 3 areas of cortex, transition and medulla in each section based on the anatomical structure and compared "3 Control vs 3 KSPAPN" and "3 Control vs 3 KSPAKO".
												Control vs KSPAPN
No.	Label								m/z	Formula	Adduct Ion	ConCortex1	ConCortex1	ConCortex1	ConCortex2	ConCortex2	ConCortex2	ConCortex3	ConCortex3	ConCortex3	TgCortex1	TgCortex1	TgCortex1	TgCortex2	TgCortex2	TgCortex2	TgCortex3	TgCortex3	TgCortex3	ConTra1	ConTra1	ConTra1	ConTra2	ConTra2	ConTra2	ConTra3	ConTra3	ConTra3	TgTran1	TgTran1	TgTran1	TgTran2	TgTran2	TgTran2	TgTran3	TgTran3	TgTran3	ConMedu1	ConMedu1
1	ST 20:4;O8;T								500.16	C22H31NO10S	M-H	1209.15	1084.01	997.951	731.048	718.819	677.697	931.338	817.401	1013.39	968.799	854.035	861.501	669.966	784.045	687.586	965.491	1013.85	910.966	1561.02	1553.04	1375.86	1007	981.405	878.049	1309.76	1447.17	1549.89	1138.29	1261.21	1372.05	1089.19	1017.1	943.843	1374.38	1398.36	1230.34	2678.29	2333.92
2	ST 21:3;O7;T								500.196	C23H35NO9S	M-H	194.773	174.212	186.307	107.897	127.012	154.541	173.987	156.682	200.583	154.083	143.584	172.821	118.997	149.359	132.669	182.382	237.848	174.261	287.706	221.163	194.041	176.334	184.259	139.789	237.206	221.164	332.318	185.514	227.247	263.838	179.032	170.082	182.24	241.792	254.186	235.373	360.606	389.15
3	ST 25:7;O4;T								500.211	C27H35NO6S	M-H	60.035	36.748	43.443	20.668	29.069	40.096	40.5	39.291	34.118	56.997	72.803	51.362	33.762	22.88	36.678	55.556	87.289	49.061	52.813	54.631	51.837	33.799	24.345	23.325	36.82	45.938	60.765	46.804	73.539	62.42	35.215	35.274	47.953	56.881	46.731	63.186	66.886	70.585
4	ST 19:5;O3;HexNAc	ST 25:6;O7;G							500.229	C27H35NO8/C27H35NO8	M-H/M-H	85.255	108.612	87.683	41.138	52.042	73.978	63.845	50.15	72.308	109.659	106.957	85.015	92.406	89.378	93.633	69.558	133.069	93.996	71.413	66.731	88.367	38.263	40.284	26.382	47.802	53.037	67.689	85.461	102.839	78.297	84.934	71.316	79.645	91.09	89.819	101.187	47.89	73.591
5	NAT 22:5;O4	ST 22:2;O6;T							500.232	C24H39NO8S/C24H39NO8S	M-H/M-H	80.142	99.605	84.576	36.186	43.787	68.82	56.273	45.541	61.978	110.217	114.054	72.772	82.134	79.029	94.44	60.387	110.962	80.205	54.089	78.803	85.013	36.634	33.831	23.768	46.582	49.242	61.506	76.085	82.248	62.154	76.251	61.248	62.658	80.954	82.114	82.586	48.857	66.162
6	LPE 19:5;O	LPS O-18:5							500.242	C24H40NO8P/C24H40NO8P	M-H/M-H	55.66	69.537	56.481	18.388	30.095	50.047	32.657	35.5	49.952	71.597	70.705	62.307	44.006	55.754	60.507	56.99	103.886	55.617	49.852	69.557	73.348	36.054	28.151	19.432	45.686	56.31	46.338	108.173	61.016	64.515	56.584	42.701	48.609	86.111	49.881	62.908	71.581	60.121
7	ST 26:6;O3;T								500.248	C28H39NO5S	M-H	57.941	66.428	61.941	17.065	26.106	54.074	30.402	33.249	44.984	62.394	51.763	43.365	35.411	38.829	46.333	56.701	93.73	50.554	68.117	65.021	64.381	32.049	21.526	15.203	35.664	46.93	39.362	84.038	77.187	83.165	39.817	54.202	54.848	68.299	52.403	68.3	91.961	71.942
8	ST 20:4;O2;HexNAc	ST 26:5;O6;G							500.265	C28H39NO7/C28H39NO7	M-H/M-H	114.641	73.482	98.556	129.092	84.653	123.835	174.44	219.755	157.863	178.1	120.774	105.097	71.248	79.58	74.515	155.488	172.026	152.17	111.187	134.546	141.847	90.277	107.027	94.365	309.353	243.324	225.998	146.676	124.751	176.992	104.61	108.663	90.655	269.587	212.337	205.702	315.447	339.179
9	NAT 23:4;O3	ST 23:1;O5;T							500.269	C25H43NO7S/C25H43NO7S	M-H/M-H	189.926	149.212	174.367	220.229	135.862	192.994	306.022	403.079	278.477	344.733	240.372	207.341	111.47	118.677	102.59	273.069	251.175	269.894	200.046	228.821	231.115	150.813	178.781	167.072	542.111	443.169	371.655	308.995	301.574	318.98	146.818	190.253	150.207	444.712	363.153	380.633	657.819	677.769
10	LPC 17:4	LPE 20:4	LPE O-20:5;O	PE O-20:4					500.278	C25H44NO7P/C25H44NO7P/C25H44NO7P/C25H44NO7P	M-H/M-H/M-H/M-H	390.398	358.343	359.104	553.497	338.111	481.185	775.768	911.183	695.607	628.771	528.998	426.655	273.267	380.116	274.872	708.424	597.452	736.663	437.25	508.517	472.205	400.803	469.08	422.009	1299.36	1096.28	937.293	720.152	735.338	583.174	393.465	493.233	420.453	1132.46	1074.9	1009.1	1353.55	1508.76
11	ST 23:0;O8;G								500.287	C25H43NO9	M-H	248.646	261.022	245.401	353.27	240.448	340.577	542.071	611.863	457.125	359.57	351.266	272.501	195.415	264.428	179.037	479.897	455.18	514.736	362.005	351.883	296.839	256.539	341.675	259.431	878.837	724.884	667.464	465.308	461.462	345.755	271.078	313.598	285.214	808.823	835.458	720.1	822.041	972.696
12	ST 21:3;O;HexNAc	ST 27:4;O5;G							500.302	C29H43NO6/C29H43NO6	M-H/M-H	33.499	32.819	30.045	18.389	25.744	31.692	25.8	31.069	35.888	54.595	31.52	36.458	39.08	32.105	31.126	35.103	68.712	48.308	68.907	63.016	49.26	25.596	22.177	26.24	33.196	42.802	63.106	64.791	61.467	52.149	55.481	46.303	57.263	57.29	76.391	66.957	60.024	72.565
13	NAT 24:3;O2	ST 24:0;O4;T							500.305	C26H47NO6S/C26H47NO6S	M-H/M-H	47.05	45.946	34.723	15.38	24.876	29.723	18.804	23.226	29.22	66.826	27.983	35.785	37.871	34.818	24.088	32.248	54.459	38.204	57.09	65.619	57.361	28.263	19.153	21.904	23.892	32.275	52.52	74.985	64.67	60.875	66.743	44.674	50.591	56.413	72.129	48.852	55.775	80.337
14	LPC O-18:4	LPE O-21:4							500.315	C26H48NO6P/C26H48NO6P	M-H/M-H	55.142	59.291	56.65	21.978	34.634	26.19	30.049	28.827	27.17	56.183	45.334	36.936	40.456	62.676	37.599	48.761	60.309	47.494	41.323	70.849	63.925	36.993	38.275	36.251	38.621	37.693	53.968	88.112	70.94	65.905	79.624	54.983	56.154	74.351	72.463	66.729	65.203	74.509
15	CAR 19:2;O4								500.323	C26H47NO8	M-H	31.262	38.537	33.782	18.768	27.86	18.909	30.178	25.715	27.379	35.763	28.11	23.983	29.755	52.147	38.171	38.18	47.208	50.116	26.735	51.23	56.565	31.582	28.015	33.842	31.702	34.954	55.367	58.26	44.753	47.651	52.165	37.779	45.411	59.365	50.094	59.35	58.01	47.615
16	CAR 23:6;O	NAE 28:7;O3	ST 28:3;O4;G						500.338	C30H47NO5/C30H47NO5/C30H47NO5	M-H/M-H/M-H	27.387	16.807	20.635	17.77	23.968	14.901	4.382	15.352	18.828	28.017	24.097	14.648	26.571	21.914	20.4	26.589	29.057	22.555	34.707	31.123	12.352	16.664	13.678	18.261	15.587	29.396	32.604	30.241	24.014	24.359	26.565	18.405	19.525	27.309	32.06	35.382	48.727	29.899
17	NAT 25:2;O								500.342	C27H51NO5S	M-H	23.662	16.853	16.649	18.048	18.773	12.773	4.987	11.633	23.361	25.847	21.495	21.942	24.751	17.5	20.976	23.139	25.447	26.908	27.319	26.106	14.504	16.522	17.108	26.016	13.288	20.089	25.124	27.482	23.01	24.436	18.62	22.122	17.87	27.859	35.642	34.775	44.576	29.089
18	CAR 20:1;O3								500.359	C27H51NO7	M-H	72.638	52.646	63.781	45.355	49.432	20.482	42.822	24.244	69.608	51.857	52.23	75.912	147.598	159.431	188.503	197.633	184.792	193.635	126.565	119.751	91.545	52.769	55.407	53.781	42.225	40.045	103.218	95.568	82.666	99.08	209.186	196.733	206.432	232.648	246.864	254.489	50.022	103.178
19	CAR 24:5	Cer 31:6;O3	NAE 29:6;O2	ST 29:2;O3;G					500.375	C31H51NO4/C31H51NO4/C31H51NO4/C31H51NO4	M-H/M-H/M-H/M-H	87.858	89.947	72.314	64.177	76.309	41.82	55.618	28.458	88.304	75.154	69.702	67.761	209.075	234.686	305.543	336.518	254.481	321.014	147.687	166.976	128.286	87.536	66.833	43.511	39.252	74.795	158.658	109.947	106.244	145.438	306.182	289.745	330.597	342.607	415.126	360.033	81.991	124.577
20	NAT 26:1								500.378	C28H55NO4S	M-H	63.004	61.148	50.347	40.8	48.715	33.407	43.057	20.822	60.601	52.765	49.881	43.396	134.341	154.547	188.254	232.906	160.044	213.72	100.902	123.05	88.545	58.828	41.296	34.811	27.171	48.105	116.652	75.773	75.169	100.488	192.343	171.501	219.893	227.633	277.079	242.366	78.151	89.467
21	CAR 21:0;O2	Cer 28:1;O5	NAE 26:1;O4						500.396	C28H55NO6/C28H55NO6/C28H55NO6	M-H/M-H/M-H	11.836	9.204	10.376	8.132	6.369	7.172	10.471	10.524	12.94	14.649	12.451	14.107	15.495	15.863	7.358	9.542	8.497	13.078	9.759	15.483	15.087	9.399	9.183	6.565	12.857	8.287	15.237	17.419	17.089	23.56	13.401	11.881	12.638	17.946	23.438	11.81	22.59	21.31
22	Cer 32:5;O2	NAE 30:5;O							500.411	C32H55NO3/C32H55NO3	M-H/M-H	12.125	16.8	10.596	6.76	8.575	7.651	11.654	7.823	19.741	7.232	11.849	13.933	8.865	7.168	9.66	14.39	16.291	13.65	11.822	18.157	13.817	11.842	14.867	6.822	12.557	22.011	20.748	18.48	13.242	27.896	17.477	20.793	19.316	14.62	17.694	24.678	36.457	18.986
23	Cer 29:0;O4	NAE 27:0;O3							500.432	C29H59NO5/C29H59NO5	M-H/M-H	11.325	10.648	9.108	6.725	7.708	5.137	17.372	6.315	7.701	8.567	8.108	10.299	2.755	15.16	13.989	10.098	7.641	8.924	9.308	14.027	15.176	13.412	19.3	4.828	10.385	13.571	11.673	7.02	15.699	18.16	7.148	7.481	13.641	17.235	16.257	9.627	25.983	22.255
24	Cer 33:4;O	NAE 31:4							500.447	C33H59NO2/C33H59NO2	M-H/M-H	11.181	11.665	18.32	4.384	7.055	7.529	9.982	5.207	8.273	5.758	8.924	14.944	13.982	7.128	6.48	7.958	8.034	8.233	21.835	19.042	13.931	7.378	12.648	4.922	9.722	7.638	18.903	3.749	15.972	20.398	8.327	11.71	7.725	15.466	18.345	7.59	19.251	28.004
25	ST 22:4;O8;S								501.144	C22H30O11S	M-H	510.086	497.996	473.981	243.692	292.685	265.747	380.505	278.852	421.996	493.429	438.785	409.516	310.597	321.541	292.038	377.831	426.393	406.204	796.792	716.603	711.811	381.671	294.096	301.742	466.212	564.723	622.539	552.384	596.829	645.936	481.973	410.316	359.795	541.345	548.974	489.233	1107.58	951.527
26	LPI 10:1;O								501.174	C19H35O13P	M-H	1803.79	1564.98	1344.89	1873.58	1492.96	1627.13	1786.19	1801.9	1914.42	1203.41	1079.29	1392.54	1073.08	1462.76	1313.33	1884.15	1829.52	1596.04	2455.7	2433.47	1942.03	2017.26	2525.31	2238.9	2990.64	2913.16	2918.55	1469.91	1619.27	2195.46	1890.19	1819.65	1641.18	2313.97	2526.73	2151.94	4676.52	4067.56
27	ST 23:3;O7;S								501.18	C23H34O10S	M-H	2590.24	2261.15	1912.22	3019.73	2368.22	2603.52	2837.65	2841.1	3004.71	1726.34	1501.29	2066.42	1718.26	2222.64	2078.59	2976.68	2870.9	2545.08	3545.17	3445.68	2834.53	3207.74	4025.3	3625.92	4787.49	4693.42	4638.99	2075.56	2440.94	3054.66	2966.72	2851.59	2604.35	3721.2	4019.98	3370.37	6797.1	5927.58
28	ST 27:7;O4;S								501.195	C27H34O7S	M-H	1014.02	943.839	750.218	1297.48	1032.41	1129.1	1201.72	1246.67	1361.14	655.068	590.746	802.891	732.579	943.216	946.094	1301.97	1376.24	1113.11	1427.57	1333.09	1191.8	1378.87	1710.51	1599.56	2048.03	2122.26	2057.88	816.703	993.107	1157.87	1318.43	1157.36	1153.2	1792.99	1846.42	1496.92	2574.43	2306.59
29	LPI 11:0	LPI O-11:1;O							501.211	C20H39O12P/C20H39O12P	M-H/M-H	66.44	48.039	45.633	25.06	22.671	56.595	32.969	30.121	36.625	53.359	61.585	48.076	32.147	42.129	39.16	45.461	87.515	50.46	68.714	67.615	42.812	31.417	28.223	26.994	27.351	40.212	69.191	57.099	54.635	72.849	39.295	57.658	54.673	56.862	71.339	73.228	93.914	74.731
30	ST 21:6;O4;Hex	ST 21:5;O3;GlcA							501.213	C27H34O9/C27H34O9	M-H/M-H	63.893	43.03	39.515	26.915	20.907	56.938	28.089	28.674	29.778	49.228	64.253	40.074	31.211	33.797	36.835	43.552	80.389	39.933	56.025	63.701	39.166	27.717	27.198	23.341	27.153	40.762	59.361	51.775	44.19	73.952	28.961	57.063	42.979	42.721	58.664	62.158	75.339	63.392
31	ST 24:2;O6;S								501.216	C24H38O9S	M-H	64.016	50.176	44.643	31.892	22.114	58.336	25.941	31.747	29.394	55.861	75.916	44.551	34.493	31.669	37.879	49.768	70.998	35.529	58.435	77.173	50.115	29.64	30.098	23.833	30.543	48.109	50.01	66.109	59.876	80.134	27.556	61.374	34.143	36.188	50.25	54.542	81.385	80.757
32	LPG 18:5	PA 21:4;O							501.226	C24H39O9P/C24H39O9P	M-H/M-H	69.95	70.567	65.382	35.092	40.524	48.025	27.743	45.787	50.604	57.652	74.97	55.326	46.662	35.545	48.816	58.802	63.097	60.885	77.873	63.487	80.919	39.192	36.811	26.188	47.048	51.841	48.653	68.33	73.187	70.577	76.117	67.814	49.058	54.764	67.295	67.34	63.623	78.713
33	ST 28:6;O3;S								501.232	C28H38O6S	M-H	72.278	66.059	64.741	30.964	39.792	40.424	34.321	40.749	43.329	47.613	75.827	56.324	61.034	40.581	54.012	50.901	72.992	63.2	71.208	60.485	79.906	35.942	27.922	16.243	28.597	46.425	39.081	70.104	62.294	87.651	71.978	70.278	54.834	50.121	64.583	64.48	38.695	70.595
34	ST 18:1;O6;Hex	ST 18:0;O5;GlcA							501.234	C24H38O11/C24H38O11	M-H/M-H	75.996	69.514	66.617	29.814	38.012	44.902	39.429	41.323	41.666	52.524	75.678	51.429	73.191	46.171	54.815	52.079	85.106	63.558	70.252	66.496	80.411	38.392	32.675	18.782	32.43	56.443	45.291	73.594	64.29	96.079	78.223	78.064	56.276	48.797	72.484	60.451	39.819	70.594
35	LPI O-12:0								501.247	C21H43O11P	M-H	63.168	70.593	60.911	24.152	29.919	64.823	33.747	41.915	39.8	65.214	69.888	42.89	39.936	54.695	37.115	47.841	105.786	68.577	61.888	67.879	71.94	30.396	24.237	24.285	39.546	51.489	71.698	82.654	65.454	88.932	63.888	52.151	52.823	62.335	66.984	46.945	74.995	49.065
36	ST 22:5;O3;Hex	ST 28:6;O8	ST 22:4;O2;GlcA						501.249	C28H38O8/C28H38O8/C28H38O8	M-H/M-H/M-H	63.056	69.657	56.444	23.164	28.772	71.604	32.149	41.165	39.527	64.757	69.798	42.588	34.272	53.562	33.275	46.078	105.227	64.731	60.395	66.008	70.069	27.827	20.427	21.504	38.044	50.915	68.515	76.047	67.11	102.036	55.883	45.484	52.417	61.397	60.826	47.348	77.104	47.25
37	ST 25:1;O5;S								501.253	C25H42O8S	M-H	74.458	86.99	69.432	24.931	27.821	81.755	32.805	42.647	46.548	68.991	79.427	55.958	26.632	52.54	33.536	46.992	113.189	58.74	69.123	67.607	68.572	26.04	18.5	22.077	37.668	46.994	60.933	75.907	75.219	99.002	46.793	44.309	52	66.677	53.877	53.76	85.401	56.42
38	LPA 22:4;O	LPG O-19:5	PA 22:3	PA O-22:4;O					501.262	C25H43O8P/C25H43O8P/C25H43O8P/C25H43O8P	M-H/M-H/M-H/M-H	135.101	116.614	172.547	42.241	33.082	76.045	76.264	74.124	112.485	109.467	85.718	85.668	37.609	78.292	49.422	70.313	169.03	79.573	81.365	79.638	55.441	40.655	48.465	36.76	58.478	60.758	77.692	85.257	69.836	89.923	82.052	70.183	55.284	85.867	66.799	87.414	114.347	106.371
39	ST 29:5;O2;S								501.268	C29H42O5S	M-H	165.897	131.791	223.105	61.044	51.502	82.719	124.83	119.865	152.982	160.071	128.498	93.617	57.765	93.66	56.005	116.353	205.004	104.569	97.24	127.094	91.992	53.278	83.9	54.185	101.893	96.635	148.098	109.216	126.844	136.738	117.941	85.943	83.306	134.95	121.595	132.903	194.648	183.395
40	ST 19:0;O5;Hex								501.271	C25H42O10	M-H	171.645	129.747	238.334	83.302	63.261	102.534	151.019	152.641	168.914	182.038	152.406	106.127	72.77	99.034	60.704	134.478	219.207	131.883	104.796	148.149	109.377	69.221	103.91	68.737	144.28	141.123	172.916	111.663	170.609	164.873	130.307	100.466	98.586	184.131	173.339	173.483	239.21	222.304
41	DG 26:7;O2	ST 23:4;O2;Hex	ST 29:5;O7	ST 23:3;O;GlcA					501.286	C29H42O7/C29H42O7/C29H42O7/C29H42O7	M-H/M-H/M-H/M-H	128.037	110.49	162.714	154.912	93.574	145.235	221.098	219.685	181.174	192.351	165.906	145.339	113.046	104.895	89.719	187.901	229.432	235.004	134.222	207.807	179.463	143.588	141.3	136.747	342.746	291.259	271.902	191.59	212.456	212.145	171.761	142.589	141.76	329.767	316.207	337.936	430.561	410.666
42	ST 26:0;O4;S								501.289	C26H46O7S	M-H	103.105	100.175	131.427	130.766	83.216	130.794	182.398	186.545	153.801	157.421	134.363	122.205	106.206	96.692	75.717	167.677	200.253	201.476	109.824	165.986	153.411	125.101	114.261	112.124	288.518	248.826	243.655	181.79	163.317	177.572	138.427	119.56	122.763	278.918	279.272	279.189	343.339	322.524
43	LPA 23:3	LPA O-23:4;O	PA O-23:3						501.299	C26H47O7P/C26H47O7P/C26H47O7P	M-H/M-H/M-H	52.381	53.642	68.178	37.042	36.252	50.718	58.599	55.698	60.828	62.616	72.549	69.599	47.932	40.592	48.477	60.815	81.652	80.94	55.978	60.814	93.849	38.793	33.193	38.952	76.408	73.599	80.711	98.36	67.35	82.186	65.688	55.213	57.21	93.777	112.136	78.014	125.956	89.602
44	ST 30:4;O;S								501.304	C30H46O4S	M-H	43.22	36.583	30.789	25.415	23.16	34.652	38.824	36.854	40.065	45.894	44.495	44.954	34.584	41.299	38.969	52.14	55.878	53.913	47.987	39.419	60.694	26.061	24.868	28.93	42.668	49.171	44.574	47.648	40.005	49.473	53.699	43.573	49.593	64.079	75.792	48.504	66.11	40.015
45	DG O-27:7;O2	DG 27:6;O	FA 30:7;O4	ST 24:3;O;Hex	ST 30:4;O6				501.322	C30H46O6/C30H46O6/C30H46O6/C30H46O6/C30H46O6	M-H/M-H/M-H/M-H/M-H	35.535	24.784	40.322	11.557	19.552	20.632	32.859	24.614	17.857	28.939	44.023	41.797	19.81	20.844	16.834	40.902	31.668	28.764	34.206	43.381	39.564	24.2	21.325	22.773	33.777	31.22	35.502	36.379	41.738	42.015	32.092	48.134	28.999	32.632	43.508	42.454	54.85	47.013
46	LPA O-24:3								501.335	C27H51O6P	M-H	21.046	28.255	10.68	10.436	13.554	9.034	17.941	11.83	28.62	20.001	38.138	18.289	18.442	15.14	16.629	22.704	31.841	16.56	33.672	31.323	32.935	14.571	22.289	15.081	20.933	23.979	25.858	27.687	28.642	20.448	23.834	42.578	16.674	34.035	33.138	38.831	40.444	37.134
47	DG O-28:6;O	DG 28:5	FA 31:6;O3	MG 28:6;O					501.359	C31H50O5/C31H50O5/C31H50O5/C31H50O5	M-H/M-H/M-H/M-H	28.663	18.394	19.05	11.113	16.645	9.387	16.896	18.775	26.507	16.299	17.888	27.525	20.053	35.439	26.197	33.474	33.306	31.889	51.799	26.707	37.678	22.824	21.357	15.038	25.137	37.579	22.569	27.411	32.059	46.743	52.974	30.439	46.964	30.308	49.745	38.597	37.495	34.996
48	DG 25:0;O2								501.38	C28H54O7	M-H	39.27	31.025	19.623	12.491	16.066	14.963	24.716	12.157	19.259	26.533	23.599	21.543	49.879	48.781	65.383	64.849	69.786	64.361	42.087	34.608	41.784	29.441	12.835	22.541	17.48	22.766	55.778	36.813	35.618	38.594	73.29	54.19	65.806	88.799	106.606	99.72	54.875	58.015
49	DG O-29:5	FA 32:5;O2	MG O-29:6;O	MG 29:5					501.395	C32H54O4/C32H54O4/C32H54O4/C32H54O4	M-H/M-H/M-H/M-H	20.108	17.331	8.265	9.662	7.727	6.692	12.423	9.802	8.352	16.068	9.495	8.447	15.184	15.546	9.181	17.797	16.879	22.43	19.518	16.329	13.451	7.403	13.517	6.058	15.94	15.568	11.134	24.277	25.525	17.025	16.751	11.132	16.102	21.772	34.497	16.109	24.619	24.743
50	DG O-26:0;O2	FA 29:0;O4							501.416	C29H58O6/C29H58O6	M-H/M-H	11.838	10.144	8.477	6.417	6.479	3.437	5.839	6.264	15.757	10.196	8.683	9.311	9.351	4.753	9.093	15.44	17.835	10.777	24.239	12.252	8.93	7.945	13.906	3.189	18.21	16.627	14.645	11.529	5.777	5.371	7.65	17.809	8.26	15.2	18.622	8.136	31.504	19.082
51	FA 33:4;O	MG O-30:5							501.431	C33H58O3/C33H58O3	M-H/M-H	17.257	12.225	9.576	8.303	7.781	8.794	12.753	10.589	10.67	10.861	12.8	3.3	8.686	10.163	9.168	11.653	15.901	18.495	14.93	20.945	15.556	5.972	6.29	5.377	12.428	20.182	17.014	5.794	9.981	7.527	8.844	15.683	10.954	16.399	17.853	14.325	23.832	16.712
52	FA 34:3								501.468	C34H62O2	M-H	10.036	11.516	12.599	5.772	6.211	8.129	9.492	7.291	6.375	8.523	6.221	13.362	13.016	7.89	14.513	6.507	8.778	6.3	11.486	13.2	21.987	8.667	12.514	10.322	15.933	15.495	16.964	13.447	19.316	6.985	9.565	7.386	12.171	10.58	10.264	18.647	32.357	11.206
53	ST 20:3;O8;T								502.175	C22H33NO10S	M-H	1027.3	883.223	740.258	940.315	829.042	953.752	941.313	1019.14	1118.15	710.236	667.296	718.86	703.496	831.159	763.603	1070.33	1037.59	923.898	1382.45	1242.02	1063.5	1120.03	1291.52	1194.81	1511.01	1675.2	1641.59	950.12	998.944	1151.05	1064.35	977.049	970.217	1414.76	1537.78	1294.41	2260.69	2211.93
54	ST 18:5;O4;HexNAc	ST 24:6;O8;G							502.208	C26H33NO9/C26H33NO9	M-H/M-H	85.038	60.031	79.713	53.704	55.086	86.158	64.213	63.668	79.733	82.285	101.737	61.138	44.726	63.42	49.192	73.474	133.493	56.596	114.367	106.47	73.605	61.515	69.086	60.969	95.416	96.06	100.812	79.498	74.088	68.057	66.894	70.987	57.786	113.818	104.151	90.935	152.046	113.234
55	ST 21:2;O7;T								502.212	C23H37NO9S	M-H	64.832	48.319	61.574	34.027	35.954	64.006	46.006	45.475	59.344	60.914	85.812	43.338	27.893	46.215	41.478	53.695	108.905	39.327	81.72	88.637	61.346	39.752	44.972	42.22	63.895	73.286	74.648	66.283	57.42	66.204	46.049	48.232	45.397	84.448	80.433	62.589	98.54	71.752
56	LPS 17:4								502.221	C23H38NO9P	M-H	57.597	36.494	51.473	27.328	25.691	53.434	28.016	29.631	44.648	52.483	51.539	42.318	24.075	31.734	34.815	34.759	83.505	30.312	43.641	66.162	58.5	28.803	25.747	21.21	40.733	47.521	63.233	53.696	52.251	50.938	44.11	36.683	31.179	52.953	64.122	43.348	64.694	52.398
57	ST 25:6;O4;T								502.227	C27H37NO6S	M-H	49.285	50.586	58.485	24.116	28.693	56.885	27.398	31.059	37.443	56.947	26.905	53.56	25.936	26.399	43.248	35.871	86.834	27.037	38.864	38.976	66.208	23.958	24.083	18.525	37.489	40.911	72.999	35.983	29.933	62.016	36.107	46.839	37.097	51.273	56.527	42.771	42.179	43.734
58	ST 19:4;O3;HexNAc	ST 25:5;O7;G							502.245	C27H37NO8/C27H37NO8	M-H/M-H	47.278	54.773	46.225	17.183	19.439	61.511	28.092	27.094	40.275	61.105	78.616	36.966	31.731	24.737	28.499	37.984	108.769	32.401	52.42	66.405	59.629	29.397	31.6	18.39	42.529	31.99	50.026	64.845	52.709	58.492	28.401	28.274	25.223	52.246	36.379	32.291	57.954	49.116
59	NAT 22:4;O4	ST 22:1;O6;T							502.248	C24H41NO8S/C24H41NO8S	M-H/M-H	51.564	66.709	47.562	25.27	21.026	71.467	30.34	33.883	45.99	52.809	72.67	40.375	31.666	29.501	30.809	47.118	111.26	49.333	50.403	69.567	60.11	35.02	35.679	23.544	56.526	33.487	58.999	71.773	51.149	68.997	30.46	33.189	33.858	67.828	40.173	40.844	83.956	53.927
60	LPC 16:4;O	LPE 19:4;O	LPS O-18:4						502.258	C24H42NO8P/C24H42NO8P/C24H42NO8P	M-H/M-H/M-H	53.511	64.596	55.976	28.459	22.607	59.082	34.578	33.723	44.615	47.534	57.065	37.756	29.827	37.952	33.482	59.072	86.362	48.28	36.349	48.614	41.767	34.761	30.266	28.604	41.376	47.313	44.935	40.367	72.928	45.882	56.799	33.798	29.267	46.592	39.21	42.077	95.611	29.213
61	ST 26:5;O3;T								502.263	C28H41NO5S	M-H	56.804	53.19	63.088	24.786	28.36	66.084	48.917	39.783	52.507	58.785	51.669	49.458	31.579	40.148	33.525	46.221	100.614	43.152	45.19	50.505	39.987	37.256	31.872	24.477	54.331	64.289	51.475	43.716	71.457	56.267	56.457	34.588	32.543	40.255	37.07	47.159	92.868	29.412
62	ST 20:3;O2;HexNAc	ST 26:4;O6;G							502.281	C28H41NO7/C28H41NO7	M-H/M-H	62.149	59.104	97.364	55.706	54.215	63.259	79.051	84.501	93.443	81.103	73.93	61.406	44.096	42.998	46.508	78.145	105.819	64.385	104.044	74.76	73.787	75.193	61.23	59.037	103.598	90.716	94.258	74.705	74.637	65.273	70.443	80.44	68.839	103.343	117.82	101.241	124.491	131.556
63	NAT 23:3;O3	ST 23:0;O5;T							502.284	C25H45NO7S/C25H45NO7S	M-H/M-H	73.502	74.224	104.32	70.484	69.354	80.226	102.059	109.431	106.091	99.526	86.612	76.19	60.76	66.255	57.512	95.237	109.017	91.265	106.686	88.248	79.845	92.032	69.9	71.449	119.68	113.162	113.021	110.395	71.075	66.077	79.371	101.561	78.827	116.347	148.534	119.725	152.891	148.83
64	LPC 17:3	LPC O-17:4;O	LPE 20:3	LPE O-20:4;O	PE O-20:3				502.294	C25H46NO7P/C25H46NO7P/C25H46NO7P/C25H46NO7P/C25H46NO7P	M-H/M-H/M-H/M-H/M-H	117.211	111.232	110.588	94.667	90.062	114.48	134.53	137.283	129.11	84.103	116.186	106.782	101.393	119.198	88.69	129.054	136.427	151.915	84.867	101.533	97.349	89.931	89.715	92.342	133.183	143.034	142.508	120.112	87.303	90.866	101.906	109.96	82.081	151.068	149.004	142.979	137.565	151.814
65	NAT 27:7								502.3	C29H45NO4S	M-H	93.903	80.227	90.306	79.462	77.815	82.415	100.344	91.816	103.592	68.658	92.071	85.767	86.738	94.36	77.399	109.059	113.036	106.019	56.987	82.201	76.663	70.243	66.984	68.49	86.829	126.014	118.401	102.54	78.397	73.014	86.624	77.564	67.818	106.426	106.404	99.552	88.418	118.079
66	CAR 22:6;O2	NAE 27:7;O4	ST 21:2;O;HexNAc	ST 27:3;O5;G					502.317	C29H45NO6/C29H45NO6/C29H45NO6/C29H45NO6	M-H/M-H/M-H/M-H	33.003	23.369	26.295	10.675	19.425	27.838	18.265	14.175	27.362	23.583	16.178	23.814	16.692	22.242	15.995	38.566	36.726	28.553	22.797	33.952	21.665	15.104	16.477	13.427	25.553	37.799	46.61	34.636	42.605	45.505	45.959	26.623	24.971	47.941	25.875	27.29	44.068	32.452
67	NAT 24:2;O2								502.321	C26H49NO6S	M-H	28.487	34.246	28.255	12.915	21.336	26.366	22.388	14.167	28.19	25.615	26.035	21.481	18.929	24.357	18.394	37.067	35.051	30.826	20.625	35.497	21.263	17.268	19.332	17.798	27.038	40.969	51.153	27.375	38.315	42.256	47.506	27.552	31.728	50.269	27.638	22.145	50.756	33.31
68	LPC O-18:3	LPE O-21:3							502.33	C26H50NO6P/C26H50NO6P	M-H/M-H	26.137	26.418	24.143	17.95	16.148	24.024	23.483	15.609	24.508	35.451	16.067	22.485	17.535	21.738	18.571	30.383	26.133	34.405	30.693	38.406	27.169	33.69	25.969	26.613	29.708	43.731	40.196	22.021	32.755	32.969	38.173	29.096	40.452	34.658	37.782	26.249	38.904	32.333
69	CAR 19:1;O4								502.339	C26H49NO8	M-H	23.114	30.562	18.14	11.732	17.394	21.642	23.099	19.844	23.935	27.843	15.995	30.969	18.617	21.944	18.48	21.79	26.553	22.883	26.522	20.124	34.884	23.517	23.041	22.35	24.139	46.186	34.811	15.879	19.455	27.071	26.331	21.347	29.343	37.278	39.981	29.914	41.005	63.844
70	CAR 23:5;O	Cer 30:6;O4	NAE 28:6;O3	ST 28:2;O4;G					502.354	C30H49NO5/C30H49NO5/C30H49NO5/C30H49NO5	M-H/M-H/M-H/M-H	18.369	15.984	10.631	10.153	12.073	17.334	15.328	18.415	14.699	22.189	28.836	24.572	17.174	14.057	20.245	15.699	28.34	20.622	14.643	19.752	23.939	21.698	22.243	12.483	21.561	26.712	32.715	17.951	21.601	36.49	23.937	21.62	18.901	26.64	38.345	27.273	46.367	37.789
71	NAT 25:1;O								502.357	C27H53NO5S	M-H	18.966	18.992	9.105	9.809	10.627	14.845	13.39	17.525	13.174	21.942	24.218	26.814	19.48	13.255	15.015	11.945	28.352	18.462	16.653	16.207	26.251	18.498	16.636	14.921	21.484	22.016	28.068	21.43	16.884	23.344	16.206	20.984	16.911	30.176	33.342	20.338	41.548	28.621
72	CAR 20:0;O3								502.375	C27H53NO7	M-H	29.624	17.797	20.974	15.394	19.129	14.408	22.688	20.12	22.4	17.4	10.484	29.415	30.677	25.078	34.838	33.238	36.422	37.015	33.387	28.396	28.126	21.771	18.984	16.698	14.304	27.607	39.733	17.243	37.487	36.728	26.269	38.273	36.295	40.284	49.191	37.05	45.4	52.537
73	CAR 24:4	Cer 31:5;O3	NAE 29:5;O2	ST 29:1;O3;G					502.39	C31H53NO4/C31H53NO4/C31H53NO4/C31H53NO4	M-H/M-H/M-H/M-H	11.995	20.587	12.216	8.211	10.456	5.598	7.834	7.08	15.786	8.982	9.849	16.125	19.474	15.229	10.753	22.675	24.863	26.083	12.961	13.317	18.652	10.672	19.074	10.687	17.498	22.428	12.908	16.984	20.081	18.878	25.797	14.851	19.106	32.348	23.397	29.348	21.15	36.703
74	NAT 26:0								502.394	C28H57NO4S	M-H	11.354	19.249	8.6	11.492	10.562	4.821	7.516	4.786	16.947	9.644	11.444	12.066	10.626	12.313	6.167	20.563	19.797	17.117	12.485	10.597	15.506	10.098	18.56	8.808	14.663	17.393	15.468	9.344	18.485	15.357	21.677	9.082	16.104	22.807	20.952	23.859	24.439	43.101
75	Cer 28:0;O5	NAE 26:0;O4							502.411	C28H57NO6/C28H57NO6	M-H/M-H	12.282	13.147	9.973	7.959	6.252	6.075	12.653	8.463	12.488	7.438	4.493	12.179	10.293	6.013	7.517	13.252	10.867	8.61	11.498	14.829	4.166	13.262	6.772	10.993	16.913	9.873	16.237	7.365	10.469	15.476	15.445	11.543	11.521	15.193	25.085	15.36	12.789	14.86
76	Cer 32:4;O2	NAE 30:4;O							502.427	C32H57NO3/C32H57NO3	M-H/M-H	12.599	12.665	12.421	8.698	7.411	5.269	11.151	12.585	13.026	12.48	7.915	9.596	6.723	6.843	7.257	11.533	9.391	5.865	12.365	9.344	8.751	9.629	7.92	12.172	8.922	21.17	12.675	3.125	18.421	6.197	10.646	6.422	7.828	15.622	13.193	17.731	15.356	19.194
77	Cer 33:3;O	NAE 31:3							502.463	C33H61NO2/C33H61NO2	M-H/M-H	16.944	14.665	8.174	8.076	10.089	9.996	9.779	5.668	8.979	8.837	9.452	8.079	9.496	5.245	11.437	6.869	8.909	11.709	16.509	16.674	16.874	10.274	10.717	16.306	10.618	15.183	25	6.588	12.922	10.504	20.573	16.573	8.038	12.842	17.212	15.697	19.942	26.68
78	ST 22:3;O8;S								503.159	C22H32O11S	M-H	540.691	425.938	446.492	306.872	330.635	282.235	384.558	347.098	449.555	416.716	398.387	358.247	363.839	303.175	281.011	424.377	430.172	428.175	642.043	688.051	569.562	446.958	379.448	334.629	477.211	606.627	679.936	561.129	567.995	562.75	476.15	418.519	399.196	495.184	574.651	546.604	1041.86	923.663
79	ST 26:7;O5;S								503.175	C26H32O8S	M-H	431.132	344.566	362.321	350.148	346.771	304.875	397.306	326.872	432.669	354.188	364.382	308.358	298.314	349.167	327.922	413.112	437.264	351.015	533.418	532.871	503.37	441.42	445.164	384.093	541.44	619.158	634.521	443.123	394.862	511.596	457.477	411.618	415.266	531.549	583.328	548.108	884.708	752.793
80	LPI 10:0;O								503.19	C19H37O13P	M-H	341.03	287.48	309.2	294.953	267.498	339.177	344.233	326.864	348.588	228.389	258.42	282.664	231.695	263.12	258.394	346.985	389.357	330.369	447.387	370.632	344.702	354.04	438.663	370.591	540.244	528.587	555.193	280.055	383.768	372.401	334.48	320.301	313.522	483.367	467.451	451.276	663.097	645.058
81	ST 20:5;O4;GlcA								503.192	C26H32O10	M-H	330.5	293.544	298.911	298.706	261.423	327.454	338.937	321.124	353.362	225.317	257.661	269.046	230.729	253.492	247.195	343.047	383.446	323.687	420.94	370.689	335.054	354.151	425.051	353.805	521.444	510.482	544.667	258.938	366.637	343.294	326.301	319.33	310.47	484.971	452.546	434.138	667.169	647.451
82	ST 23:2;O7;S								503.196	C23H36O10S	M-H	323.06	316.29	294.539	290.525	240.769	296.588	320.966	304.948	346.883	253.924	273.349	273.043	231.547	229.26	224.498	330.185	371.65	303.255	416.248	365.285	344.519	338.66	386.886	321.196	472.63	468.127	515.185	246.053	359.655	349.854	306.216	311.646	302.549	469.928	424.606	394.512	681.127	666.494
83	BMP 17:4								503.205	C23H37O10P	M-H	187.582	193.721	154.1	154.563	124.158	168.667	168.623	187.976	195.901	178.62	163.649	171.697	153.845	148.385	140.263	193.631	250.5	180.944	222.49	239.872	173.708	170.114	172.346	161.044	231.372	250.472	285.812	136.592	213.445	197.542	183.69	199.805	184.632	277.365	226.376	212.908	393.129	307.37
84	ST 27:6;O4;S								503.211	C27H36O7S	M-H	110.076	124.971	102.829	83.455	81.254	104.531	102.531	99.622	98.146	125.987	98.271	119.528	90.799	112.788	97.324	129.626	163.053	116.561	135.342	152.154	133.22	90.395	91.229	93.141	110.464	129.441	169.073	117.33	117.068	105.09	127.74	133.152	119.914	147.046	159.231	155.454	197.229	173.089
85	LPI O-11:0;O								503.226	C20H41O12P	M-H	72.001	46.388	48.539	30.513	22.397	61.792	33.178	42.025	40.742	67.817	71.206	51.283	36.202	33.472	32.167	47.019	99.824	43.043	72.794	55.92	62.998	29.736	35.308	37.028	35.978	50.084	52.994	52.599	63.999	65.85	49.391	52.079	50.437	50.97	58.742	77.27	48.033	75.349
86	ST 21:5;O4;Hex	ST 21:4;O3;GlcA							503.229	C27H36O9/C27H36O9	M-H/M-H	78.55	51.046	46.884	29.808	22.903	62.321	33.676	42.092	41.694	66.46	73.644	56.248	35.974	31.442	28.884	41.861	99.913	38.075	80.452	58.789	69.265	30.29	35.219	36.145	35.975	53.986	53.968	53.697	57.933	53.347	45.339	53.025	48.722	51.406	53.591	69.833	53.993	81.213
87	ST 24:1;O6;S								503.232	C24H40O9S	M-H	77.155	49.506	40.399	25.626	23.713	58.352	33.108	42.158	39.564	68.21	72.989	52.396	38.397	33.378	23.387	37.615	96.778	35.403	73.071	65.544	72.352	31.313	35.599	31.997	37.216	61.904	54.11	63.471	62.173	51.182	38.865	45.509	42.954	54.002	50.46	55.655	50.494	80.712
88	LPG 18:4	LPG O-18:5;O	PA 21:3;O						503.242	C24H41O9P/C24H41O9P/C24H41O9P	M-H/M-H/M-H	63.263	49.446	42.233	19.833	23.417	55.183	31.152	34.22	37.712	66.527	74.78	42.316	41.464	37.446	24.794	43.428	90.19	43.262	54.7	58.516	57.008	28.671	28.47	25.519	55.801	49.892	42.518	65.463	55.024	53.923	46.886	32.585	41.096	52.045	53.492	48.646	70.173	63.03
89	ST 28:5;O3;S								503.247	C28H40O6S	M-H	47.192	49.247	39.175	21.429	20.712	39.492	37.121	30.604	31.333	46.363	55.215	44.847	41.231	30.981	33.034	39.493	80.695	43.189	43.386	49.062	42.722	24.165	23.554	21.494	48.439	52.579	40.208	48.318	48.762	55.046	47.699	35.234	42.386	46.301	56.66	56.39	53.379	49.979
90	ST 18:0;O6;Hex								503.25	C24H40O11	M-H	40.081	49.662	36.788	18.864	18.081	34.359	36.25	29.187	29.278	48.06	50.316	47.821	40.812	33.357	33.184	39.041	76.474	37.682	41.793	39.896	39.148	23.846	26.738	21.651	41.892	43.627	41.581	49.815	37.962	50.178	49.26	39.867	40.412	51.61	55.712	53.065	47.294	38.144
91	ST 22:4;O3;Hex	ST 28:5;O8	ST 22:3;O2;GlcA						503.265	C28H40O8/C28H40O8/C28H40O8	M-H/M-H/M-H	52.863	65.864	60.48	23.622	31.01	54.353	34.975	39.704	39.615	73.661	56.142	55.341	41.513	49.167	24.713	51.353	86.475	39.386	53.802	65.52	56.026	28.974	30.676	33.723	33.76	47.858	54.9	52.382	70.081	73.772	57.749	52.937	41.455	48.265	55.482	53.6	87.831	64.978
92	ST 25:0;O5;S								503.268	C25H44O8S	M-H	60.832	67.359	69.699	22.409	29.354	59.429	32.476	36.733	44.71	79.943	63.144	60.829	45.595	35.83	28.85	50.066	87.256	44.005	59.131	71.257	64.694	30.14	35.916	37.161	37.311	49.96	57.25	58.943	63.206	70.981	61.063	55.112	46.167	51.149	53.28	58.706	92.808	74.139
93	LPA 22:3;O	LPG O-19:4	PA 22:2	PA O-22:3;O					503.278	C25H45O8P/C25H45O8P/C25H45O8P/C25H45O8P	M-H/M-H/M-H/M-H	71.597	65.069	62.184	29.876	36.298	66.854	38.799	51.248	47.222	79.63	89.063	66.146	47.57	53.607	42.68	64.394	84.456	63.912	69.136	78.117	71.755	39.808	45.263	41.806	53.845	58.901	79.195	60.088	81.229	80.016	62.832	54.274	62.298	76.529	71.01	60.523	95.123	87.534
94	ST 29:4;O2;S								503.284	C29H44O5S	M-H	55.85	46.504	49.781	35.756	36.853	56.782	43.762	42.497	48.099	65.825	76.271	67.414	35.697	50.614	52.104	50.234	68.104	60.664	53.29	60.716	80.906	31.453	31.757	45.693	43.55	47.813	64.608	64.289	85.735	61.796	60.138	67.031	46.082	59.814	66.125	63.88	88.216	67.147
95	DG 26:6;O2	ST 23:3;O2;Hex	ST 29:4;O7	ST 23:2;O;GlcA					503.301	C29H44O7/C29H44O7/C29H44O7/C29H44O7	M-H/M-H/M-H/M-H	92.887	99.035	110.352	90.264	103.799	103.423	134.29	116.294	107.079	93.488	106.308	114.767	144.345	131.069	131.705	124.212	146.485	128.839	100.105	91.88	89.822	107.087	66.337	102.497	90.957	78.129	118.287	118.833	85.088	103.06	111.214	125.39	103.976	117.671	141.742	117.873	67.465	69.944
96	LPA 23:2	LPA O-23:3;O	PA O-23:2						503.314	C26H49O7P/C26H49O7P/C26H49O7P	M-H/M-H/M-H	78.433	74.716	82.495	51.884	65.512	67.079	82.78	81.588	73.589	63.333	75.281	73.412	89.137	70.742	67.492	86.873	93.936	91.316	84.496	58.805	66.742	79.181	46.912	66.49	67.368	69.512	123.222	79.09	85.359	85.652	88.312	96.895	79.099	90.435	87.597	74.778	44.223	57.48
97	ST 30:3;O;S								503.32	C30H48O4S	M-H	60.412	51.768	56.518	30.354	35.032	30.524	48.477	49.999	49.046	56.085	51.092	42.677	51.106	38.554	32.766	47.435	52.81	60.248	58.297	40.072	66.137	56.45	33.528	41.859	47.153	44.803	79.651	40.57	61.12	57.718	50.852	54.454	37.85	50.528	59.294	40.361	33.728	58.605
98	DG O-27:6;O2	DG 27:5;O	FA 30:6;O4	ST 24:2;O;Hex	ST 30:3;O6				503.338	C30H48O6/C30H48O6/C30H48O6/C30H48O6/C30H48O6	M-H/M-H/M-H/M-H/M-H	24.937	24.525	20.351	16.783	16.381	13.372	16.351	23.625	16.484	22.921	18.756	8.422	16.277	18.48	20.616	24.473	30.317	32.477	38.13	37.656	19.846	19.884	7.329	20.049	21.137	29.94	28.6	20.794	20.595	38.595	28.686	34.341	26.318	26.413	32.581	25.746	29.506	41.274
99	LPA O-24:2								503.351	C27H53O6P	M-H	15.473	22.719	22.397	14.691	11.642	12.151	24.754	22.183	13.809	15.542	16.973	20.112	25.607	19.654	20.768	24.06	14.476	21.32	21.945	21.02	19.636	18.989	16.886	15.937	27.733	19.28	17.643	18.226	24.186	15.215	21.36	24.705	20.994	24.761	26.942	26.079	20.51	29.325
100	DG O-28:5;O	DG 28:4	FA 31:5;O3	MG 28:5;O					503.374	C31H52O5/C31H52O5/C31H52O5/C31H52O5	M-H/M-H/M-H/M-H	19.438	16.32	13.228	11.282	19.337	16.923	14.269	14.831	17.116	15.577	15.071	20.019	9.732	18.536	17.361	27.304	17.286	24.83	21.765	23.961	31.887	11.249	18.168	17.595	13.608	15.95	19.592	15.994	27.23	27.846	17.886	22.897	17.295	19.63	23.088	27.846	55.683	35.744
101	DG O-29:4	FA 32:4;O2	MG O-29:5;O	MG 29:4					503.411	C32H56O4/C32H56O4/C32H56O4/C32H56O4	M-H/M-H/M-H/M-H	16.343	5.27	10.175	5.973	6.827	2.762	10.838	10.36	12.083	9.367	6.547	9.256	6.633	6.484	9.756	8.296	11.212	11.877	10.97	9.4	7.416	8.629	7.083	6.533	13.133	17.451	14.165	7.083	4.955	15.96	4.594	11.88	7.78	6.478	9.687	7.617	17.734	25.406
102	FA 33:3;O	MG O-30:4							503.447	C33H60O3/C33H60O3	M-H/M-H	12.927	10.438	5.898	5.87	9.996	3.459	4.828	6.637	9.014	8.389	6.145	7.047	6.781	2.749	3.027	9.072	6.731	9.836	13.222	9.776	10.576	7.154	9.227	8.56	13.588	12.984	9.091	4.6	4.585	4.54	10.401	7.652	3.032	11.169	12.221	23.98	8.067	7.732
103	FA 34:2								503.483	C34H64O2	M-H	17.379	11.6	9.261	11.104	6.964	5.64	8.859	6.661	8.603	11.627	7.084	10.76	6.666	10.466	3.36	4.877	12.787	6.758	13.453	6.097	12.06	8.139	5.829	8.416	14.352	10.455	13.855	17.579	8.973	19.366	6.864	8.909	6.981	9.972	9.998	3.414	16.056	20.704
104	ST 20:2;O8;T								504.191	C22H35NO10S	M-H	221.043	147.038	154.264	103.563	127.412	122.234	130.176	130.468	169.632	168.017	163.584	137.984	115.543	131.155	102.62	162.569	199.226	149.673	201.26	250.097	225.496	164.505	179.914	164.822	193.915	215.582	249.514	189.353	151.137	232.276	179.968	171.166	148.768	207.42	212.542	212.619	362.477	360.808
105	LPS 16:4;O								504.2	C22H36NO10P	M-H	145.865	98.805	95.107	81.277	100.751	101.302	92.888	88.551	116.345	120.367	71.542	111.008	92.051	107.264	73.466	137.092	154.226	120.337	169.358	158.232	132.286	114.089	129.921	109.636	160.974	172.163	170.955	113.485	116.548	155.416	132.499	124.155	108.456	158	127.39	151.269	201.12	255.101
106	ST 24:6;O5;T								504.206	C26H35NO7S	M-H	115.114	93.926	78.298	72.687	92.373	99.587	86.843	94.643	104.802	108.81	86.022	99.588	79.098	93.991	70.362	130.098	144.631	116.369	140.776	121.122	111.157	99.404	119.332	91.512	138.822	145.363	147.047	97.091	101.639	107.522	135.263	119.726	105.799	127.739	111.249	144.392	139.063	202.163
107	ST 18:4;O4;HexNAc	ST 24:5;O8;G							504.224	C26H35NO9/C26H35NO9	M-H/M-H	50.165	61.655	38.771	33.673	25.836	58.731	22.289	26.485	48.08	53.774	78.891	30.213	29.609	39.417	30.235	40.798	83.47	49.696	52.793	56.69	59.474	26.686	31.749	23.032	31.182	46.193	54.493	42.032	59.618	38.527	41.377	39.155	45.374	43.099	55.793	38.064	38.2	65.614
108	ST 21:1;O7;T								504.227	C23H39NO9S	M-H	54.607	53.052	38.045	32.198	28.92	58.769	26.368	22.782	49.124	50.501	74.273	24.99	29.01	53.202	34.042	37.654	85.962	46.545	59.326	62.821	61.017	24.49	33.874	25.148	35.225	46.977	53.532	44.363	56.206	48.376	41.052	40.88	48.183	50.582	56.974	44.318	41.335	81.031
109	LPS 17:3	LPS O-17:4;O							504.237	C23H40NO9P/C23H40NO9P	M-H/M-H	50.319	51.148	49.183	28.097	25.083	44.4	24.482	34.018	36.105	30.748	46.909	47.118	26.699	34.435	20.101	33.411	69.46	32.809	80.855	55.608	46.496	31.358	37.749	35.071	47.232	40.14	57.333	53.178	34.058	48.498	34.008	32.324	38.451	40.307	47.937	43.215	56.593	58.129
110	ST 25:5;O4;T								504.243	C27H39NO6S	M-H	47.783	48.502	53.253	23.367	23.556	45.966	27.193	38.853	37.209	41.607	56.383	47.735	22.639	38.007	24.283	39.785	71.692	31.23	70.287	56.661	46.615	37.787	36.517	31.677	43.537	37.385	50.056	53.45	32.431	53.519	34.962	29.61	41.694	36.569	35.776	41.328	63.207	52.804
111	ST 19:3;O3;HexNAc	ST 25:4;O7;G							504.26	C27H39NO8/C27H39NO8	M-H/M-H	48.107	57.154	37.756	23.874	29.103	66.955	36.66	39.464	36.222	74.892	68.599	49.214	41.993	40.578	33.797	37.112	75.945	39.987	47.046	49.622	79.545	32.731	36.122	33.25	41.457	45.161	31.139	58.885	69.775	51.858	35.72	46.489	38.933	45.339	56.98	33.458	72.247	54.866
112	NAT 22:3;O4	ST 22:0;O6;T							504.264	C24H43NO8S/C24H43NO8S	M-H/M-H	57.537	70.002	49.451	41.843	49.694	75.734	48.645	53.02	55.031	87.08	82.859	71.205	55.408	71.58	51.503	56.124	83.885	62.558	66.637	66.668	94.248	53.572	56.161	49.404	70.13	72.605	51.741	75.706	90.393	65.684	57.942	63.045	59.243	69.289	87.736	59.022	81.362	60.859
113	LPC 16:3;O	LPE 19:3;O	LPS O-18:3						504.273	C24H44NO8P/C24H44NO8P/C24H44NO8P	M-H/M-H/M-H	91.742	101.657	65.838	92.937	103.549	114.259	74.727	74.942	103.219	127.994	103.847	103.177	112.226	141.401	113.812	128.974	137.563	124.34	107.853	103.788	114.022	98.595	93.899	72.178	127.499	110.805	108.638	85.727	118.167	98.695	112.523	91.914	92.369	121.677	129.243	128.532	81.461	69.373
114	NAT 26:7;O	ST 26:4;O3;T							504.279	C28H43NO5S/C28H43NO5S	M-H/M-H	92.608	85.614	61.879	85.276	79.81	106.657	73.661	69.073	90.872	123.865	98.573	88.864	104.374	131.815	106.021	114.166	127.225	112.293	91.269	86.488	99.029	89.885	79.77	74.69	118.717	109.986	101.452	80.97	91.662	91.216	100.966	89.084	91.015	143.817	113.47	120.132	67.327	76.176
115	CAR 21:6;O3	ST 20:2;O2;HexNAc	ST 26:3;O6;G						504.297	C28H43NO7/C28H43NO7/C28H43NO7	M-H/M-H/M-H	72.045	73.471	76.105	42.818	46.264	66.308	59.921	49.959	62.694	65.617	77.207	63.586	66.923	38.433	62.027	38.342	100.259	51.383	79.781	87.242	64.055	53.887	48.842	41.881	41.358	65.451	68.016	74.603	58.138	77.539	65.1	62.938	65.583	74.52	62.889	56.613	68.324	52.16
116	NAT 23:2;O3								504.3	C25H47NO7S	M-H	82.41	86.125	105.034	54.845	72.778	82.205	72.703	70.978	78.495	78.913	85.901	85.41	89.889	67.241	81.37	55.403	110.529	65.728	89.763	87.814	78.824	79.157	63.798	62.629	56.934	79.77	92.809	92.802	76.588	93.157	85.998	87.068	85.602	83.53	79.684	79.875	66.708	61.618
117	LPC 17:2	LPC O-17:3;O	LPE 20:2	LPE O-20:3;O	PE O-20:2				504.31	C25H48NO7P/C25H48NO7P/C25H48NO7P/C25H48NO7P/C25H48NO7P	M-H/M-H/M-H/M-H/M-H	117.142	105.44	138.136	92.803	121.806	138.542	118.979	114.988	120.727	116.604	125.706	124.232	163.234	130.074	145.259	127.067	159.787	168.86	95.318	101.655	113.859	133.168	96.706	96.937	106.102	113.323	141.81	123.297	129.647	103.042	122.665	123.04	112.775	142.301	125.288	135.411	97.369	95.181
118	ST 30:7;O3;G								504.312	C32H43NO4	M-H	114.361	104.33	129.609	89.827	121.734	136.862	116.853	110.916	120.59	113.892	117.14	119.914	159.908	124.66	147.667	137.455	151.523	181.55	88.562	102.409	113.603	131.3	91.239	103.246	104.184	108.612	139.321	118.539	121.812	98.476	125.391	126.323	108.201	136.891	117.386	143.652	95.811	95.306
119	NAT 27:6								504.315	C29H47NO4S	M-H	100.59	90.117	111.258	77.375	107.846	123.597	100.877	94.488	106.423	90.901	89.406	103.929	132.556	119.944	127.978	122.683	127.738	168.403	73.756	95.031	102.416	111.204	73.506	92.501	94.684	93.932	116.644	106.163	91.615	81.207	117.552	116.423	92.657	115.858	103.121	133.572	78.38	81.44
120	CAR 22:5;O2	Cer 29:6;O5	NAE 27:6;O4	ST 21:1;O;HexNAc	ST 27:2;O5;G				504.333	C29H47NO6/C29H47NO6/C29H47NO6/C29H47NO6/C29H47NO6	M-H/M-H/M-H/M-H/M-H	22.229	14.805	19.494	16.832	17.963	18.596	16.221	17.908	19.999	18.405	22.782	19.641	32.901	12.376	15.061	32.131	24.837	24.964	25.519	17.186	30.331	22.228	13.95	8.002	23.018	32.446	25.472	14.285	26.04	21.387	15.983	20.501	19.334	25.548	30.256	24.06	75.587	34.194
121	NAT 24:1;O2								504.336	C26H51NO6S	M-H	17.81	13.587	16.083	11.529	13.462	15.228	13.691	10.932	18.172	16.567	20.141	14.868	27.082	11.84	12.487	26.591	23.601	22.118	20.871	15.328	24.311	15.771	14.529	9.699	18.521	29.301	20.843	20.119	30.334	13.979	11.018	19.673	18.683	16.792	21.645	18.22	69.569	31.546
122	LPC O-18:2	LPE O-21:2							504.346	C26H52NO6P/C26H52NO6P	M-H/M-H	27.983	16.331	25.154	16.444	18.74	20.752	17.976	12.437	20.039	24.959	23.272	15.77	20.289	23.521	11.406	24.032	21.735	23.296	21.553	28.517	14.281	15.194	19.242	21.177	16.805	19.803	25.218	19.428	36.401	14.634	13.646	18.945	19.697	26.163	19.919	21.111	37.856	29.586
123	CAR 19:0;O4								504.354	C26H51NO8	M-H	24.485	18.399	15.47	21.341	19.895	25.344	13.727	14.783	21.368	24.039	28.38	15.578	24.562	26.63	9.447	22.221	26.334	13.5	22.103	17.096	25.102	10.608	18.917	25.353	18.379	22.454	35.737	20.537	21.17	13.833	20.476	13.709	20.489	20.919	23.941	19.423	31.568	41.178
124	CAR 23:4;O	Cer 30:5;O4	NAE 28:5;O3	ST 28:1;O4;G					504.369	C30H51NO5/C30H51NO5/C30H51NO5/C30H51NO5	M-H/M-H/M-H/M-H	19.64	12.239	9.069	9.597	6.041	10.597	7.247	7.753	12.851	10.686	12.386	14.034	4.998	6.028	16.845	11.237	13.041	9.104	8.408	15.966	8.409	12.576	6.212	11.577	13.017	6.021	13.119	12.489	10.494	4.965	8.567	9.366	12.691	18.143	11.016	9.156	32.219	20.641
125	NAT 25:0;O								504.373	C27H55NO5S	M-H	18.94	13.489	11.462	8.471	6.604	8.863	7.971	9.013	12.394	13.115	10.19	21.157	2.91	6.009	15.466	9.943	14.565	10.316	14.672	20.716	9.874	10.803	5.645	8.47	17.2	4.987	10.421	13.09	11.485	11.022	10.24	12.58	10.679	21.296	11.328	9.668	36.735	20.54
126	CAR 24:3	Cer 31:4;O3	NAE 29:4;O2	ST 29:0;O3;G					504.406	C31H55NO4/C31H55NO4/C31H55NO4/C31H55NO4	M-H/M-H/M-H/M-H	5.885	3.814	5.347	2.74	4.737	2.554	4.643	6.93	4.798	3.798	10.233	8.298	3.305	9.165	6.943	6.752	6.683	5.819	3.602	16.44	9.342	8.021	8.914	2.534	9.267	14.572	11.022	9.684	7.514	19.283	6.776	5.689	11.184	12.272	12.687	8.416	20.893	18.016
127	Cer 32:3;O2	NAE 30:3;O							504.442	C32H59NO3/C32H59NO3	M-H/M-H	6.119	13.363	14.496	7.169	6.207	4.787	5.56	4.984	9.699	7.299	4.635	11.981	15.062	11.435	2.225	4.392	12.338	9.408	9.652	17.003	9.236	7.764	5.911	4.365	4.437	10.147	8.147	6.884	14.411	7.376	6.187	8.441	6.839	6.744	8.239	8.633	14.107	18.303
128	Cer 33:2;O	NAE 31:2							504.479	C33H63NO2/C33H63NO2	M-H/M-H	18.004	11.121	12.922	6.468	7.338	5.115	13.784	10.462	8.353	20.699	15.681	6.441	12.324	10.238	7.939	17.276	16.715	13.036	17.829	19.376	15.899	11.326	7.132	11.998	11.504	8	10.141	29.72	10.239	21.264	3.993	20.511	12.584	24.802	27.097	14.174	21.509	22.691
129	ST 25:7;O6;S								505.154	C25H30O9S	M-H	519.736	541.544	428.215	266.972	308.347	246.317	391.481	319.053	462.389	475.573	466.778	373.918	343.418	348.551	261.853	341.961	391.728	383.532	693.954	701.652	612.997	361.487	362.579	313.92	421.012	537.99	580.774	559.513	648.99	581.24	461.89	441.59	394.077	517.802	508.981	532.277	1094.46	862.314
130	ST 19:5;O5;GlcA								505.172	C25H30O11	M-H	282.147	246.163	263.147	189.155	185.909	186.625	240.299	183.101	256.061	226.265	239.002	230.498	210.431	208.941	141.383	229.381	276.315	229.014	350.915	354.207	346.17	240.296	263.168	230.045	313.591	343.648	356.859	273.948	267.654	304.41	221.213	256.794	241.775	321.884	306.906	264.636	470.689	394.401
131	ST 22:2;O8;S								505.175	C22H34O11S	M-H	248.292	206.821	215.011	168.238	168.364	165.251	207.903	167.196	220.882	193.11	218.663	222.373	190.71	202.9	129.107	215.41	274.418	207.853	319.604	308.951	304.803	216.311	242.751	205.09	288.242	310.284	319.357	252.621	210.015	269.582	208.798	229.474	221.345	303.125	281.369	247.417	423.416	335.536
132	BMP 16:4;O								505.184	C22H35O11P	M-H	161.93	139.304	128.708	103.722	122.786	105.848	121.313	119.736	163.563	128.192	165.629	180.711	117.028	131.17	107.414	142.953	231.798	149.987	214.44	211.674	219.015	143.763	139.196	121.387	163.612	207.422	220.96	174.678	164.045	169.406	163.747	157.599	171.904	216.069	185.873	186.914	299.595	224.914
133	ST 26:6;O5;S								505.19	C26H34O8S	M-H	111.341	111.984	115.266	64.769	83.906	82.07	90.722	86.582	126.873	99.014	117.195	125.575	79.907	84.86	93.025	107.847	157.233	106.67	125.428	151.274	164.303	95.935	93.539	88.777	104.629	141.724	174.556	97.585	129.713	122.354	121.479	132.919	133.367	153.223	140.625	131.74	199.423	157.326
134	ST 20:5;O5;Hex	ST 20:4;O4;GlcA							505.208	C26H34O10/C26H34O10	M-H/M-H	96.065	109.01	91.852	44.744	47.276	86.179	60.385	49.419	82.019	72.136	86.764	66.546	48.688	63.482	58.471	79.188	100.558	88.711	137.019	134.38	116.23	60.961	58.308	46.723	73.688	96.801	118.979	135.02	125.296	96.674	101.344	58.076	84.532	120.344	76.18	88.551	146.565	129.385
135	ST 23:1;O7;S								505.211	C23H38O10S	M-H	89.031	99.025	105.858	45.126	46.606	84.13	63.185	51.224	76.665	81.031	108.54	80.291	43.102	71.12	58.655	83.923	112.946	91.882	135.15	129.617	113.162	60.615	62.924	51.004	77.867	101.867	117.413	135.709	127.687	90.508	94.835	64.304	94.642	125.025	81.75	87.243	143.57	122.383
136	BMP 17:3	LPG 17:4;O							505.221	C23H39O10P/C23H39O10P	M-H/M-H	76.472	67.599	72.432	33.535	29.306	59.788	57.403	58.431	60.012	89.266	86.702	68.049	57.272	74.166	47.457	72.687	111.101	71.813	81.064	87.678	98.806	56.539	36.539	46.984	64.46	97.75	94.068	71.486	74.74	87.804	84.591	72.811	91.969	85.839	102.748	77.316	71.499	89.927
137	ST 27:5;O4;S								505.227	C27H38O7S	M-H	57.467	40.974	47.165	21.558	24.838	46.577	36.562	40.499	41.112	52.336	48.037	45.434	50.783	44.952	35.576	44.885	78.846	52.479	51.087	57.914	53.082	40.888	25.46	28.997	53.645	69.397	65.972	60.913	68.211	56.002	50.877	48.113	57.729	70.45	86.616	45.671	56.984	62.114
138	ST 21:4;O4;Hex	ST 21:3;O3;GlcA							505.244	C27H38O9/C27H38O9	M-H/M-H	66.71	59.546	71.112	22.435	26.038	57.442	39.837	33.966	43.368	76.005	68.005	67.571	40.559	38.032	46.766	36.071	99.868	58.526	80.416	88.815	108.367	54.873	34.672	41.665	40.829	48.365	58.304	85.703	115.095	98.647	67.067	53.414	43.141	57.579	63.55	54.821	68.864	56.509
139	ST 24:0;O6;S								505.248	C24H42O9S	M-H	73.282	58.313	66.799	29.137	34.853	72.396	46.829	40.229	58.959	81.029	65.773	71.834	55.003	48.7	61.108	57.363	118.327	68.256	86.807	88.11	108.554	60.73	43.539	39.45	49.937	60.328	69.654	103.436	110.859	91.014	80.539	63.627	63.149	79.454	92.009	78.275	60.459	54.064
140	LPG 18:3	LPG O-18:4;O	PA 21:2;O						505.257	C24H43O9P/C24H43O9P/C24H43O9P	M-H/M-H/M-H	78.509	57.54	67.198	39.407	44.01	54.568	33.057	30.569	42.89	74.693	75.957	65.383	55.376	49.867	57.287	70.527	101.694	65.25	85.963	83.998	77.536	43.809	34.68	26.112	37.053	64.643	52.587	93.236	82.72	86.71	53.337	43.4	66.337	66.626	79.656	74.107	44.248	67.942
141	ST 28:4;O3;S								505.263	C28H42O6S	M-H	47.144	44.664	42.66	35.009	38.126	54.701	30.956	29.746	38.308	68.324	55.004	40.912	47.58	50.701	46.647	70.118	90.263	75.389	59.84	58.733	59.758	35.043	27.323	24.447	27.404	58.569	48.694	64.626	51.137	54.238	56.73	39.982	53.656	67.309	73.527	67.211	26.362	49.028
142	ST 22:3;O3;Hex	ST 28:4;O8	ST 22:2;O2;GlcA						505.281	C28H42O8/C28H42O8/C28H42O8	M-H/M-H/M-H	78.041	69.41	63.184	30.984	49.623	81.244	37.053	60.754	51.976	101.64	76.348	55.737	60.029	57.962	66.861	70.011	98.125	81.143	56.816	101.529	73.471	57.566	53.387	58.675	64.629	55.549	68.575	126.556	83.971	108.28	71.446	80.291	72.545	60.549	66.822	66.161	76.218	52.588
143	LPA 22:2;O	LPG O-19:3	PA 22:1	PA O-22:2;O					505.294	C25H47O8P/C25H47O8P/C25H47O8P/C25H47O8P	M-H/M-H/M-H/M-H	91.477	90.073	102.658	70.726	73.361	85.234	78.25	60.983	86.818	123.681	82.776	94.466	97.152	83.424	90.488	86.576	124.169	104.078	111.707	101.74	95.838	80.512	72.686	80.161	65.916	95.361	88.147	109.68	105.645	89.817	67.012	68.043	100.345	80.454	76.418	85.429	74.326	72.315
144	ST 29:3;O2;S								505.299	C29H46O5S	M-H	77.974	82.062	84.412	66.674	79.452	73.624	79.62	62.909	83.448	99.335	68.834	74.353	93.876	85.323	82.891	93.366	111.015	95.636	88.411	81.22	71.903	75.724	67.884	75.86	66.632	86.484	83.286	88.747	69.324	80.48	75.688	81.83	96.316	95.611	81.138	87.375	56.598	66.277
145	DG 26:5;O2	ST 23:2;O2;Hex	ST 29:3;O7	ST 23:1;O;GlcA					505.317	C29H46O7/C29H46O7/C29H46O7/C29H46O7	M-H/M-H/M-H/M-H	63.248	49.795	66.655	39.102	50.297	62.146	62.951	52.058	66.914	60.481	69.104	69.725	61.35	63.048	61.373	69.367	64.329	100.385	74.199	68.116	44.06	44.782	55.241	52.305	56.199	61.868	67.999	86.984	49.688	57.731	65.168	64.435	65.567	51.435	71.804	79.286	37.836	48.964
146	LPA 23:1	LPA O-23:2;O	PA O-23:1						505.33	C26H51O7P/C26H51O7P/C26H51O7P	M-H/M-H/M-H	44.196	27.194	33.69	27.206	27.38	21.394	39.588	37.218	54.594	19.838	26.657	21.267	28.005	20.601	26.842	29.256	28.703	34.828	72.88	53.039	53.704	40.377	28.901	33.482	32.948	41.541	50.188	56.963	32.512	43.831	41.346	33.579	39.307	41.004	42.996	43.908	55.322	78.597
147	ST 30:2;O;S								505.336	C30H50O4S	M-H	42.341	32.162	20.839	22.207	24.41	21.572	26.138	30.02	40.247	22.28	18.333	17.762	24.542	16.933	16.683	33.58	20.629	20.945	55.703	43.865	55.192	38.272	30.084	24.347	42.072	61.31	59.29	35.301	32.676	39.881	35.8	38.326	33.386	47.228	50.873	36.567	105.551	94.63
148	DG O-27:5;O2	DG 27:4;O	FA 30:5;O4	ST 24:1;O;Hex	ST 30:2;O6				505.353	C30H50O6/C30H50O6/C30H50O6/C30H50O6/C30H50O6	M-H/M-H/M-H/M-H/M-H	23.148	16.806	25.751	11.088	12.479	10.689	19.243	12.183	24.376	23.713	21.399	22.373	10.508	12.277	17.135	29.087	18.386	21.387	21.904	24.779	27.924	17.395	11.461	17.685	17.609	18.353	26.089	11.262	13.959	19.739	20.614	17.417	17.232	17.261	24.581	28.303	21.047	32.421
149	LPA O-24:1								505.366	C27H55O6P	M-H	13.875	9.051	15.444	9.475	4.326	9.729	7.845	5.103	11.764	19.019	10.48	15.802	13.554	7.527	14.942	9.415	19.007	11.617	8.208	13.062	11.263	13.671	9.574	9.735	14.178	12.178	15.466	11.254	20.606	25.012	12.436	12.86	20.97	24.216	15.551	17.432	18.601	12.686
150	DG O-28:4;O	DG 28:3	FA 31:4;O3	MG 28:4;O					505.39	C31H54O5/C31H54O5/C31H54O5/C31H54O5	M-H/M-H/M-H/M-H	9.368	7.437	2.559	4.812	7.838	5.368	5.988	5.086	9.149	9.313	4.908	7.966	9.978	2.803	7.136	9.492	8.851	9.288	13.487	6.417	21.034	7.155	6.945	3.593	10.533	17.032	13.536	19.944	8.101	6.167	7.247	6.714	10.319	10.539	11.818	13.638	17.539	12.989
151	DG O-29:3	FA 32:3;O2	MG O-29:4;O	MG 29:3					505.426	C32H58O4/C32H58O4/C32H58O4/C32H58O4	M-H/M-H/M-H/M-H	11.96	7.467	12.255	4.937	7.173	2.886	6.613	11.214	4.635	2.922	2.114	15.096	5.247	8.225	5.152	14.006	5.135	5.203	21	9.731	16.243	5.555	1.25	4.237	7.199	8.472	7.402	8.768	13.063	19.005	5.929	9.888	10.194	7.961	6.07	9.901	15.458	11.226
152	FA 33:2;O	MG O-30:3							505.463	C33H62O3/C33H62O3	M-H/M-H	6.552	10.116	13.941	7.379	6.702	4.706	5.961	5.621	6.115	7.399	12.923	4.833	5.909	6.514	3.795	6.1	9.875	6.961	14.701	9.411	15.26	6.188	5.31	9.323	9.288	5.709	7.47	12.519	11.626	16.984	8.11	9.065	8.454	8.042	8.122	3.204	17.224	12.598
153	FA 34:1								505.499	C34H66O2	M-H	14.034	10.59	9.402	3.668	10.437	4.784	9.368	7.389	6.197	6.204	10.368	7.924	5.491	6.409	4.592	5.315	5.74	4.612	15.702	15.468	6.216	4.722	6.541	6.84	6.219	2.257	14.563	6.119	6.812	3.732	7.69	1.925	7.595	9.827	8.018	8.451	12.105	22.599
154	ST 23:6;O6;T								506.185	C25H33NO8S	M-H	99.969	108.139	65.352	59.135	68.969	90.758	63.065	54.647	71.605	90.484	85.419	64.028	74.198	68.784	77.088	94.627	135.984	76.827	132.655	111.504	123.177	90.089	73.192	61.018	88.498	81.58	103.277	96.256	78.839	120.981	77.821	86.404	72.548	118.652	130.095	137.527	169.567	133.817
155	ST 20:1;O8;T								506.207	C22H37NO10S	M-H	69.306	52.139	55.68	33.465	32.041	53.924	40.998	46.038	54.283	56.242	38.179	42.44	32.926	29.223	31.321	43.013	68.233	37.558	41.815	53.148	66.79	42.177	29.292	27.964	47.476	56.872	71.534	70.865	57.317	64.236	40.204	46.14	32.981	57.498	55.613	50.738	68.525	83.458
156	LPS 16:3;O								506.216	C22H38NO10P	M-H	65.089	66.795	49.242	34.081	31.615	60.453	35.674	45.91	43.487	48.179	41.697	49.355	35.235	32.66	26.284	36.598	93.946	39.998	56.698	60.863	52.279	34.654	37.672	24.382	41.558	61.538	72.274	39.4	71.852	58.536	44.055	55.246	48.386	50.945	42.061	70.86	59.165	96.101
157	ST 24:5;O5;T								506.222	C26H37NO7S	M-H	59.402	63.421	42.634	26.333	32.339	54.918	31.366	43.385	44.292	47.136	31.912	40.92	31.957	28.73	26.649	42.751	93.225	42.929	46.744	52.671	46.362	33.335	45.848	26.329	49.446	52.844	80.538	51.439	64.849	51.423	52.646	58.349	42.474	41.72	44.48	59.165	45.66	70.121
158	ST 18:3;O4;HexNAc	ST 24:4;O8;G							506.24	C26H37NO9/C26H37NO9	M-H/M-H	34.07	28.631	37.462	14.758	20.692	56.746	22.407	31.311	27.483	39.354	53.223	33.141	25.811	31.527	25.471	29.892	87.199	51.266	41.998	72.928	47.436	25.216	25.591	19.425	33.924	37.953	40.023	48.158	45.901	38.707	30.359	47.966	36.885	67.183	63.253	56.965	56.753	54.21
159	ST 21:0;O7;T								506.243	C23H41NO9S	M-H	35.829	28.402	35.944	15.584	21.403	61.695	24.335	31.248	31.624	46.939	44.088	35.127	30.61	35.489	21.209	33.319	86.182	54.972	38.152	81.809	42.427	33.303	23.867	25.402	36.369	35.508	41.307	59.046	44.28	49.598	35.658	57.498	39.094	78.371	75.693	57.703	64.702	68.967
160	LPS 17:2	LPS O-17:3;O							506.252	C23H42NO9P/C23H42NO9P	M-H/M-H	57.065	41.56	52.034	20.546	28.792	61.465	34.408	35.466	34.587	54.887	58.042	42.422	31.38	34.962	29.767	38.292	70.332	47.112	55.131	53.208	61.848	36.455	20.759	29.655	39.739	45.467	47.604	64.487	57.562	54.609	44.924	56.636	42.051	59.75	69.825	62.752	58.77	81.697
161	NAT 25:7;O2	ST 25:4;O4;T							506.258	C27H41NO6S/C27H41NO6S	M-H/M-H	58.273	57.51	55.162	34.267	39.254	61.824	41.103	50.768	38.693	54.557	58.64	42.676	29.089	40.736	45.664	47.869	71.72	36.957	70.706	47.108	64.004	39.272	29.419	33.451	59.433	62.916	62.383	55.909	66.7	58.688	50.872	55.125	44.386	58.067	61.581	61.09	62.133	59.081
162	ST 19:2;O3;HexNAc	ST 25:3;O7;G							506.276	C27H41NO8/C27H41NO8	M-H/M-H	88.033	95.091	91.894	101.727	94.357	101.425	98.091	101.168	86.458	135.874	148.968	97.07	87.517	95.293	103.635	125.077	155.864	131.762	77.99	92.701	104.43	75.08	89.578	89.711	113.177	94.668	106.67	102.975	144.102	106.76	90.945	87.778	98.78	97.389	110.587	115.503	119.424	94.395
163	NAT 22:2;O4								506.279	C24H45NO8S	M-H	132.797	142.239	135.184	152.3	133.614	140.97	139.11	134.988	118.866	189.427	225.545	143.066	168.001	173.654	178.855	186.685	203.608	224.303	110.496	134.515	150.809	107.25	133.336	126.185	155.287	123.873	151.203	174.381	176.646	170.367	148.073	141.857	162.057	171.586	173.179	179.689	178.079	167.247
164	LPC 16:2;O	LPE 19:2;O	LPS O-18:2						506.289	C24H46NO8P/C24H46NO8P/C24H46NO8P	M-H/M-H/M-H	268.444	250.803	251.259	292.293	271.911	274.722	278.041	231.652	268.317	328.154	316.761	321.174	388.596	438.102	418.57	409.493	378.119	468.151	199.97	256.313	255.07	236.526	246.493	251.083	301.547	277.059	292.751	314.521	294.169	354.692	297.971	335.596	393.312	361.267	353.376	365.298	352.985	336.443
165	ST 29:7;O4;G								506.291	C31H41NO5	M-H	262.642	240.109	250.08	294.579	287.356	287.184	283.141	234.121	285.127	323.329	289.928	299.832	401.365	454.868	433.379	431.342	396.461	469.47	196.789	253.065	249.651	250.787	253.792	254.279	310.904	288.038	298.128	282.933	289.646	335.948	307.758	337.873	407.304	360.758	358.847	378.675	341.144	341.931
166	NAT 26:6;O	ST 26:3;O3;T							506.295	C28H45NO5S/C28H45NO5S	M-H/M-H	212.517	197.338	217.251	251.684	261.614	255.178	247.263	197.252	253.821	270.733	227.862	237.007	342.121	401.396	386.486	391.645	357.969	411	167.189	209.117	208.26	227.705	226.298	214.194	264.525	248.067	255.683	218.592	232.107	254.677	273.288	290.026	367.305	314.759	315.5	341.6	260.459	285.394
167	CAR 21:5;O3	Cer 28:6;O6	ST 20:1;O2;HexNAc	ST 26:2;O6;G					506.312	C28H45NO7/C28H45NO7/C28H45NO7/C28H45NO7	M-H/M-H/M-H/M-H	71.293	80.078	84.767	51.669	53.046	54.97	58.045	50.539	52.678	110.668	76.413	73.037	57.106	62.764	60.676	58.061	82.202	61.98	85.816	96.771	88.34	59.02	47.877	46.822	43.422	56.464	65.725	79.434	69.736	78.875	75.222	56.265	55.664	78.797	87.065	85.903	65.158	65.299
168	NAT 23:1;O3								506.316	C25H49NO7S	M-H	81.61	89.537	90.897	70.361	78.162	70.932	81.718	75.498	79.236	92.912	59.926	80.561	68.069	73.007	83.121	80.887	108.814	81.018	92.806	102.282	110.077	83.958	72.923	63.319	77.854	82.718	87.619	86.075	63.449	95.575	98.449	86.082	79.899	106.792	106.67	107.508	76.689	70.488
169	LPC 17:1	LPC O-17:2;O	LPE 20:1	LPE O-20:2;O	PE O-20:1				506.325	C25H50NO7P/C25H50NO7P/C25H50NO7P/C25H50NO7P/C25H50NO7P	M-H/M-H/M-H/M-H/M-H	147.969	133.037	129.037	112.716	132.959	126.001	118.811	115.384	139.384	126.661	120.069	131.488	114.564	114.045	136.051	147.717	143.39	135.859	137.265	146.308	153.356	126.261	124.944	127.149	144.793	151.923	134.084	157.994	119.121	157.822	135.829	134.837	130.685	157.285	170.749	157.815	157.151	142.358
170	ST 30:6;O3;G								506.328	C32H45NO4	M-H	129.454	114.545	120.232	117.255	141.332	127.689	122.886	124.313	149.377	110.873	110.231	114.329	119.636	116.983	137.384	150.269	153.923	141.205	114.252	134.098	133.049	126.12	134.428	129.091	151.511	161.658	151.598	129.422	106.697	130.563	146.647	143.752	145.318	164.004	183.91	172.915	131.744	132.573
171	NAT 27:5								506.331	C29H49NO4S	M-H	97.152	86.969	100.037	83.875	101.919	95.592	98.32	94.66	112.194	92.957	87.813	90.245	90.518	80.558	103.233	109.954	116.425	109.402	78.539	114.642	104.714	98.242	108.405	109.496	107.37	132.655	121.012	90.372	90.683	96.808	115.455	109.46	105.595	119.045	146.138	123.298	101.825	115.607
172	CAR 22:4;O2	Cer 29:5;O5	NAE 27:5;O4	ST 21:0;O;HexNAc	ST 27:1;O5;G				506.349	C29H49NO6/C29H49NO6/C29H49NO6/C29H49NO6/C29H49NO6	M-H/M-H/M-H/M-H/M-H	12.62	23.04	26.661	7.733	14.652	4.318	13.646	18.211	23.165	29.678	23.085	13.674	14.578	7.835	12.035	29.68	15.888	15.398	13.406	31.19	29.2	17.821	14.146	6.974	19.96	30.576	36.129	9.003	18.52	39.885	28.511	12.909	16.255	22.766	28.288	19.032	61.809	42.719
173	NAT 24:0;O2								506.352	C26H53NO6S	M-H	10.59	22.183	19.147	9.709	14.632	8.256	17.811	14.824	17.951	26.802	19.078	10.41	11.334	8.369	11.779	30.691	13.101	15.462	13.36	26.117	30.312	14.665	11.654	7.693	23.678	18.182	32.113	8.224	23.656	35.673	17.597	11.881	20.881	25.564	26.303	18.589	63.169	30.584
174	LPC O-18:1	LPE O-21:1							506.362	C26H54NO6P/C26H54NO6P	M-H/M-H	10.783	17.264	25.37	5.827	9.037	12.876	16.196	10.684	7.437	17.414	21.941	12.801	5.693	10.232	13.083	13.723	18.569	11.552	14.287	13.424	22.394	12.48	10.352	12.334	14.757	12.416	24.322	17.319	26.338	44.06	11.966	21.662	13.29	19.197	18.839	13.805	44.548	24.967
175	CAR 23:3;O	Cer 30:4;O4	NAE 28:4;O3	ST 28:0;O4;G					506.385	C30H53NO5/C30H53NO5/C30H53NO5/C30H53NO5	M-H/M-H/M-H/M-H	4.943	9.931	4.37	4.123	5.437	3.661	6.252	3.888	8.43	7.974	8.738	3.314	1.951	9.399	1.17	4.095	2.156	5.069	12.296	12.762	15.136	4.901	5.811	4.112	7.733	6.663	4.427	16.603	0.61	6.101	7.53	8.363	6.933	15.869	10.162	8.024	6.49	21.903
176	CAR 24:2	Cer 31:3;O3	NAE 29:3;O2						506.421	C31H57NO4/C31H57NO4/C31H57NO4	M-H/M-H/M-H	6.083	11.421	7.894	6.438	5.697	7.13	8.714	4.051	11.533	7.916	8.038	6.748	8.091	7.206	4.483	4.447	7.589	7.715	14.979	8.334	12.85	8.836	6.533	8.61	8.573	3.258	9.604	4.654	12.645	4.177	9.949	6.004	7.707	7.847	13.748	13.352	25.577	15.837
177	Cer 32:2;O2	NAE 30:2;O							506.458	C32H61NO3/C32H61NO3	M-H/M-H	11.382	12.298	3.175	4.015	5.914	3.073	4.961	3.897	4.879	8.475	9.077	2.858	2.93	3.889	2.803	5.731	5.7	6.675	16.281	6.623	6.081	5.509	5.481	10.04	4.735	9.523	5.205	10.337	5.045	15.076	7.909	5.887	4.792	10.633	9.394	5.029	18.653	9.596
178	Cer 33:1;O	NAE 31:1							506.494	C33H65NO2/C33H65NO2	M-H/M-H	11.775	11.16	6.864	8.221	3.361	3.659	5.872	7.258	9.007	8.031	8.743	9.561	8.072	4.369	11.773	9.287	8.387	8.673	12.803	7.417	7.348	9.916	9.251	3.342	7.024	10.843	9.977	5.792	10.531	15.82	4.415	8.926	6.793	3.017	12.244	11.835	15.67	13.814
179	ST 18:5;O6;GlcA								507.151	C24H28O12	M-H	861.724	813.673	743.34	330.644	367.543	340.353	443.644	380.609	502.849	746.054	690.424	692.501	392.47	371.312	316.66	488.622	542.484	455.461	1216.95	1105.47	1019.39	454.843	457.301	351.531	529.939	621.345	739.176	931.261	876.609	1062.01	526.276	480.805	407.421	562.352	560.111	631.035	1502.63	1552.68
180	ST 25:6;O6;S								507.169	C25H32O9S	M-H	333.147	352.403	292.853	200.625	232.054	203.895	276.422	255.107	328.426	346.58	322.513	292.874	249.246	279.948	224.973	292.455	345.18	320.451	464.116	473.208	400.05	307.21	266.983	251.634	348.315	409.823	446.504	323.623	367.138	401.055	308.973	321.046	254.06	447.317	415.993	383.651	688.794	624.105
181	ST 19:5;O6;Hex	ST 19:4;O5;GlcA							507.187	C25H32O11/C25H32O11	M-H/M-H	91.117	78.527	81.709	62.509	60.715	104.066	87.081	64.311	87.813	83.459	104.637	63.089	60.486	79.725	63.491	96.082	136.817	94.527	134.112	119.965	102.461	78.484	82.407	89.058	100.337	106.21	121.708	96.084	101.204	97.113	85.269	96.696	81.343	131.249	108.317	121.873	121.418	128.713
182	ST 22:1;O8;S								507.191	C22H36O11S	M-H	74.696	75.038	89.33	44.446	53.418	90.956	70.161	43.627	72.248	87.179	104.989	57.36	46.771	78.408	52.704	83.106	128.806	80.981	115.904	95.568	96.824	62.084	70.729	77.854	84.687	87.945	97.527	85.384	85.853	100.38	73.674	92.08	80.465	126.351	104.356	101.292	120.27	114.59
183	BMP 16:3;O								507.2	C22H37O11P	M-H	67.516	53.974	82.256	23.978	37.463	62.083	37.384	36.309	52.432	63.543	69.807	60.475	28.615	53.222	43.196	62.608	91.407	49.487	83.482	63.357	93.783	54.848	50.4	48.077	64.227	76.247	72.443	51.613	70.775	84.52	68.675	85.074	63.46	86.859	73.185	71.781	95.13	99.381
184	ST 26:5;O5;S								507.206	C26H36O8S	M-H	63.585	35.21	58.512	22.866	22.589	49.566	31.669	28.884	39.699	48.416	53.073	58.889	22.945	43.796	25.63	50.486	60.529	37.29	62.148	44.045	73.772	38.441	48.189	27.529	43.608	60.597	57.754	42.788	51.701	61.81	56.931	61.559	48.856	56.271	52.718	62.864	68.72	68.905
185	ST 20:4;O5;Hex	ST 20:3;O4;GlcA							507.224	C26H36O10/C26H36O10	M-H/M-H	56.133	57.078	52.078	27.891	29.836	43.882	34.376	34.327	40.548	62.409	81.642	56.44	36.825	52.119	40.839	61.086	100.752	52.455	67.918	62.747	53.265	45.301	44.995	30.994	42.899	59.808	54.684	57.346	73.005	101.502	71.038	99.589	67.611	53.981	77.091	58.213	43.669	94.028
186	ST 23:0;O7;S								507.227	C23H40O10S	M-H	64.047	61.613	51.99	22.159	29.647	53.32	42.268	26.094	44.998	64.221	91.728	60.557	41.931	49.687	41.602	54.642	87.647	50.026	67.113	73.684	54.163	45.44	37.98	27.822	44.276	63.964	63.73	55.964	70.799	94.225	73.939	95.955	70.258	71.998	92.271	52.237	53.079	84.193
187	BMP 17:2	LPG 17:3;O							507.236	C23H41O10P/C23H41O10P	M-H/M-H	48.39	41.62	47.034	22.397	23.831	52.765	28.359	27.343	38.044	47.982	71.873	40.287	33.193	38.625	35.209	39.225	77.435	33.065	65.706	60.067	54.309	33.164	27.483	22.526	36.084	46.453	52.667	41.955	73.14	54.993	54.554	61.799	47.031	63.681	50.476	54.072	57.378	56.166
188	ST 27:4;O4;S								507.242	C27H40O7S	M-H	42.556	40.288	42.08	19.29	28.555	39.263	24.452	27.571	33.12	57.232	56.672	41.114	31.561	33.121	22.199	40.279	73.512	35.662	81.014	51.09	59.316	30.077	21.994	24.069	31.207	42.94	43.943	56.116	85.458	68.063	57.843	54.926	35.795	54.352	44.178	60.691	57.45	51.735
189	ST 21:3;O4;Hex	ST 21:2;O3;GlcA							507.26	C27H40O9/C27H40O9	M-H/M-H	69.643	111.521	95.407	57.409	56.422	71.152	66.622	61.256	53.439	93.224	104.51	88.077	71.496	70.933	66.898	65.495	105.058	80.735	105.668	138.021	122.646	77.162	79.038	65.591	70.341	64.349	96.617	172.643	95.991	128.402	120.516	100.879	83.909	101.96	118.328	91.037	110.058	142.289
190	LPG 18:2	LPG O-18:3;O	PA 21:1;O						507.273	C24H45O9P/C24H45O9P/C24H45O9P	M-H/M-H/M-H	167.236	183.333	166.66	147.787	164.601	186.659	154.189	124.414	139.328	168.839	149.025	159.587	199.628	170.478	200.732	180.078	194.849	174.886	112.392	133.913	156.944	132.529	130.984	114.158	90.373	104.148	128.097	165.899	141.509	145.256	152.423	165.685	179.831	137.221	123.475	155.072	125.566	163.376
191	ST 25:7;O;Hex								507.275	C31H40O6	M-H	157.417	173.856	158.09	143.898	169.828	189.64	158.492	127.076	141.317	174.24	147.955	163.754	203.375	178.608	199.683	200.6	187.509	193.317	110.307	127.288	148.689	130.749	130.253	110.591	90.78	98.144	126.492	156.375	132.677	135.701	151.836	159.478	178.888	135.278	131.537	156.17	111.041	155.388
192	ST 28:3;O3;S								507.279	C28H44O6S	M-H	121.983	143.277	123.915	123.916	146.489	169.755	143.997	113.62	126.892	161.696	129.429	153.679	170.142	159.878	176.643	185.915	159.428	183.872	104.757	112.201	130.419	121.895	119.061	94.185	87.547	80.569	108.168	124.735	100.201	115.368	131.702	128.749	154.199	121.337	118.727	141.292	90.249	119.526
193	LPA O-25:7								507.288	C28H45O6P	M-H	98.001	85.428	96.735	86.441	111.664	114.48	106.329	91.073	90.964	139.274	115.058	127.876	128.031	120.874	131.668	137.308	148.936	156.328	99.312	96.474	87.481	90.333	90.164	77.017	105.023	84.177	98.546	146.145	120.403	125.141	98.427	93.128	115.177	121.127	135.009	129.128	102.63	124.07
194	ST 22:2;O3;Hex	ST 28:3;O8	ST 22:1;O2;GlcA						507.296	C28H44O8/C28H44O8/C28H44O8	M-H/M-H/M-H	123.388	107.753	127.075	113.791	121.626	125.717	116.253	89.334	111.104	112.857	166.252	124.553	159.071	146.124	148.301	150.327	207.185	173.758	122.159	139.17	121.49	133.029	112.039	113.395	109.746	102.383	147.087	164.364	179.335	133.925	129.262	135.898	159.039	164.645	183.691	156.862	129.845	143.215
195	LPA 22:1;O	LPG O-19:2	PA 22:0	PA O-22:1;O					507.309	C25H49O8P/C25H49O8P/C25H49O8P/C25H49O8P	M-H/M-H/M-H/M-H	126.431	113.766	108.4	148.714	141.269	130.273	113.616	83.26	130.67	106.102	120.877	90.845	171.585	147.031	143.532	132.425	137.091	133.092	166.858	131.821	103.77	171.443	204.212	187.528	138.389	151.133	181.216	109.752	105.968	107.9	145.673	165.853	189.176	122.835	151.799	150.057	151.666	150.349
196	ST 29:2;O2;S								507.315	C29H48O5S	M-H	102.227	106.774	83.07	129.468	129.709	99.44	98.747	83.429	114.596	93.97	88.432	76.243	171.552	134.724	124.831	114.813	113.814	129.549	149.036	119.321	116.226	148.681	173.956	151.501	138.239	146.366	159.936	78.243	69.31	110.157	115.423	151.294	164.666	122.836	141.285	137.393	119.329	146.35
197	DG 26:4;O2	ST 23:1;O2;Hex	ST 23:0;O;GlcA	ST 29:2;O7					507.333	C29H48O7/C29H48O7/C29H48O7/C29H48O7	M-H/M-H/M-H/M-H	54.559	88.785	58.65	56.692	53.427	49.667	48.629	51.625	64.877	76.611	47.391	56.37	91.444	75.464	79.95	84.936	95.31	102.44	72.064	79.245	65.235	75.73	60.343	61.474	67.578	69.497	82.115	57.452	60.194	67.914	75.425	108.035	76.198	79.447	87.456	112.141	59.873	67.06
198	LPA 23:0	LPA O-23:1;O	PA O-23:0						507.346	C26H53O7P/C26H53O7P/C26H53O7P	M-H/M-H/M-H	38.043	24.823	35.882	23.544	19.67	17.62	26.346	37.375	36.638	36.722	35.217	35.202	32.281	24.426	25.329	35.794	47.525	35.126	37.935	44.461	55.232	30.081	30.085	22.587	33.441	37.962	44.26	49.652	37.205	37.355	38.038	53.128	30.267	41.379	33.416	39.141	44.259	62.596
199	ST 30:1;O;S								507.351	C30H52O4S	M-H	29.284	19.272	26.655	20.288	16.707	11.54	16.75	25.729	31.741	25.988	32.067	26.223	16.377	15.457	19.447	31.93	31.129	23.3	24.139	26.114	38.604	25.076	25.594	14.148	24.634	25.147	37.209	43.708	30.734	20.015	28.312	34.081	19.899	29.457	21.822	32.17	27.043	27.305
200	DG O-27:4;O2	DG 27:3;O	FA 30:4;O4	ST 24:0;O;Hex	ST 30:1;O6				507.369	C30H52O6/C30H52O6/C30H52O6/C30H52O6/C30H52O6	M-H/M-H/M-H/M-H/M-H	16.483	13.691	16.621	7.008	11.95	8.999	11.695	11.009	12.09	11.976	16.399	12.42	20.066	13.984	12.489	13.521	15.143	14.366	15.239	17.172	37.232	12.744	6.495	7.389	14.307	23.242	22.777	22.303	34.392	24.747	18.104	21.393	18.259	14.087	29.058	33.754	19.746	25.303
201	LPA O-24:0								507.382	C27H57O6P	M-H	10.361	15.229	8.71	7.262	9.841	16.374	11.156	9.48	19.573	15.53	24.62	11.923	10.906	10.336	10.325	13.981	15.298	11.378	11.095	17.237	34.27	16.099	17.446	10.069	13.543	10.895	18.331	18.717	28.009	20.471	12.278	11.685	14.699	20.614	13.003	15.49	26.357	20.144
202	DG O-28:3;O	DG 28:2	FA 31:3;O3	MG 28:3;O					507.405	C31H56O5/C31H56O5/C31H56O5/C31H56O5	M-H/M-H/M-H/M-H	7.968	11.071	9.622	5.646	8.091	5.387	4.071	6.478	14.885	8.39	21.011	10.727	8.101	8.446	9.145	6.63	12.874	6.88	7.301	7.227	9.557	3.339	3.18	2.57	9.8	10.091	4.407	9.825	7.123	4.286	11.018	3.628	5.606	4.674	3.575	11.737	10.976	13.201
203	DG O-29:2	FA 32:2;O2	MG O-29:3;O	MG 29:2					507.442	C32H60O4/C32H60O4/C32H60O4/C32H60O4	M-H/M-H/M-H/M-H	6.568	7.591	6.614	6.936	7.672	2.27	6.06	3.992	6.281	7.848	5.236	4.571	4.373	3.625	6.55	9.247	12.306	5.51	7.543	12.783	12.885	6.908	5.168	2.837	3.446	10.853	9.544	10.84	10.328	5.794	4.898	4.451	6.945	8.623	10.696	9.055	13.945	6.97
204	FA 33:1;O	MG O-30:2							507.478	C33H64O3/C33H64O3	M-H/M-H	11.871	10.228	8.553	4.502	2.118	3.166	8.924	6.384	2.894	9.943	8.558	5.389	9.059	4.15	6.117	9.963	8.363	12.442	6.191	8.843	8.405	5.686	7.435	8.806	7.832	6.77	8.063	11.485	5.123	8.537	9.437	8.998	6.694	8.679	11.011	3.859	21.174	27.169
205	FA 34:0								507.515	C34H68O2	M-H	10.757	3.679	7.34	5.14	4.619	5.331	5.433	8.824	7.643	10.19	4.879	5.913	6.674	4.822	2.804	3.81	7.615	4.781	16.713	10.588	9.202	3.206	4.581	3.208	5.475	8.429	5.593	12.656	10.172	6.296	8.396	4.351	2.494	1.474	11.588	11.931	12.949	7.132
206	ST 22:6;O7;T								508.165	C24H31NO9S	M-H	477.721	443.315	419.664	181.048	230.853	219.414	322.275	234.148	353.229	377.901	383.902	341.754	242.14	273.39	237.134	323.702	405.149	296.994	613.19	579.213	525.281	273.167	271.921	209.906	325.913	422.137	473.713	497.798	470.239	638.581	344.434	313.25	308.093	432.527	454.435	418.808	916.404	797.592
207	ST 23:5;O6;T								508.201	C25H35NO8S	M-H	54.271	43.264	49.847	31.448	36.522	68.678	44.813	39.079	38.073	57.248	59.002	54.654	37.499	35.535	27.401	54.627	81.182	50.37	49.143	53.316	65.386	58.336	48.337	40.912	50.842	41.838	66.573	53.046	41.766	60.894	67.219	43.178	58.267	38.126	72.313	93.983	100.672	72.23
208	ST 20:0;O8;T								508.222	C22H39NO10S	M-H	51.396	51.622	42.833	24.463	38.184	59.166	38.448	21.997	23.674	58.011	55.404	47.575	38.428	36.796	27.937	38.209	84.853	31.21	45.833	37.716	29.137	29.875	43.687	14.483	41.652	39.025	47.353	30.993	47.762	47.012	44.881	27.575	24.393	48.379	48.231	60.765	48.385	53.746
209	LPS 16:2;O								508.232	C22H40NO10P	M-H	41.803	32.02	49.662	19.124	22.991	45.866	27.075	25.82	27.926	58.021	33.938	36.324	32.272	23.817	21.782	34.801	77.189	23.411	50.513	34.08	46.696	25.897	29.554	15.236	38.912	30.711	42.227	41.906	50.79	47.602	43.464	39.649	26.986	56.786	40.664	44.821	51.126	68.337
210	ST 24:4;O5;T								508.237	C26H39NO7S	M-H	38.775	28.738	43.083	22.585	20.602	45.261	20.748	24.001	27.618	57.047	37.364	30.514	32.406	22.442	28.843	30.391	73.557	24.037	46.776	34.52	28.487	24.823	26.152	16.054	32.954	34.671	43.246	37.642	38.782	45.364	33.283	37.59	33.448	56.731	45.056	33.32	43.697	47.696
211	ST 18:2;O4;HexNAc	ST 24:3;O8;G							508.255	C26H39NO9/C26H39NO9	M-H/M-H	62.299	49.116	71.63	19.525	32.626	54.178	28.608	41.563	41.291	64.965	48.926	54.778	48.875	25.794	33.736	45.529	95.937	35.844	75.8	59.715	63.656	36.401	34.564	29.699	37.29	48.801	55.158	79.316	65.029	90.005	47.233	52.039	36.749	78.775	58.758	40.479	74.381	59.581
212	LPS 17:1	LPS O-17:2;O							508.268	C23H44NO9P/C23H44NO9P	M-H/M-H	99.088	77.538	83.382	60.126	58.307	71.392	68.304	51.364	84.705	64.026	103.987	72.689	76.287	66.056	83.947	71.092	113.946	72.405	143.31	98.144	90.04	84.826	93.125	71.191	68.93	70.303	102.841	83.047	108.299	99.347	97.751	113.051	110.381	89.415	83.097	68.808	61.222	102.427
213	ST 22:6;O;HexNAc	ST 28:7;O5;G							508.27	C30H39NO6/C30H39NO6	M-H/M-H	106.546	89.621	92.134	68.364	62.731	79.947	71.892	56.626	98.305	76.745	110.79	76.133	78.735	81.191	89.785	78.998	117.99	87.28	138.661	104.551	88.282	86.85	94.967	70.294	71.984	76.928	115.611	89.268	123.101	101.01	100.568	113.356	109.588	99.124	90.855	82.092	55.088	102.354
214	NAT 25:6;O2	ST 25:3;O4;T							508.274	C27H43NO6S/C27H43NO6S	M-H/M-H	102.002	104.28	101.206	74.448	69.588	89.742	77.85	63.664	102.956	96.694	109.113	83.449	81.211	89.547	93.608	89.381	122.872	95.586	115.695	104.492	78.798	83.586	86.691	66.399	74.457	82.365	119.971	90.982	127.26	93.582	90.009	103.474	100.52	93.199	90.022	90.186	48.189	96.516
215	CAR 20:5;O4	ST 19:1;O3;HexNAc	ST 25:2;O7;G						508.292	C27H43NO8/C27H43NO8/C27H43NO8	M-H/M-H/M-H	180.04	121.938	179.946	153.477	161.753	141.961	150.179	93.809	169.838	178.737	168.342	178.428	175	188.875	206.135	234.882	237.098	233.342	175.204	145.302	179.093	159.216	155.148	128.474	127.659	135.569	170.793	162.867	142.736	158.075	169.266	199.891	192.998	204.699	223.336	240.348	90.822	95.42
216	NAT 22:1;O4								508.295	C24H47NO8S	M-H	277.549	203.61	260.704	225.977	248.928	210.275	219.226	131.177	255.403	279.528	249.486	290.248	294.008	314.57	341.341	422.638	358.381	389.804	274.883	247.626	260.981	260.588	253.627	225.398	196.28	191.568	276.267	271.819	240.877	245.757	281.634	322.248	361.255	348.552	350.095	413.528	117.299	143.923
217	LPC 16:1;O	LPE 19:1;O	LPS O-18:1						508.304	C24H48NO8P/C24H48NO8P/C24H48NO8P	M-H/M-H/M-H	495.948	487.483	504.149	501.312	608.389	501.142	463.546	297.86	598.384	554.533	501.545	550.949	810.227	773.988	897.713	965.269	821.541	938.824	576.616	540.282	530.338	658.672	648.506	652.943	451.621	515.721	601.693	597.031	502.013	594.757	780.56	784.183	932.373	853.897	805.348	1130.39	238.654	279.317
218	ST 29:6;O4;G								508.307	C31H43NO5	M-H	467.586	489.832	488.612	479.184	579.663	464.941	433.149	281.279	571.331	548.387	490.723	539.354	791.037	740.94	859.823	914.729	778.528	889.902	577.141	535.872	526.934	628.36	609.966	623.208	423.585	498.064	569.004	576.628	505.967	578.05	751.474	761.944	896.826	806.957	748.802	1071.82	254.902	290.402
219	NAT 26:5;O	ST 26:2;O3;T							508.31	C28H47NO5S/C28H47NO5S	M-H/M-H	400.731	454.254	423.708	427.372	513.334	407.031	375.314	243.504	509.763	506.992	459.014	488.442	704.856	656.813	759.171	795.428	681.471	781.426	500.213	492.361	489.032	563.881	528.588	548.192	373.839	450.78	510.093	532.453	464.571	511.978	669.071	696.92	784.86	705.205	651.059	943.566	253.199	275.382
220	CAR 21:4;O3	Cer 28:5;O6	ST 20:0;O2;HexNAc	ST 26:1;O6;G					508.328	C28H47NO7/C28H47NO7/C28H47NO7/C28H47NO7	M-H/M-H/M-H/M-H	48.545	38.858	51.343	39.153	49.843	49.089	43.909	50.453	61.061	41.302	41.869	46.791	61.364	45.899	47.543	63.695	76.54	67.176	81.073	71.579	76.882	56.321	58.989	60.178	65.07	65.701	88.432	62.102	54.064	69.115	70.946	74.132	65.965	77.192	74.688	83.898	65.937	64.422
221	NAT 23:0;O3								508.331	C25H51NO7S	M-H	60.34	56.349	66.921	50.777	62.613	51.039	63.036	72.182	83.906	48.44	59.988	53.243	70.791	53.185	48.951	71.462	82.263	86.987	109.163	88.21	96.532	64.531	82.073	76.685	100.12	88.799	122.276	75.104	71.283	85.02	92.013	95.987	77.503	100.307	99.2	100.46	95.63	91.61
222	LPC 17:0	LPC O-17:1;O	LPE 20:0	LPE O-20:1;O	PE O-20:0				508.341	C25H52NO7P/C25H52NO7P/C25H52NO7P/C25H52NO7P/C25H52NO7P	M-H/M-H/M-H/M-H/M-H	106.525	64.515	98.895	98.945	94.467	93.404	120.475	132.991	150.434	95.869	78.55	105.231	95.588	103.022	84.668	147.037	117.258	152.993	121.344	127.853	121.943	136.353	139.007	114.634	247.329	197.55	235.363	103.402	129.063	92.665	170.551	160.14	150.293	182.832	156.239	179.399	176.305	175.865
223	ST 30:5;O3;G								508.343	C32H47NO4	M-H	96.214	59.922	94.182	91.672	90.108	97.965	119.902	134.966	146.563	90.931	72.535	89.777	86.328	94.947	84.252	149.291	117.657	142.329	117.353	118.401	113.478	132.945	129.746	112.418	237.809	196.44	228.466	88.14	124.112	86.721	160.221	142.449	146.819	174.185	144.086	169.72	173.875	171.827
224	NAT 27:4								508.347	C29H51NO4S	M-H	86.983	58.149	81.324	74.916	79.182	93.413	108.666	123.382	127.866	69.821	65.884	65.114	67.098	76.105	76.17	132.058	107.901	112.506	115.736	104.447	96.082	111.805	108.911	102.176	192.524	165.932	193.697	69.852	104.723	57.078	132.45	105.005	123.931	143.124	112.293	137.789	138.546	139.58
225	CAR 22:3;O2	Cer 29:4;O5	NAE 27:4;O4	ST 27:0;O5;G					508.364	C29H51NO6/C29H51NO6/C29H51NO6/C29H51NO6	M-H/M-H/M-H/M-H	14.337	21.241	19.619	12.421	14.03	14.172	15.217	12.488	17.207	21.121	6.482	18.252	14.244	13.441	11.016	20.186	17.59	24.98	11.906	16.333	15.661	7.266	12.31	22.795	12.26	19.377	22.275	38.777	22.961	35.838	13.948	24.527	27.108	23.388	31.358	24.048	36.191	20.024
226	LPC O-18:0	LPE O-21:0							508.377	C26H56NO6P/C26H56NO6P	M-H/M-H	9.532	12.108	18.7	5.359	7.067	5.495	5.292	7.097	8.685	11.667	13.388	13.401	11.699	13.859	11.944	13.505	15.63	15.452	11.494	13.895	12.93	10.967	10.524	11.961	7.895	12.835	9.282	19.193	17.008	14.671	6.36	14.988	12.739	9.594	15.724	17.004	7.077	15.935
227	CAR 23:2;O	Cer 30:3;O4	NAE 28:3;O3						508.401	C30H55NO5/C30H55NO5/C30H55NO5	M-H/M-H/M-H	6.434	6.508	15.463	6.263	3.412	13.385	7.571	4.935	12.507	9.755	8.397	13.331	2.207	4.836	10.373	11.143	6.685	9.688	9.699	15.587	9.557	9.621	10.685	1.273	8.577	14.146	6.374	13.05	12.381	16.908	4.249	10.274	7.348	17.936	12.585	6.648	8.367	11.644
228	NAE 32:7								508.416	C34H55NO2	M-H	9.382	15.147	7.698	2.49	6.936	3.448	8.364	2.76	9.807	10.427	6.051	8.119	4.078	5.312	10.559	11.511	1.309	12.812	10.217	9.17	7.36	9.123	6.411	4.673	5.633	8.601	12.204	11.541	8.57	15.772	7.743	8.634	7.216	12.892	15.827	13.719	10.508	7.422
229	CAR 24:1	Cer 31:2;O3	NAE 29:2;O2						508.437	C31H59NO4/C31H59NO4/C31H59NO4	M-H/M-H/M-H	14.466	6.381	6.61	3.324	6.1	1.565	9.962	3.139	4.548	3.893	5.191	6.515	7.271	2.654	1.036	2.111	9.343	3.208	17.256	7.752	14.154	7.037	7.5	6.448	4.47	6.924	10.249	2.299	12.636	3.858	6.153	7.251	11.012	6.442	10.851	11.557	18.3	7.778
230	Cer 32:1;O2	NAE 30:1;O							508.474	C32H63NO3/C32H63NO3	M-H/M-H	13.057	13.259	2.14	4.4	7.139	5.961	10.466	4.42	7.2	4.717	13.254	6.598	13.841	3.105	2.412	11.08	7.558	4.466	12.266	14.712	9.883	7.102	5.142	2.747	8.031	2.559	13.963	7.71	1.231	10.218	4.833	9.418	7.975	1.515	11.63	6.126	16.372	2.21
231	Cer 33:0;O	NAE 31:0							508.51	C33H67NO2/C33H67NO2	M-H/M-H	7.12	10.369	4.554	2.032	2.61	3.486	2.322	5.231	2.892	0.973	10.229	5.941	6.83	9.327	3.322	4.792	4.052	3.699	7.507	6.654	6.945	1.65	4.986	4.821	5.407	10.114	5.507	6.309	8.081	3.372	4.757	7.391	5.036	10.964	9.42	5.431	8.707	11.665
232	ST 24:6;O7;S								509.149	C24H30O10S	M-H	620.748	544.227	520.872	156.729	204.079	183.113	279.242	233.097	309.693	457.422	445.052	434.138	273.225	259.433	205.558	317.987	372.648	316.96	702.519	684.282	697.91	267.092	234.812	222.102	294.282	382.746	435.146	495.048	602.428	718.472	316.811	302.221	266.457	418.143	472.932	393.63	1060.21	915.6
233	ST 18:5;O7;Hex	ST 18:4;O6;GlcA							509.166	C24H30O12/C24H30O12	M-H/M-H	577.438	516.211	527.512	214.696	231.752	255.463	313.112	289.779	367.619	503.463	464.664	425.84	264.364	278.218	225.171	352.339	361.416	324.617	769.374	744.064	683.837	320.736	314.682	245.88	390.384	453.338	494.825	549.315	570.727	636.434	382.639	336.827	316.252	477.295	474.32	467.894	1214.84	1030.54
234	LPI 12:3								509.179	C21H35O12P	M-H	334.969	282.462	294.138	142.942	177.933	165.307	225.294	174.937	266.327	299.203	278.276	251.313	175.312	216.874	201.794	252.478	280.462	242.999	507.082	444.454	405.502	256.117	225.466	198.605	267.747	346.178	352.59	298.78	345.6	403.831	315.078	250.674	262.13	380.602	358.44	316.353	646.668	559.054
235	ST 25:5;O6;S								509.185	C25H34O9S	M-H	210.161	201.016	197.045	99.121	131.38	125.798	141.607	136.55	186.202	193.945	171.32	154.816	125.632	142.28	136.454	189.129	216.555	192.34	293.324	276.126	261.711	176.208	152.648	129.935	182.775	239.878	250.495	219.09	226.277	248.582	232.562	191.754	199.472	287.207	267.277	216.153	411.473	286.568
236	ST 19:4;O6;Hex	ST 19:3;O5;GlcA							509.203	C25H34O11/C25H34O11	M-H/M-H	55.499	74.342	56.261	43.618	46.234	64.335	47.953	36.734	61.064	56.735	67.668	59.427	71.455	61.612	41.478	58.993	88.32	65.13	61.569	74.056	78.869	46.996	46.722	36.941	40.851	87.397	89.92	69.229	56.174	89.083	68.407	80.499	61.666	77.986	109.152	93.524	77.563	77.832
237	ST 22:0;O8;S								509.206	C22H38O11S	M-H	74.482	80.243	74.553	36.856	40.026	68.573	51.663	37.578	56.423	71.672	86.258	66.365	67.791	51.756	54.443	60.314	86.916	63.183	79.863	90.609	83.061	42.919	43.869	29.045	39.947	81.696	85.701	66.719	70.349	115.142	71.906	86.624	63.397	75.994	99.525	89.303	81.493	93.663
238	BMP 16:2;O	LPI O-13:3							509.216	C22H39O11P/C22H39O11P	M-H/M-H	83.669	51.975	55.372	45.287	38.919	71.114	53.115	36.345	55.698	80.16	52.669	54.416	70.469	50.521	58.512	58.243	98.863	63.725	91.217	84.842	82.946	57.531	65.101	54.958	54.598	58.765	71.647	53.736	76.759	88.484	75.215	82.199	72.288	83.199	77.014	75.8	64.919	74.373
239	ST 26:4;O5;S								509.221	C26H38O8S	M-H	150.058	102.777	117.01	77.969	89.316	114.001	82.68	79.111	90.708	115.812	115.029	96.863	111.072	87.677	99.544	93.156	148.378	109.22	153.657	138.187	139.552	152.368	136.793	127.454	113.213	109.937	133.978	151.538	148.979	130.014	111.713	129.236	123.635	128.14	121.905	126.874	73.636	70.659
240	PA 23:6								509.231	C26H39O8P	M-H	227.832	194.005	203.926	161.083	189.485	202.861	157.935	157.258	167.782	166.213	192.963	166.008	175.032	183.177	194.444	172.286	205.324	199.155	281.814	217.756	220.063	291.264	233.6	234.289	200.859	166.01	211.095	267.457	274.145	259.471	233.99	244.133	217.555	172.739	181.872	243.224	80.159	87.296
241	ST 20:3;O5;Hex	ST 20:2;O4;GlcA							509.239	C26H38O10/C26H38O10	M-H/M-H	148.285	106.707	127.274	117.824	134.129	145.574	118.596	112.013	119.724	103.74	144.01	135.451	143.3	122.254	133.453	132.945	178.088	139.035	182.797	150.074	180.126	193.503	176.147	153.896	141.506	125.818	132.933	147.347	172.37	175.521	181.339	185.611	178.71	137.611	144.516	214.19	58.725	84.415
242	BMP 17:1	LPG 17:2;O							509.252	C23H43O10P/C23H43O10P	M-H/M-H	71.098	66.379	45.336	30.384	31.138	50.918	27.576	41.86	50.097	59.734	64.779	63.761	57.006	43.381	53.445	50.188	102.353	67.037	59.059	68.876	72.793	32.608	50.293	43.515	46.472	57.248	52.277	46.197	57.15	66.217	55.277	80.737	66.26	66.257	72.109	57.238	63.506	46.916
243	ST 24:6;O;GlcA								509.254	C30H38O7	M-H	69.808	66.338	45.703	24.468	24.977	48.806	27.073	37.215	41.655	58.98	65.706	59.226	52.945	40.931	50.441	50.81	94.286	53.811	73.076	66.829	73.193	30.665	51.103	38.464	39.902	63.43	51.929	49.435	57.198	58.766	54.806	63.669	54.797	62.28	62.454	48.783	64.433	56.248
244	ST 27:3;O4;S								509.258	C27H42O7S	M-H	66.723	61.802	45.349	20.647	24.051	49.522	34.147	37.819	39.301	61.859	67.138	54.849	54.416	41.261	48.448	50.744	89.374	47.278	96.341	67.755	81.039	32.231	50.421	33.12	40.451	65.947	56.816	59.629	58.634	57.021	57.28	58.337	50.951	65.482	71.416	50.172	59.467	71.087
245	LPA 24:6	PA O-24:6							509.267	C27H43O7P/C27H43O7P	M-H/M-H	63.094	58.266	51.922	25.774	40.39	54.021	46.44	43.354	45.327	63.81	72.35	54.524	46.9	36.368	34.551	47.292	83.251	33.242	96.488	77.505	83.921	35.808	39.182	38.416	47.684	58.335	100.464	79.338	70.501	66.309	61.35	60.91	53.888	79.595	74.045	71.469	56.396	74.784
246	ST 21:2;O4;Hex	ST 21:1;O3;GlcA							509.276	C27H42O9/C27H42O9	M-H/M-H	86.57	90.836	71.912	40.056	50.859	72.406	64.981	65.458	62.183	71.151	97.079	76.951	76.92	50.855	57.464	63.56	107.418	61.474	100.39	105.091	101.839	59.381	64.376	49.129	47.858	62.735	100.809	88.974	102.215	95.979	82.639	54.68	82.478	92.149	86.598	66.371	61.634	67.27
247	LPG 18:1	LPG O-18:2;O	PA 21:0;O						509.288	C24H47O9P/C24H47O9P/C24H47O9P	M-H/M-H/M-H	104.414	146.692	128.511	88.86	96.714	93.63	117.984	92.393	120.561	97.499	104.708	110.259	85.75	123.24	73.683	134.579	140.656	112.953	111.881	112.824	112.103	90.651	87.583	75.852	86.362	124.581	151.578	107.985	132.084	138.36	116.51	133.35	141.533	117.284	130.481	130.491	101.513	83.423
248	ST 25:6;O;Hex								509.291	C31H42O6	M-H	109.26	142.98	127.277	88.543	97.34	100.264	118.436	88.204	113.194	105.515	106.926	105.402	102.238	122.452	86.6	139.28	138.68	125.873	119.002	124.497	106.542	95.811	91.678	75.459	85.555	121.809	156.015	110.304	129.071	145.581	120.965	141.692	148.608	121.082	130.573	137.458	105.076	81.436
249	ST 28:2;O3;S								509.294	C28H46O6S	M-H	109.921	135.852	119.612	89.053	97.563	107.303	118.854	82.264	110.25	106.73	116.591	101.91	119.43	129.242	105.203	146.468	142.581	138.842	134.223	142.21	109.56	108.225	100.914	85.167	80.22	124.272	154.11	130.43	128.354	146.87	129.201	149.409	156.601	133.662	144.279	154.02	93.403	95.94
250	LPA O-25:6								509.304	C28H47O6P	M-H	146.262	143.728	148.43	105.716	134.251	128.748	121.676	75.737	146.801	143.465	154.163	146.322	181.234	182.853	175.925	218.323	239.948	241.629	160.212	172.996	154.177	177.71	145.453	149.724	111.934	137.571	155.109	169.977	180.989	188.966	194.373	188.736	210.819	196.729	210.279	244.631	127.244	97.825
251	ST 22:1;O3;Hex	ST 28:2;O8	ST 22:0;O2;GlcA						509.312	C28H46O8/C28H46O8/C28H46O8	M-H/M-H/M-H	188.53	179.613	177.107	130.445	153.503	147.601	141.153	92.89	146.392	190.503	190.868	175.438	213.251	218.258	237.17	279.983	295.104	269.824	189.238	179.279	210.561	215.806	168.26	180.64	124.633	174.108	213.979	216.401	209.167	261.616	218.63	215.677	249.993	231.716	256.04	284.706	133.318	130.814
252	LPA 22:0;O	LPG O-19:1	PA O-22:0;O						509.325	C25H51O8P/C25H51O8P/C25H51O8P	M-H/M-H/M-H	49.956	56.451	52.348	27.812	40.543	42.09	46.77	30.019	50.264	37.799	54.388	62.3	50.394	51.9	62.757	82.457	75.765	66.481	124.79	119.595	122.928	45.593	49.851	45.569	61.373	72.255	79.913	96.138	99.266	102.531	84.112	54.748	57.477	84.211	68.816	102.017	88.011	113.367
253	DG 29:8								509.327	C32H46O5	M-H	42.28	43.631	50.075	24.606	33.068	37.08	42.361	27.523	47.628	40.267	47.352	59.996	42.03	40.986	50.357	65.583	61.273	58.955	129.124	121.789	140.332	41.641	45.264	39.005	65.613	73.786	83.764	87.66	98.666	92.318	77.254	47.078	54.243	73.489	61.492	89.267	94.766	111.081
254	ST 29:1;O2;S								509.331	C29H50O5S	M-H	47.083	33.963	46.234	25.803	29.309	33.962	41.26	30.569	46.609	44.493	55.42	54.583	37.271	36.688	43.573	50.03	49.58	57.779	135.918	106.437	135.24	46.003	44.509	36.407	77.855	82.183	95.337	79.658	93.499	89.723	75.105	48.716	59.354	71.472	62.317	80.557	103.116	113.066
255	DG 26:3;O2	ST 23:0;O2;Hex	ST 29:1;O7						509.348	C29H50O7/C29H50O7/C29H50O7	M-H/M-H/M-H	72.031	60.525	62.319	48.052	53.308	63.275	66.079	54.138	74.91	65.832	47.054	69.626	99.033	78.626	100.926	101.502	110.658	96.925	102.765	84.311	92.621	71.971	65.967	70.155	87.823	113.243	110.89	61.713	126.848	97.895	119.83	96.448	111.705	111.362	118.323	109.019	85.44	60.131
256	LPA O-23:0;O								509.361	C26H55O7P	M-H	36.698	37.311	22.813	24.663	24.444	26.529	24.095	15.838	25.801	22.531	29.646	32.664	24.374	31.07	44.279	36.668	37.85	37.045	42.803	25.344	37.122	30.517	20.766	20.231	22.083	27.716	54.546	23.306	39.656	23.68	49.068	34.569	32.108	47.615	45.098	67.92	34.846	29.968
257	DG O-30:8								509.364	C33H50O4	M-H	30.08	29.965	19.36	19.087	18.855	17.647	18.302	10.783	18.861	20.33	24.047	24.701	15.586	19.994	32.217	24.753	26.905	31.956	29.874	16.88	31.059	24.51	15.536	17.327	17.266	17.135	44.488	15.472	25.902	17.588	37.85	26.039	23.084	34.66	31.341	56.384	27.289	21.461
258	ST 30:0;O;S								509.367	C30H54O4S	M-H	25.444	27.16	13.827	15.255	10.524	11.097	12.328	7.139	10.607	21.455	16.915	20.762	8.515	10.866	18.574	15.788	12.908	27.193	22.846	12.505	34.274	15.948	15.985	10.35	17.174	12.667	31.056	15.014	30.995	18.37	26.296	18.598	16.12	20.977	20.246	39.079	30.185	20.384
259	DG O-27:3;O2	DG 27:2;O	FA 30:3;O4	ST 30:0;O6					509.385	C30H54O6/C30H54O6/C30H54O6/C30H54O6	M-H/M-H/M-H/M-H	13.917	12.247	13.452	6.432	9.561	7.841	9.519	11.869	17.53	10.819	15.565	8.101	12.752	13.394	17.215	21.746	25.238	19.982	14.095	22.766	26.964	21.677	18.671	11.719	7.898	13.484	27.028	25.642	43.103	22.832	34.038	24.714	29.181	30.086	41.709	49.844	14.638	11.79
260	FA 34:7;O								509.4	C34H54O3	M-H	9.065	13.45	4.797	4.632	5.608	11.034	9.471	10.315	9.354	11.996	10.648	8.898	6.209	9.642	5.494	6.547	6.898	13.884	9.253	8.149	5.298	12.324	4.154	4.851	8.658	10.842	10.322	13.22	26.036	12.945	9.676	10.731	14.578	12.53	12.622	9.808	7.548	11.933
261	DG O-28:2;O	DG 28:1	FA 31:2;O3	MG 28:2;O					509.421	C31H58O5/C31H58O5/C31H58O5/C31H58O5	M-H/M-H/M-H/M-H	5.604	6.307	9.171	3.372	5.728	7.342	7.352	6.401	7.823	10.69	2.807	9.322	3.637	4.175	3.158	3.308	10.076	5.711	8.551	3.027	11.295	5.787	7.686	4.957	8.262	9.621	4.666	4.266	8.811	10.73	10.414	6.922	6.26	4.035	6.103	8.947	17.956	10.694
262	DG O-29:1	FA 32:1;O2	MG O-29:2;O	MG 29:1					509.458	C32H62O4/C32H62O4/C32H62O4/C32H62O4	M-H/M-H/M-H/M-H	8.863	9.768	6.231	1.566	1.549	4.013	6.923	11.711	9.116	8.266	7.012	11.555	2.706	5.633	4.071	7.061	7.393	9.36	17.124	8.672	10.35	5.407	5.269	4.52	4.703	7.63	7.033	13.765	6.037	12.734	13.84	8.926	4.595	8.449	9.406	13.04	8.958	8.512
263	FA 33:0;O	MG O-30:1							509.494	C33H66O3/C33H66O3	M-H/M-H	6.756	4.473	5.941	5.941	6.555	6.357	5.684	9.046	11.109	5.552	4.324	17.761	5.27	12.601	2.637	9.218	13.326	11.632	11.567	12.717	15.354	7.839	6.244	4.057	7.81	9.578	7.619	8.512	8.79	10.948	3.928	6.93	4.483	10.543	2.712	11.768	9.366	9.982
264	ST 21:6;O8;T								510.144	C23H29NO10S	M-H	484.344	387.604	414.259	110.622	191.333	131.855	234.261	178.191	281.422	442.738	356.724	338.788	199.294	196.326	157.705	252.481	305.865	227.115	596.761	558.847	532.085	241.17	191.386	142.035	236.798	276.035	357.493	529.3	461.494	484.98	264.836	231.189	241.081	400.611	293.145	323.114	816.359	705.826
265	ST 22:5;O7;T								510.18	C24H33NO9S	M-H	328.986	259.832	264.912	148.489	163.141	155.046	217.446	163.789	265.963	277.992	247.345	194.648	238.567	161.951	197.514	256.52	285.569	242.567	461.772	389.645	390.405	228.113	188.657	164.598	268.488	336.33	388.484	348.912	359.988	379.241	259.8	249.34	245.31	359.609	376.709	341.348	560.89	562.105
266	ST 23:4;O6;T								510.217	C25H37NO8S	M-H	51.313	40.998	45.894	20.612	26.307	57.987	35.198	29.894	28.836	60.239	64.625	38.935	35.743	29.88	32.5	33.328	74.064	35.261	41.331	41.239	44.046	28.857	36.687	33.678	34.439	26.749	62.821	84.354	59.227	41.886	52.427	43.003	40.955	43.551	48.336	41.36	35.706	57.603
267	LPS 16:1;O								510.247	C22H42NO10P	M-H	48.325	52.176	45.735	26.821	39.245	65.535	46.835	46.392	59.315	54.826	65.603	44.887	48.321	42.577	51.085	63.148	83.317	43.689	74.076	65.486	52.352	47.042	46.993	49.938	54.583	61.599	51.234	58.947	63.71	61.223	48.613	49.525	52.786	56.485	60.704	70.077	61.871	61.098
268	ST 21:6;O2;HexNAc	ST 27:7;O6;G							510.25	C29H37NO7/C29H37NO7	M-H/M-H	51.797	52.606	40.785	29.497	37.88	61.272	42.033	44.75	53.671	48.555	68.574	44.615	42.515	40.877	47.488	63.29	79.616	41.249	61.179	58.577	45.789	44.016	43.335	48.712	46.614	58.384	52.549	55.223	69.801	55.957	47.046	45.04	49.65	53.379	58.353	70.415	65.53	65.212
269	NAT 24:6;O3	ST 24:3;O5;T							510.253	C26H41NO7S/C26H41NO7S	M-H/M-H	62.745	54.825	49.93	36.017	39.863	55.334	39.444	42.642	47.345	54.392	72.282	49.431	42.517	46.256	50.186	65.526	80.777	44.362	63.921	60.136	41.505	49.365	43.856	46.711	39.768	57.668	59.379	64.109	79.442	51.5	48.729	43.921	51.644	54.555	62.21	69.653	64.685	69.797
270	LPE 21:6	PE O-21:6							510.263	C26H42NO7P/C26H42NO7P	M-H/M-H	78.991	88.247	70.043	56.582	64.373	76.917	53.221	58.905	72.552	91.66	78.038	57.87	85.621	80.832	77.111	75.302	128.39	73.643	85.841	87.922	89.714	68.952	60.034	44.088	59.033	64.087	70.736	90.745	76.003	74.103	68.461	83.415	81.376	77.105	76.653	73.475	53.342	83.665
271	ST 18:1;O4;HexNAc	ST 24:2;O8;G							510.271	C26H41NO9/C26H41NO9	M-H/M-H	89.361	106.589	68.764	41.963	51.721	106.246	45.437	62.896	72.895	84.059	88.009	62.885	77.867	71.035	74.568	76.843	141.099	96.141	73.092	94.727	95.39	60.238	51.474	45.473	71.53	72.621	53.844	71.474	70.858	72.995	75.68	81.533	78.342	76.3	85.054	93.153	77.985	59.842
272	LPS 17:0	LPS O-17:1;O							510.284	C23H46NO9P/C23H46NO9P	M-H/M-H	67.284	53.501	58.559	32.805	31.157	54.875	38.801	30.533	49.804	50.934	34.803	52.669	53.206	47.879	37.405	39.888	73.83	51.575	38.968	51.404	47.918	38.093	37.838	37.217	34.459	59.122	53.473	51.47	58.562	40.985	45.866	46.286	38.956	60.916	51.789	71.092	53.987	53.522
273	ST 22:5;O;HexNAc	ST 28:6;O5;G							510.286	C30H41NO6/C30H41NO6	M-H/M-H	72.421	59.702	68.491	30.611	33.672	50.178	39.214	27.415	45.542	64.088	36.635	57.764	45.47	43.942	34.073	42.065	67.14	45.604	43.954	53.059	62.232	34.024	37.322	36.423	33.303	58.268	55.992	68.343	63.098	45.835	39.54	45.656	39.722	57.005	45.997	70.032	54.403	57.935
274	NAT 25:5;O2	ST 25:2;O4;T							510.289	C27H45NO6S/C27H45NO6S	M-H/M-H	83.01	72.168	82.041	31.413	45.804	53.831	47.823	36.379	51.703	78.174	42.809	65.665	48.06	41.174	42.365	51.352	82.057	55.092	51.383	61.102	73.207	43.39	39.828	42.69	40.035	61.491	67.286	85.955	71.976	66.356	47.532	47.088	46.583	65.358	59.169	73.172	59.675	60.59
275	LPE O-22:6								510.299	C27H46NO6P	M-H	73.199	74.854	60.807	50.669	49.214	72.771	50.586	51.87	58.82	74.219	69.939	64.15	50.738	39.22	47.834	72.644	96.692	67.993	68.142	66.732	82.375	50.31	43.491	40.076	51.841	61.239	79.539	70.751	61.862	83.926	73.728	68.151	49.638	79.096	60.829	86.141	68.276	54.324
276	CAR 20:4;O4	ST 19:0;O3;HexNAc	ST 25:1;O7;G						510.307	C27H45NO8/C27H45NO8/C27H45NO8	M-H/M-H/M-H	62.557	60.174	64.323	47.528	39.104	75.79	58.683	44.79	62.639	62.62	74.762	62.634	53.406	49.744	58.338	93.161	122.572	81.622	83.994	56.901	67.52	65.105	44.086	31.863	37.939	49.379	105.817	60.91	44.034	76.897	71.204	68.68	73.832	76.613	84.858	74.089	65.1	73.96
277	NAT 22:0;O4								510.311	C24H49NO8S	M-H	56.587	50.515	54.305	37.785	31.506	58.445	50.356	41.619	53.986	56.623	74.898	61.932	52.726	61.954	61.542	88.802	124.044	77.15	86.765	47.132	67.603	52.504	39.329	37.073	36.095	42.939	86.988	61.496	35.156	96.225	61.904	67.131	65.277	82.14	81.251	58.493	52.971	66.78
278	LPC 16:0;O	LPE 19:0;O	LPS O-18:0						510.32	C24H50NO8P/C24H50NO8P/C24H50NO8P	M-H/M-H/M-H	46.523	45.506	40.23	28.392	30.099	40.858	35.502	34.601	40.44	38.978	55.767	46.939	45.561	46.984	40.293	64.995	83.625	56.823	65.827	46.323	51.802	35.565	31.644	25.258	28.634	43.659	53.53	43.542	49.881	104.177	39.24	45.39	47.139	68.848	56.026	66.296	45.336	38.788
279	ST 29:5;O4;G								510.322	C31H45NO5	M-H	43.17	47.521	39.344	19.192	23.431	35.629	27.477	29.896	33.404	35.504	54.827	49.424	42.067	37.075	32.866	48.734	59.658	43.787	58.081	46.875	49.686	29.248	25.496	18.707	23.766	38.254	48.153	38.072	55.925	90.666	32.072	34.76	40.252	57.443	42.628	54.477	48.228	39.891
280	NAT 26:4;O	ST 26:1;O3;T							510.326	C28H49NO5S/C28H49NO5S	M-H/M-H	36.617	44.039	37.565	16.92	21.902	27.98	24.231	29.087	31.811	34.569	49.933	51.443	36.612	27.983	23.17	39.913	40.421	32.612	47.248	47.106	47.359	28.292	31.407	15.447	28.703	38.595	53.359	28.853	64.983	73.546	41.424	42.232	33.144	44.474	34.981	40.9	51.467	41.661
281	CAR 21:3;O3	Cer 28:4;O6	ST 26:0;O6;G						510.344	C28H49NO7/C28H49NO7/C28H49NO7	M-H/M-H/M-H	31.171	25.176	32.751	16.517	15.918	22.702	22.135	16.749	20.927	27.044	28.474	25.427	18.857	20.58	29.191	24.576	43.322	35.751	66.238	42.504	34.526	19.166	21.665	20.353	29.264	36.618	40.155	19.13	28.569	34.353	35.244	27.278	25.658	30.699	46.597	32.787	44.12	30.694
282	LPC O-17:0;O	LPE O-20:0;O							510.357	C25H54NO7P/C25H54NO7P	M-H/M-H	34.021	33.089	32.026	12.707	15.012	21.915	20.156	21.271	16.687	21.207	22.632	28.726	25.338	20.137	37.243	39.575	33.199	40.715	51.562	39.036	34.804	33.634	22.029	13.435	20.603	30.477	38.019	26.672	20.714	35.237	30.389	29.924	34.101	43.732	42.815	41.959	25.773	39.164
283	CAR 25:7	ST 30:4;O3;G							510.359	C32H49NO4/C32H49NO4	M-H/M-H	30.42	30.218	29.661	12.964	16.794	17.317	18.109	18.971	18.868	18.362	22.46	25.775	23.671	18.513	33.689	36.515	31.751	34.457	41.106	36.65	32.529	28.496	18.529	12.693	20.303	30.385	38.785	24.531	19.552	37.122	23.587	33.941	31.704	40.767	42.251	37.773	19.439	42.061
284	NAT 27:3								510.362	C29H53NO4S	M-H	21.445	21.709	22.409	9.174	15.866	15.362	11.696	12.483	15.169	12.402	22.407	18.411	16.622	11.515	20.494	30.49	23.986	22.937	30.757	29.877	29.988	21.301	14.202	9.289	15.316	25.816	31.591	21.51	19.3	39.443	17.253	27.028	25.459	31.073	38.578	33.432	14.903	39.109
285	CAR 22:2;O2	Cer 29:3;O5	NAE 27:3;O4						510.38	C29H53NO6/C29H53NO6/C29H53NO6	M-H/M-H/M-H	20.158	25.937	14.732	5.808	10.59	7.65	11.855	4.782	13.51	12.404	12.839	21.312	18.123	17.699	9.926	11.182	24.435	27.683	27.808	28.831	38.424	12.348	11.26	11.903	11.57	14.27	33.919	22.721	19.943	32.165	26.237	24.18	21.894	54.892	56.456	57.999	26.719	6.611
286	NAE 31:7;O								510.395	C33H53NO3	M-H	9.518	15.334	8.969	4.046	8.5	9.586	5.324	6.225	16.059	9.896	8.981	4.831	10.024	12.706	5.925	14.956	8.52	10.038	23.335	14.99	10.099	13.728	13.578	13.911	8.252	11.29	11.621	17.471	8.282	17.402	14.182	17.821	19.84	25.358	40.602	35.756	27.164	11.302
287	CAR 23:1;O	Cer 30:2;O4	NAE 28:2;O3						510.416	C30H57NO5/C30H57NO5/C30H57NO5	M-H/M-H/M-H	42.303	23.365	22.768	24.992	29.689	17.943	24.596	7.392	27.822	49.73	79.909	59.239	62.015	49.097	97.993	110.986	103.397	135.379	111.579	94.504	71.085	111.486	59.553	40.574	23.833	43.935	108.974	287.903	233.092	321.693	158.27	145.872	167.964	464.545	527.535	655.156	14.354	1.64
288	Cer 34:6;O	NAE 32:6							510.432	C34H57NO2/C34H57NO2	M-H/M-H	11.116	7.519	8.022	8.714	8.591	11.501	13.008	9.134	12.332	6.731	16.66	8.378	21.362	20.039	19.474	35.849	37.124	25.281	16.45	21.982	11.449	21.458	16.378	14.591	8.618	12.001	21.787	37.831	47.83	40.414	38.955	43.554	42.613	91.195	126.394	157.269	19.665	9.819
289	CAR 24:0	Cer 31:1;O3	NAE 29:1;O2						510.453	C31H61NO4/C31H61NO4/C31H61NO4	M-H/M-H/M-H	8.43	5.634	6.303	0.481	2.855	1.163	3.724	3.749	8.314	2.407	11.447	2.863	2.239	5.583	4.1	7.959	4.464	6.876	14.548	8.728	8.231	10.026	7.36	6.507	4.28	3.553	14.709	3.046	9.448	1.368	8.435	6.468	7.387	6.937	10.039	11.55	3.494	15.72
290	Cer 32:0;O2	NAE 30:0;O							510.489	C32H65NO3/C32H65NO3	M-H/M-H	9.442	13.035	8.84	4.257	7.589	4.217	5.24	4.1	2.445	7.065	5.92	2.214	10.484	3.743	5.917	9.921	9.001	7.264	6.755	11.958	4.05	8.345	4.719	2.787	3.836	3.894	5.604	5.564	6.758	17.611	2.425	8.365	10.582	10.68	7.275	5.883	6.155	9.879
291	ST 23:6;O8;S								511.128	C23H28O11S	M-H	375.888	351.851	353.962	88.056	126.669	110.05	185.734	140.05	195.217	325.981	287.273	291.699	165.991	159.581	151.038	185.18	254.733	210.01	424.635	378.055	422.855	156.827	135.456	109.385	163.597	260.187	311.465	416.359	396.838	439.37	215.041	236.973	185.004	259.044	304.347	257.966	625.308	536.247
292	LPI 11:3;O								511.159	C20H33O13P	M-H	482.128	421.264	420.26	194.092	195.49	192.435	280.111	205.103	318.204	393.734	428.509	328.361	268.765	276.825	210.941	293.247	380.411	337.976	682.318	599.624	597.123	310.829	239.437	180.802	346.048	381.054	486.276	579.368	572.371	572.484	306.018	322.791	270.832	426.088	402.038	423.772	907.704	692.157
293	ST 24:5;O7;S								511.164	C24H32O10S	M-H	541.124	472.869	467.273	188.22	211.221	194.69	289.028	230.249	351.823	442.825	449.385	336.35	280.146	305.672	220.846	314.46	422.782	365.121	731.244	686.631	626.596	338.449	257.993	202.427	340.065	423.336	527.465	588.225	610.613	667.603	388.454	381.768	278.396	461.47	424.096	438.203	933.059	804.388
294	ST 18:4;O7;Hex	ST 18:3;O6;GlcA							511.182	C24H32O12/C24H32O12	M-H/M-H	274.004	287.011	231.998	110.07	155.919	158.452	183.702	167.349	219.324	265.197	243.19	246.855	179.145	209.309	154.178	232.109	242.461	220.454	388.306	339.325	319.818	204.248	172.199	146.967	199.743	262.015	320.823	280.513	365.926	376.083	273.695	229.814	213.253	290.193	298.98	275.55	502.411	437.807
295	LPI 12:2	LPI O-12:3;O							511.195	C21H37O12P/C21H37O12P	M-H/M-H	143.946	109.657	112.71	74.677	75.308	115.782	84.727	77.465	112.087	127.469	157.756	135.397	108.264	134.06	106.452	136.085	155.704	137.159	138.973	141.809	156.758	122.455	100.699	88.592	99.598	125.59	153.316	172.262	161.691	200.154	153.35	156.856	153.129	150.5	151.893	167.183	206.348	192.961
296	ST 25:4;O6;S								511.201	C25H36O9S	M-H	120.759	73.314	88.335	73.904	56.353	85.614	65.229	69.058	76.678	91.175	132.564	94.429	65.793	97.146	93.876	101.439	160.852	90.864	102.068	106.318	122.494	79.924	75.074	59.657	72.664	98.397	103.14	93.007	99.853	138.906	108.539	134.636	123.595	125.823	127.27	114.254	125.373	132.448
297	PA 22:6;O								511.21	C25H37O9P	M-H	60.643	49.266	48.281	30.035	30.525	48.642	43.421	36.427	40.53	64.755	83.417	70.549	43.862	47.593	47.952	59.489	92.522	60.264	62.002	58.793	79.467	42.982	33.381	25.6	37.142	54.783	57.544	62.558	53.998	96.768	56.32	52.781	56.876	75.04	79.043	62.803	42.894	56.614
298	ST 19:3;O6;Hex	ST 19:2;O5;GlcA							511.218	C25H36O11/C25H36O11	M-H/M-H	72.871	54.886	70.014	20.143	36.357	49.158	52.009	51.064	48.217	62.972	68.2	64.582	65.079	52.155	52.067	55.804	87.249	65.562	42.494	32.429	63.048	45.296	36.978	35.197	45.099	53.345	72.645	53.24	63.741	72.848	59.788	45.327	47.909	89.203	69.006	62.237	37.55	44.646
299	BMP 16:1;O	LPI O-13:2							511.231	C22H41O11P/C22H41O11P	M-H/M-H	63.416	64.251	74.615	27.625	43.522	63.01	47.563	41.717	55.993	70.637	63.511	50.741	62.01	39.275	39.562	56.95	105.031	48.94	71.78	52.692	78.115	54.501	29.39	35.172	43.297	36.518	59.7	40.12	69.749	62.552	64.32	51.44	51.714	65.494	63.224	49.842	37.394	39.697
300	ST 23:6;O2;GlcA								511.234	C29H36O8	M-H	68.841	70.401	83.917	33.605	47.22	70.278	51.176	42.635	60.642	74.071	73.009	60.914	56.36	42.57	44.434	60.076	111.311	47.28	76.086	59.716	77.858	59.415	32.007	36.658	49.277	33.051	56.195	32.101	79.959	65.122	67.28	57.765	58.441	74.104	57.02	59.944	42.386	51.806
301	ST 26:3;O5;S								511.237	C26H40O8S	M-H	75.193	75.066	91.895	57.119	55.61	77.125	60.158	56.006	74.038	75.53	84.717	71.667	60.835	54.701	48.469	64.929	106.615	58.494	82.313	61.17	77.982	68.315	39.242	49.053	58.723	45.07	64.441	30.033	88.829	65.96	79.712	67.222	63.948	72.64	53.807	76.859	52.041	62.335
302	LPA 23:6;O	PA 23:5	PA O-23:6;O						511.247	C26H41O8P/C26H41O8P/C26H41O8P	M-H/M-H/M-H	96.285	90.193	97.065	86.608	86.675	100.214	81.406	86.994	102.066	99.459	115.346	98.018	78.994	87.209	86.076	81.44	150.467	93.104	88.807	89.761	87.838	94.523	76.188	79.336	80.97	72.26	84.58	77.227	139.286	86.969	91.883	82.563	91.518	82.333	86.001	96.308	91.036	84.173
303	ST 30:7;O2;S								511.252	C30H40O5S	M-H	81.288	92.211	90.832	77.119	76.283	86.365	75.089	80.187	96.217	101.315	105.796	89.178	97.697	91.428	83.814	92.006	146.411	95.621	89.131	108.638	102.18	74.127	64.039	72.91	83.752	75.155	81.31	91.298	147.609	103.616	103.867	91.086	99.069	81.853	96.664	112.891	103.677	109.587
304	ST 20:2;O5;Hex	ST 20:1;O4;GlcA							511.255	C26H40O10/C26H40O10	M-H/M-H	71.997	87.226	85.061	68.237	71.033	79.563	73.107	74.754	92.316	91.536	80.649	76.521	104.378	91.814	81.177	90.371	130.918	100.999	99.045	105.105	104.682	66.592	59.932	63.395	81.068	86.191	85.617	90.894	126.023	102.083	113.202	102.419	98.3	79.948	103.28	119.752	91.926	102.461
305	BMP 17:0	LPG 17:1;O							511.268	C23H45O10P/C23H45O10P	M-H/M-H	75.316	80.034	80.041	39.402	56.9	69.773	65.514	52.984	80.037	87.645	109.973	61.866	95.215	86.177	74.47	108.053	131.524	75.486	115.764	131.963	135.334	53.425	49.27	38.143	76.65	116.049	106.653	123.986	79.921	114.797	92.909	95.445	105.962	125.855	146.025	117.742	109.417	129.49
306	ST 24:6;O2;Hex	ST 30:7;O7	ST 24:5;O;GlcA						511.27	C30H40O7/C30H40O7/C30H40O7	M-H/M-H/M-H	81.577	76.901	76.939	33.703	56.522	70.933	63.658	51.797	71.937	90.044	104.086	67.89	74.536	85.434	71.033	102.245	128.527	75.122	118.088	133.974	140.308	54.427	51.694	42.418	77.37	116.119	108.786	116.799	74.236	116.65	102.793	89.452	98.225	126.835	139.871	110.698	117.225	131.861
307	ST 27:2;O4;S								511.274	C27H44O7S	M-H	85.558	70.485	68.599	28.752	51.139	61.871	49.781	44.56	65.919	86.646	92.601	74.513	60.165	72.255	61.715	91.802	120.62	74.056	116.288	125.681	137.56	43.937	47.949	41.634	76.056	117.968	110.231	92.675	68.526	107.347	102.043	85.445	89.579	124.777	128.786	98.872	120.762	121.764
308	LPA 24:5	LPA O-24:6;O	PA O-24:5						511.283	C27H45O7P/C27H45O7P/C27H45O7P	M-H/M-H/M-H	76.346	67.049	52.175	25.708	27.657	46.651	33.103	31.081	52.341	55.837	67.244	81.44	45.086	44.019	51.028	58.132	96.284	62.807	91.631	85.191	97.165	32.256	39.82	29.567	48.685	86.015	99.79	62.65	67.346	90.829	84.672	95.085	66.479	83.351	84.441	91.055	125.037	99.648
309	ST 21:1;O4;Hex	ST 21:0;O3;GlcA							511.291	C27H44O9/C27H44O9	M-H/M-H	65.69	66.706	61.491	26.646	33.804	57.659	44.829	40.546	48.05	41.335	81.273	77.752	64.304	53.301	41.129	61.119	77.612	65.071	81.094	77.221	79.384	49.814	31.227	24.236	41.198	67.141	88.662	52.095	52.062	89.846	73.099	62.584	59.599	74.618	72.413	70.163	87.503	74.8
310	LPG 18:0	LPG O-18:1;O							511.304	C24H49O9P/C24H49O9P	M-H/M-H	70.573	88.787	74.112	48.993	41.992	60.662	84.438	60.259	71.872	57.721	68.269	52.682	71.142	56.147	59.262	75.955	84.36	60.155	86.119	92.827	109.649	51.794	39.258	44.142	56.575	68.483	116.787	69.411	67.908	95.298	76.038	73.991	91.613	110.957	106.468	92.486	62.914	52.652
311	DG 28:8;O	ST 25:5;O;Hex							511.307	C31H44O6/C31H44O6	M-H/M-H	64.769	83.599	74.479	46.29	39.786	59.059	80.762	50.874	65.013	54.633	55.658	48.806	66.601	49.682	56.037	73.633	85.826	57.281	77.774	94.179	108.594	48.902	38.771	41.752	49.772	63.96	109.864	79.87	61.812	88.449	76.954	75.258	84.64	104.783	100.574	92.829	54.028	52.056
312	ST 28:1;O3;S								511.31	C28H48O6S	M-H	60.845	72.152	64.521	40.247	33.62	53.863	67.875	38.013	53.109	51.511	52.805	37.347	57.894	39.858	48.458	68.136	85.469	48.169	58.019	82.592	97.681	43.136	36.231	35.712	41.403	57.563	97.44	80.166	52.872	78.174	73.678	71.524	72.398	94.135	90.136	84.227	38.486	57.611
313	LPA O-25:5								511.319	C28H49O6P	M-H	42.464	46.597	46.399	22.136	19.284	37.057	33.7	18.304	34.303	60.379	71.388	48.91	44.646	22.67	38.025	50.964	71.475	51.124	68.071	78.872	85.886	39.751	36.94	23.618	52.14	57.706	75.283	66.339	74.989	81.862	55.524	53.935	44.982	84.671	67.596	78.618	44.853	69.313
314	ST 22:0;O3;Hex	ST 28:1;O8							511.328	C28H48O8/C28H48O8	M-H/M-H	55.11	48.364	70.192	19.274	26.094	28.744	26.983	18.715	34.601	67.18	54.846	92.155	40.622	44.654	49.022	60.84	66.851	65.476	103.396	102.432	107.616	47.011	39.884	24.13	45.264	60.463	77.864	64.192	83.024	123.824	62.327	70.882	47.147	79.134	79.72	107.809	61.548	79.158
315	LPG O-19:0								511.341	C25H53O8P	M-H	25.153	29.218	32.301	16.004	17.432	26.843	18.425	23.923	25.142	35.985	23.285	27.791	28.532	37.292	29.334	40.532	35.652	43.373	60.61	38.376	38.178	29.958	29.264	11.06	23.166	33.707	59.695	54.309	52.047	54.784	44.185	40.097	33.975	24.679	37.976	47.924	60.637	50.947
316	DG O-29:8;O	DG 29:7							511.343	C32H48O5/C32H48O5	M-H/M-H	20.951	27.632	26.321	14.578	15.141	24.686	17.036	24.28	24.581	26.569	16.686	19.607	28.196	34.351	26.094	34.065	32.71	38.988	50.351	29.848	29.628	25.392	27.663	10.388	20.524	31.511	54.672	42.961	41.553	35.174	40.94	33.588	31.737	23.575	30.782	44.033	47.028	40.215
317	ST 29:0;O2;S								511.346	C29H52O5S	M-H	27.551	30.049	20.341	10.75	9.623	19.655	15.868	19.485	23.394	29.682	16.547	22.285	22.177	26.56	18.868	20.414	24.433	28.54	35.25	26.253	33.888	15.857	22.034	9.314	15.054	26.172	41.357	41.295	43.237	33.059	29.311	21.13	24.771	23.777	21.162	37.44	39.8	33.217
318	DG 26:2;O2	ST 29:0;O7							511.364	C29H52O7/C29H52O7	M-H/M-H	38.263	50.014	35.597	26.193	37.287	17.734	30.204	16.208	52.075	38.783	29.696	37.07	59.774	64.328	59.296	57.092	85.516	62.133	61.431	61.285	65.962	37.612	32.949	15.504	27.687	38.81	55.063	47.857	58.596	58.086	75.798	88.172	83.985	70.182	106.362	88.73	9.156	35.555
319	DG O-30:7	FA 33:7;O2	MG 30:7						511.379	C33H52O4/C33H52O4/C33H52O4	M-H/M-H/M-H	18.165	21.564	11.166	7.849	8.945	9.579	6.218	12.906	17.151	12.01	18.365	18.686	18.529	21.724	17.827	24.374	15.947	27.831	25.668	26.261	22.587	9.248	12.583	12.833	8.414	20.678	28.165	27.031	38.873	45.25	32.494	24.749	23.612	42.153	57.692	37.063	14.328	12.784
320	DG O-27:2;O2	DG 27:1;O	FA 30:2;O4						511.4	C30H56O6/C30H56O6/C30H56O6	M-H/M-H/M-H	18.904	31.938	12.666	4.475	11.435	11.275	12.592	5.239	19.127	14.45	11.73	19.818	27.967	17.967	21.57	20.661	25.87	21.96	33.009	39.142	59.392	35.148	25.115	22.285	20.68	30.271	61.345	65.223	43.535	79.322	57.755	83.286	48.292	89.745	81.087	78.155	19.706	12.361
321	FA 34:6;O	MG O-31:7							511.416	C34H56O3/C34H56O3	M-H/M-H	17.744	14.99	17.3	5.151	12.835	9.368	8.41	3.016	15.912	13.902	19.157	25.989	19.009	21.703	28.545	38.663	44.348	45.188	50.752	39.717	31.812	38.228	31.28	14.134	14.676	25.083	58.722	95.997	51.176	92.727	52.238	58.928	50.669	148.268	138.434	177.126	17.15	12.645
322	DG O-28:1;O	DG 28:0	FA 31:1;O3	MG 28:1;O					511.437	C31H60O5/C31H60O5/C31H60O5/C31H60O5	M-H/M-H/M-H/M-H	7.993	8.019	6.987	2.279	4.449	3.998	4.532	2.923	9.838	7.955	8.287	7.969	7.082	9.359	9.975	13.683	15.344	9.957	10.79	16.85	11.08	8.386	4.126	7.795	4.938	9.282	12.585	17.448	28.362	20.845	11.678	9.051	13.275	33.431	31.614	31.117	12.697	5.725
323	DG O-29:0	FA 32:0;O2	MG O-29:1;O	MG 29:0					511.473	C32H64O4/C32H64O4/C32H64O4/C32H64O4	M-H/M-H/M-H/M-H	1.995	7.357	4.172	1.421	3.221	1.974	4.124	3.775	5.768	8.823	13.525	1.136	3.878	1.976	3.78	3.515	7.796	4.082	12.298	5.878	7.832	2.564	4.283	2.24	3.033	6.607	3.409	7.255	5.229	10.994	4.771	4.037	3.387	7.148	6.995	11.768	5.476	6.335
324	MG O-30:0								511.51	C33H68O3	M-H	10.195	8.285	4.978	3.388	3.088	8.396	2.45	8.344	1.766	6.632	2.833	6.017	1.998	3.854	2.82	10.695	8.178	5.505	2.827	9.816	10.662	4.913	2.18	1.586	2.24	7.066	8.871	9.725	1.748	16.958	8.945	2.044	5.292	2.312	6.827	9.704	24.123	10.224
325	ST 21:5;O8;T								512.16	C23H31NO10S	M-H	489.07	430.033	425.327	166.377	201.622	190.602	310.946	252.184	322.98	396.372	377.191	380.388	231.523	272.397	243.49	351.009	427.985	365.592	648.012	563.962	541.206	298.568	233.999	209.705	288.098	421.598	467.74	524.61	516.935	608.943	364.523	314.543	260.249	457.884	428.188	419.292	763.645	733.187
326	ST 22:4;O7;T								512.196	C24H35NO9S	M-H	176.943	192.034	152.606	83.604	104.644	114.31	146.586	100.315	159.897	130.209	164.551	128.873	99.919	131.251	112.171	132.45	209.982	149.521	202.694	213.853	179.59	138.961	117.811	116.988	170.082	195.073	225.107	191.254	205.885	203.026	169.187	153.199	134.07	190.464	227.032	192.38	250.83	266.137
327	ST 26:7;O7;G								512.229	C28H35NO8	M-H	51.095	42.76	36.702	18.725	17.864	53.278	28.239	31.346	30.126	52.042	47.703	25.829	39.255	25.52	32.826	33.188	80.207	41.208	45.499	53.152	40.688	38.742	20.795	12.259	33.185	27.989	43.967	60.095	32.056	47.886	44.195	41.323	39.804	51.131	64.446	44.21	55.229	43.337
328	NAT 23:6;O4	ST 23:3;O6;T							512.232	C25H39NO8S/C25H39NO8S	M-H/M-H	50.575	42.756	43.382	19.37	18.042	54.347	29.786	31.292	29.193	47.398	51.847	22.529	39.184	25.346	28.601	36.652	70.467	39.968	50.157	50.344	47.441	30.927	23.188	16.699	35.43	30.1	29.068	52.888	30.792	54.975	38.564	36.901	35.732	46.65	60.435	47.672	49.018	40.178
329	PE 20:5								512.242	C25H40NO8P	M-H	59.843	40.123	51.692	28.333	25.282	48.973	35.031	42.781	36.581	45.296	74.68	44.159	35.445	39.66	33.722	42.248	85.949	42.549	52.946	64.418	50.718	37.589	31.383	26.062	28.105	36.744	33.663	51.832	44.306	77.745	37.981	55.338	36.858	53.96	49.177	58.35	60.605	47.275
330	ST 27:7;O3;T								512.248	C29H39NO5S	M-H	61.304	55.691	59.195	29.301	37.249	57.726	40.584	48.089	45.804	61.385	70.158	49.703	38.045	38.505	38.982	42.587	94.826	48.879	53.219	68.132	49.359	41.706	33.567	41.596	31.444	46.595	41.998	70.101	59.59	86.045	44.394	57.292	47.54	56.914	49.595	55.399	57.104	45.068
331	LPS 16:0;O								512.263	C22H44NO10P	M-H	39.871	49.804	58.815	28.747	27.39	75.313	33.729	34.957	37.865	42.763	65.815	38.05	48.759	46.401	48.779	46.34	89.32	42.488	59.351	67.45	59.806	31.791	21.253	20.174	35.68	44.973	43.661	57.498	42.524	70.739	53.249	60.599	55.133	52.388	61.164	56.747	63.613	51.968
332	ST 21:5;O2;HexNAc	ST 27:6;O6;G							512.265	C29H39NO7/C29H39NO7	M-H/M-H	41.193	51.582	52.128	26.41	27.754	71.045	33.444	32.542	40.179	40.297	58.313	38.021	44.77	43.744	47.855	41.223	87.661	44.59	59.146	66.928	59.9	33.3	27.056	23.492	30.594	47.518	48.965	55.146	39.177	64.387	51.813	52.445	45.282	45.573	60.931	58.512	51.228	49.931
333	NAT 24:5;O3	ST 24:2;O5;T							512.269	C26H43NO7S/C26H43NO7S	M-H/M-H	45.964	58.403	42.994	23.471	29.452	50.978	35.843	31.986	43.256	42.919	52.835	43.605	42.648	36.909	36.607	35.801	82.552	42.292	65.462	70.094	65.427	31.187	30.153	28.812	30.06	47.03	55.42	59.039	43.454	51.311	46.795	48.228	40.814	40.877	53.686	54.171	40.517	46.01
334	LPC 18:5	LPE 21:5	LPE O-21:6;O	PE O-21:5					512.278	C26H44NO7P/C26H44NO7P/C26H44NO7P/C26H44NO7P	M-H/M-H/M-H/M-H	59.702	61.332	44.997	28.996	34.12	51.887	54.673	43.393	50.613	65.1	58.512	57.737	56.991	35.785	55.303	59.233	110.3	53.263	101.206	88.44	88.591	42.586	33.62	30.31	56.732	70.905	83.735	90.01	62.791	88.411	57.058	62.507	49.501	78.254	65.408	64.033	81.185	81.362
335	ST 18:0;O4;HexNAc	ST 24:1;O8;G							512.287	C26H43NO9/C26H43NO9	M-H/M-H	55.811	51.01	50.345	23.122	28.657	50.576	50.423	35.189	42.114	67.806	51.012	55.14	42.805	53.244	55.781	61.623	113.812	61.198	85.75	62.461	72.624	34.892	35.574	17.366	74.354	68.856	82.16	66.188	51.02	92.874	64.087	67.315	43.825	56.442	72.03	65.09	73.283	76.521
336	LPS O-17:0;O								512.299	C23H48NO9P	M-H	33.327	41.272	44.449	13.217	20.855	24.93	30.88	22.625	21.197	41.141	36.747	43.394	36.335	37.701	22.777	40.668	66.267	43.594	51.243	61.767	45.099	20.377	20.912	19.621	29.904	44.109	54.366	52.269	73.744	62.242	62.277	50.519	28.56	53.655	37.524	67.579	61.026	52.474
337	ST 22:4;O;HexNAc	ST 28:5;O5;G							512.302	C30H43NO6/C30H43NO6	M-H/M-H	33.876	40.498	44.298	12.408	21.757	24.168	32.264	23.627	22.046	34.81	30.602	42.56	37.439	32.156	21.018	35.341	59.068	40.54	52.636	63.334	48.847	17.378	21.519	20.338	31.229	42.367	55.518	56.297	75.208	62.086	62.17	46.696	29.207	52.901	34.98	58.79	59.705	58.264
338	NAT 25:4;O2	ST 25:1;O4;T							512.305	C27H47NO6S/C27H47NO6S	M-H/M-H	37.328	47.123	48.387	14.716	24.891	25.395	35.302	31.927	24.575	36.795	41.335	46.344	41.362	32.339	24.575	31.659	55.137	45.3	76.422	73.395	54.017	19.884	28.099	26.863	33.969	47.196	58.586	68.583	61.504	66.65	60.839	47.449	35.313	54.106	43.827	58.717	61.248	78.018
339	LPC O-19:5	LPE O-22:5							512.315	C27H48NO6P/C27H48NO6P	M-H/M-H	36.667	47.418	60.822	19.763	26.922	30.943	28.235	29.979	46.608	47.748	44.478	46.427	33.508	28.201	33.733	43.357	56.287	46.055	63.505	43.11	52.19	31.406	31.223	32.346	43.381	54.299	64.328	49.515	45.836	72.5	52.5	49.124	35.897	35.729	63.121	58.404	55.415	60.603
340	CAR 20:3;O4	ST 25:0;O7;G							512.323	C27H47NO8/C27H47NO8	M-H/M-H	45.014	41.697	43.716	21.686	18.925	40.674	19.719	18.527	33.146	46.456	37.352	38.611	20.928	25.07	30.146	38.085	48.561	37.858	44.555	32.279	41.767	27.114	20.66	23.572	41.972	39.04	48.267	74.507	55.926	37.664	27.094	32.542	30.887	25.715	38.28	45.655	60.517	44.678
341	ST 29:4;O4;G								512.338	C31H47NO5	M-H	23.125	24.179	23.461	19.053	23.616	21.024	17.692	18.156	19.775	20.213	23.937	35.357	25.896	15.789	17.032	30.704	29.96	31.023	27.665	28.863	33.011	15.18	10.894	15.542	14.81	28.779	16.477	43.42	47.669	32.147	25.133	21.961	13.014	47.886	30.308	23.716	33.687	25.032
342	NAT 26:3;O	ST 26:0;O3;T							512.342	C28H51NO5S/C28H51NO5S	M-H/M-H	20.684	28.955	25.924	17.507	21.056	16.986	17.856	18.848	20.405	24.218	26.959	35.677	27.729	18.912	13.018	31.18	27.273	26.23	35.192	28.652	31.651	14.431	8.218	12.374	12.274	24.734	17.586	51.605	53.448	44.518	20.022	14.959	9.183	49.115	26.61	20.158	43.576	26.909
343	CAR 21:2;O3	Cer 28:3;O6							512.359	C28H51NO7/C28H51NO7	M-H/M-H	17.629	20.571	28.006	11.839	13.935	12.61	14.412	15.704	26.174	23.464	23.825	34.541	20.621	26.391	19.483	27.631	26.022	22.677	30.572	30.602	21.528	17.656	14.637	9.026	13.256	22.107	23.541	26.253	27.758	37.184	14.338	28.333	25.183	23.267	33.147	26.513	30.355	25.813
344	CAR 25:6	NAE 30:7;O2	ST 30:3;O3;G						512.375	C32H51NO4/C32H51NO4/C32H51NO4	M-H/M-H/M-H	15.552	15.128	16.97	10.825	12.195	10.537	6.507	8.433	9.175	15.402	15.914	21.463	15.358	33.64	24.266	24.05	15.209	17.039	18.385	25.3	12.653	7.808	9.791	7.393	8.706	9.435	24.702	16.837	14.836	40.132	26.523	9.867	22.886	31.793	27.017	29.377	11.145	23.263
345	NAT 27:2								512.378	C29H55NO4S	M-H	13.262	12.956	12.703	8.09	9.468	9.711	7.852	6.854	6.102	15.247	17.011	18.277	10.584	32.516	21.738	24.77	14.463	16.539	21.03	19.692	10.902	5.078	7.063	6.703	7.168	6.013	20.161	14.602	14.881	36.841	18.225	13.163	21.995	25.772	18.461	33.163	16.768	17.545
346	CAR 22:1;O2	Cer 29:2;O5	NAE 27:2;O4						512.396	C29H55NO6/C29H55NO6/C29H55NO6	M-H/M-H/M-H	14.504	10.743	2.653	4.774	4.063	5.11	8.224	2.267	10.954	5.217	5.233	9.614	10.043	9.972	7.437	9.049	13.892	14.403	10.612	13.553	12.621	13.667	8.867	6.332	7.222	9.549	14.513	16.591	27.527	30.247	14.737	18.52	10.252	23.706	26.014	22.361	16.599	9.428
347	Cer 33:6;O2	NAE 31:6;O							512.411	C33H55NO3/C33H55NO3	M-H/M-H	11.779	8.527	7.293	3.132	8.233	2.811	12.712	5.459	6.607	11.56	7.062	6.006	6.259	7.448	6.577	18.408	11.641	14.487	11.88	9.768	14.065	10.722	9.545	2.356	3.41	10.856	16.617	17.872	31.402	13.388	17.781	26.038	20.518	41.263	35.063	24.466	21.978	14.986
348	CAR 23:0;O	Cer 30:1;O4	NAE 28:1;O3						512.432	C30H59NO5/C30H59NO5/C30H59NO5	M-H/M-H/M-H	10.834	6.487	7.807	1.986	3.921	1.866	8.366	3.436	5.171	5.963	5.467	8.932	6.336	1.955	10.203	15.176	11.884	14.587	7.86	13.552	10.79	9.731	4.344	2.2	3.255	11.421	12.227	17.736	6.013	27.022	11.466	8.041	8.903	27.554	19.57	39.058	8.951	10.094
349	Cer 34:5;O	NAE 32:5							512.447	C34H59NO2/C34H59NO2	M-H/M-H	10.509	4.878	9.58	3.056	4.012	3.705	2.503	2.034	7.113	5.618	11.411	3.333	3.845	6.23	4.367	6.056	8.517	6.594	7.452	7.875	10.46	6.619	6.607	0.867	4.442	4.04	6.033	14.052	6.495	12.218	9.145	3.072	5.136	16.636	5.256	9.583	11.608	10.681
350	Cer 31:0;O3	NAE 29:0;O2							512.468	C31H63NO4/C31H63NO4	M-H/M-H	9.004	13.354	5.281	5.253	3.275	3.325	4.03	2.565	3.34	6.727	5.287	3.984	6.772	1.609	1.968	6.04	5.638	1.889	6.357	10.121	13.621	6.93	3.542	3.268	7.278	5.689	7.526	7.554	3.969	3.662	9.479	8.967	2.513	6.333	11.885	4.275	10.772	14.016
351	ST 23:5;O8;S								513.144	C23H30O11S	M-H	812.164	797.693	668.146	325.628	409.237	347.662	529.496	402.032	635.698	667.592	598.201	623.694	480.036	488.747	422.302	589.749	680.821	580.057	1029.52	1010.65	998.863	541.632	465.977	393.489	645.446	714.844	914.36	901.061	849.73	1018.09	603.336	602.826	557.656	783.734	865.995	843.299	1596.01	1331.1
352	LPI 11:2;O								513.174	C20H35O13P	M-H	405.129	294.973	311.211	163.284	194.658	204.988	283.743	216.354	295.835	334.159	305.639	236.814	240.9	251.168	220.917	293.492	361.324	283.499	583.364	486.247	411.329	255.638	226.453	191.7	325.161	332.585	400.419	396.602	400.105	502.393	367.769	337.805	260.074	361.37	419.051	354.138	673.406	591.885
353	ST 24:4;O7;S								513.18	C24H34O10S	M-H	377.045	294.73	294.795	161.985	184.115	184.386	272.035	202.013	289.153	279.744	299.451	226.019	206.796	234.233	225.892	275.05	326.807	245.928	495.442	416.018	331.598	235.066	222.514	191.344	307.087	362.377	379.264	384.29	360.495	412.432	360.393	288.412	251.358	361.274	335.5	337.993	657.548	561.8
354	ST 18:3;O7;Hex	ST 18:2;O6;GlcA							513.198	C24H34O12/C24H34O12	M-H/M-H	175.672	188.301	160.933	96.285	116.195	105.738	131.288	92.222	140.49	214.453	199.479	191.317	145.176	120.321	127.647	149.597	157.042	135.996	184.935	200.644	181.241	102.239	93.619	114.344	122.994	156.26	177.935	129.762	193.003	191.051	152.001	150.234	140.11	180.993	158.653	175.595	223.477	204.716
355	LPI 12:1	LPI O-12:2;O							513.211	C21H39O12P/C21H39O12P	M-H/M-H	100.587	112.628	109.223	52.166	57.387	67.971	58.788	59.72	65.994	110.403	123.916	88.407	78.47	78.339	74.593	83.386	119.553	86.893	118.737	86.389	77.29	39.118	35.698	45.861	62.286	62.528	74.328	95.916	122.737	107.794	76.605	75.494	71.84	79.713	69.182	88.693	89.242	79.901
356	ST 22:6;O3;GlcA								513.213	C28H34O9	M-H	85.123	92.131	88.785	42.947	49.366	64.14	49.573	52.9	59.478	82.959	99.842	60.925	64.135	68.231	67.13	76.504	108.538	75.088	111.928	66.552	59.082	31.84	35.093	38.438	53.43	57.643	65.58	90.018	109.028	81.457	71.739	69.282	65.444	72.977	59.994	77.556	71.869	56.951
357	ST 25:3;O6;S								513.216	C25H38O9S	M-H	68.92	76.338	71.851	25.42	30.287	52.362	30.416	36.845	45.696	72.233	81.322	57.679	45.045	39.194	61.062	56.469	82.929	46.355	103.454	62.907	52.732	20.274	27.78	25.769	34.232	45.61	48.286	77.864	98.224	65.234	61.054	49.95	46.409	48.761	42.311	62.492	56.175	35.471
358	PA 22:5;O								513.226	C25H39O9P	M-H	66.414	41.585	54.935	20.599	33.331	43.089	37.862	33.317	49.42	61.075	62.103	65.405	56.17	52.03	54.797	62.665	87.442	53.19	66.395	72.463	64.78	39.191	28.542	31.953	32.776	39.629	51.156	39.32	77.127	69.46	55.361	41.947	64.605	60.328	71.802	72.001	34.207	27.701
359	ST 29:7;O3;S								513.232	C29H38O6S	M-H	54.758	53.762	60.347	33.357	43.06	45.593	49.843	33.565	64.548	80.494	72.545	68.623	58.711	59.29	71.177	63.29	107.935	68.744	57.135	73.804	73.587	46.409	31.42	30.58	39.754	32.6	65.739	67.946	65.126	75.687	65.408	44.96	73.895	55.857	77.809	81.367	39.155	36.462
360	ST 19:2;O6;Hex	ST 19:1;O5;GlcA							513.234	C25H38O11/C25H38O11	M-H/M-H	67.28	64.896	69.331	38.325	49.352	49.031	57.767	35.854	71.271	89.297	88.429	76.059	60.154	65.754	82.123	68.983	119.862	74.816	62.462	82.818	83.348	48.897	33.44	29.61	43.441	33.06	73.111	81.504	79.413	80.925	77.909	56.849	81.351	59.937	80.853	88.158	40.139	45.435
361	BMP 16:0;O	LPI O-13:1							513.247	C22H43O11P/C22H43O11P	M-H/M-H	80.823	75.127	82.907	28.88	44.794	79.325	47.428	46.081	62.7	85.861	94.576	61.591	60.733	72.069	53.529	60.658	115.93	61.24	54.439	65.358	77.365	42.558	34.6	39.5	37.116	64.53	68.303	126.09	48.832	64.691	55.813	71.658	68.161	65.113	63.873	75.535	38.434	73.869
362	ST 23:6;O3;Hex	ST 29:7;O8	ST 23:5;O2;GlcA						513.249	C29H38O8/C29H38O8/C29H38O8	M-H/M-H/M-H	76.675	69.341	76.747	30.51	43.451	78.587	44.88	43.583	52.574	87.002	88.861	68.237	52.484	65.981	47.42	61.313	112.496	53.219	49.935	61.572	72.884	39.066	34.253	36.635	37.919	65.441	58.193	113.632	47.738	60.211	43.524	64.077	61.54	63.419	63.231	65.47	36.016	72.717
363	ST 26:2;O5;S								513.253	C26H42O8S	M-H	74.824	67.749	71.378	45.212	46.208	76.308	47.78	54.887	54.252	93.918	87.532	75.73	52.411	58.817	50.118	69.663	108.485	55.191	61.063	61.495	71.407	44.961	42.918	38.05	42.724	64.164	54.265	97.545	52.487	56.286	40.805	67.936	60.968	58.309	67.947	57.054	43.001	83.602
364	LPA 23:5;O	PA 23:4	PA O-23:5;O						513.262	C26H43O8P/C26H43O8P/C26H43O8P	M-H/M-H/M-H	82.534	75.314	83.297	70.581	74.89	92.026	68.504	83.569	84.346	87.727	88.715	76.024	87.231	94.485	64.975	83.783	114.977	82.401	121.046	84.205	69.362	86.462	65.557	70.129	61.465	78.112	79.63	74.538	78.529	73.933	61.796	108.122	93.936	78.2	96.113	60.611	87.386	112.816
365	ST 30:6;O2;S								513.268	C30H42O5S	M-H	84.375	60.132	78.256	62.93	66.851	82.048	64.837	69.969	95.446	83.082	69.102	62.042	85.054	90.261	67.853	78.097	106.759	75.71	121.691	92.663	88.715	69.107	62.495	54.939	60.031	66.146	85.777	69.278	81.847	82.134	75.813	85.905	97.968	108.435	99.642	70.013	92.14	143.962
366	ST 20:1;O5;Hex	ST 20:0;O4;GlcA							513.271	C26H42O10/C26H42O10	M-H/M-H	78.632	65.458	77.181	55.482	64.365	72.198	58.617	58.216	95.24	76.087	60.388	64.539	83.105	82.215	67.771	74.831	103.68	71.095	116.763	96.037	94.6	59.924	58.93	50.694	57.756	62.859	84.98	77.138	92.644	97.24	80.657	80.671	99.35	109.787	95.252	77.661	110.971	165.52
367	LPG 17:0;O								513.283	C23H47O10P	M-H	86.595	71.005	84.169	31.312	48.261	69.621	50.37	45.79	74.16	74.177	74.82	79.98	63.384	66.212	59.788	109.62	136.677	91.759	145.581	137.164	172.259	51.128	42.341	42.308	55.044	67.122	104.571	124.745	147.027	188.237	144.081	149.811	141.628	189.454	197.014	151.014	234.814	251.33
368	ST 24:5;O2;Hex	ST 30:6;O7	ST 24:4;O;GlcA						513.286	C30H42O7/C30H42O7/C30H42O7	M-H/M-H/M-H	91.661	79.739	98.249	34.097	51.302	71.465	56.612	45.993	70.181	77.488	82.981	85.86	73.62	72.542	69.036	117.106	140.381	112.044	162.902	159.488	182.428	62.641	48.536	43.703	60.218	77.138	124.891	125.693	165.354	214.028	186.456	181.918	159.118	226.239	226.786	174.223	267.336	281.641
369	ST 27:1;O4;S								513.289	C27H46O7S	M-H	100.898	94.193	116.912	37.992	49.563	70.766	63.934	54.936	67.151	81.265	95.584	91.788	89.069	77.315	76.614	135.268	146.813	128.774	189.92	187.856	196.34	72.067	58.075	43.401	68.918	79.593	147.674	114.685	181.923	253.231	228.773	230.929	169.475	277.917	260.696	194.938	301.17	314.883
370	LPA 24:4	LPA O-24:5;O	PA O-24:4						513.299	C27H47O7P/C27H47O7P/C27H47O7P	M-H/M-H/M-H	76.766	59.105	62.78	32.019	32.35	38.195	41.542	45.057	59.103	77.799	82.818	59.685	90.077	59.366	73.68	104.221	124.31	117.085	137.388	107.59	116.214	52.163	37.047	26.652	55.258	62.866	103.359	74.34	135.437	152.625	159.417	144.476	116.268	219.417	211.384	153.335	201.815	208.906
371	ST 21:0;O4;Hex								513.307	C27H46O9	M-H	61.177	46.677	54.625	23.928	30.33	30.432	35.563	41.29	60.029	61.445	64.058	77.133	56.245	48.21	56.043	73.732	74.413	82.529	79.752	89.022	76.159	34.125	24.97	21.266	30.68	52.44	59.964	53.591	89.871	72.717	81.139	82.874	70.188	116.592	104.76	89.164	77.607	108.924
372	LPG O-18:0;O								513.32	C24H51O9P	M-H	40.441	43.644	39.374	15.198	19.554	25.51	27.624	26.174	33.412	33.423	49.58	32.242	22.711	23.466	24.201	43.864	37.206	48.801	36.277	41.592	50.74	30.977	26.738	17.464	39.826	43.352	42.276	62.629	59.52	57.146	47.902	59.612	40.832	78.026	55.618	46.037	40.81	57.059
373	DG O-28:8;O2	DG 28:7;O	ST 25:4;O;Hex						513.322	C31H46O6/C31H46O6/C31H46O6	M-H/M-H/M-H	36.067	41.727	34.899	13.036	18.536	22.244	23.949	24.812	28.988	31.181	48.206	29.001	17.557	22.177	18.799	40.718	40.866	41.367	27.125	33.62	49.229	27.776	24.905	17.698	37.467	39.418	41.536	69.974	55.311	58.497	42.66	58.665	35.73	73.246	56.683	48.734	36.882	56.949
374	ST 28:0;O3;S								513.326	C28H50O6S	M-H	31.795	30.097	28.485	11.777	16.702	18.594	18.71	22.65	21.272	28.684	38.892	26.391	13.311	20.576	14.578	36.688	44.349	32.024	23.003	27.905	34.799	21.732	21.332	17.534	30.877	32.857	36.781	49.923	45.175	57.008	36.993	55.202	29.601	68.092	58.495	52.392	26.97	53.549
375	LPA O-25:4								513.335	C28H51O6P	M-H	22.924	22.928	24.778	10.944	14.753	12.84	10.031	10.639	19.338	17.608	27.424	27.601	22.202	31.448	26.454	43.567	43.287	25.867	36.739	33.005	25.567	16.972	15.171	16.482	16.262	23.536	21.948	41.31	39.992	44.464	52.947	41.397	31.914	59.201	48.63	51.098	14.08	35.821
376	ST 28:0;O8								513.343	C28H50O8	M-H	32.169	31.449	25.097	16.009	22.34	14.254	13.424	13.199	18.85	26.966	19.898	29.006	37.623	29.19	33.054	52.192	41.997	44.551	31.367	34.534	39.001	22.749	22.969	14.1	19.725	35.315	29.797	52.256	50.928	42.606	70.035	55.02	47.015	57.392	67.096	52.819	31.963	31.567
377	DG O-29:7;O	DG 29:6	FA 32:7;O3	MG 29:7;O					513.359	C32H50O5/C32H50O5/C32H50O5/C32H50O5	M-H/M-H/M-H/M-H	23.401	24.171	9.897	11.684	9.548	19.069	14.972	12.508	12.178	26.525	14.029	12.41	24.812	11.519	15	28.104	25.266	25.811	25.777	16.083	25.017	10.61	16.597	10.187	10.327	18.301	23.353	13.522	18.118	26.552	28.153	26.67	27.576	31.337	47.822	25.989	32.373	22.346
378	DG 26:1;O2								513.38	C29H54O7	M-H	13.732	9.631	16.383	5.939	10.451	6.269	12.513	4.48	15.186	20.714	13.406	15.66	36.276	20.432	26.36	36.946	29.55	24.05	39.189	27.784	43.797	16.575	9.758	10.999	11.12	17.887	35.512	24.242	29.732	43.806	39.293	32.094	47.652	42.413	47.664	47.05	22.703	22.331
379	DG O-30:6	FA 33:6;O2	MG O-30:7;O	MG 30:6					513.395	C33H54O4/C33H54O4/C33H54O4/C33H54O4	M-H/M-H/M-H/M-H	4.982	13.627	8.464	7.32	6.717	3.241	3.174	9.288	8.968	14.309	10.975	8.862	14.064	8.597	11.417	11.584	16.37	10.883	8.113	9.923	5.154	11.389	7.719	7.056	7.217	11.102	13.172	11.317	19.601	12.213	12.763	20.775	19.126	13.198	15.729	21.65	21.042	19.921
380	DG O-27:1;O2	DG 27:0;O	FA 30:1;O4						513.416	C30H58O6/C30H58O6/C30H58O6	M-H/M-H/M-H	28.82	21.234	12.896	7.787	7.467	4.87	14.655	3.608	19.631	13.813	8.164	15.406	28.843	20.264	26.744	40.368	37.957	34.002	47.381	43.94	49.888	22.398	16.609	15.947	6.677	20.207	75.049	44.687	21.79	86.571	102.978	99.181	71.795	121.171	166.814	194.939	11.028	26.744
381	FA 34:5;O	MG O-31:6							513.431	C34H58O3/C34H58O3	M-H/M-H	10.28	11.386	8.382	4.79	3.787	2.438	7.025	5.587	7.458	7.439	6.075	8.33	5.141	7.211	9.909	9.98	11.714	9.779	13.934	14.146	10.804	11.301	5.08	4.575	9.904	5.798	25.609	19.004	15.272	21.927	19.374	26.017	23.163	33.296	45.031	40.157	8.065	16.751
382	DG O-28:0;O	FA 31:0;O3	MG 28:0;O						513.452	C31H62O5/C31H62O5/C31H62O5	M-H/M-H/M-H	13.614	6.703	8.622	3.658	4.076	4.012	7.819	7.896	4.75	9.853	7.384	6.76	6.866	3.064	8.609	5.139	4.243	4.862	11.825	9.58	13.28	4.81	4.086	5.588	3.101	11.787	10.015	16.433	7.908	5.355	9.597	2.727	6.911	7.691	11.155	16.888	7.123	11.436
383	MG O-29:0;O								513.489	C32H66O4	M-H	6.412	3.478	9.16	3.518	5.287	3.205	1.823	4.977	5.171	11.416	3.848	7.559	3.905	9.557	4.095	8.195	2.506	4.026	12.919	10.518	13.962	3.886	1.734	2.03	2.482	1.319	6.779	1.654	12.307	6.729	4.955	3.55	5.677	2.975	7.275	12.704	8.679	7.145
384	ST 21:4;O8;T								514.175	C23H33NO10S	M-H	402.165	401.182	369.905	203.314	269.818	250.633	330.442	251.883	363.047	302.08	312.289	284.409	241.416	268.124	271.535	316.826	387.755	345.692	487.229	479.259	464.377	326.422	250.02	261.15	363.969	435.076	586.055	407.236	433.246	485.594	371.639	363.198	323.18	492.982	460.739	444.223	753.172	689.762
385	ST 25:7;O8;G								514.208	C27H33NO9	M-H	92.141	76.735	83.735	43.089	36.096	66.153	61.251	66.712	84.351	78.645	115.252	95.56	65.316	59.739	50.77	78.14	115.647	71.351	93.174	94.778	98.449	59.785	45.263	54.909	71.474	79.426	92.708	72.711	84.035	112.157	64.237	87.278	60.565	69.247	84.731	93.303	110.755	114.793
386	ST 22:3;O7;T								514.212	C24H37NO9S	M-H	82.742	73.242	74.253	38.544	35.578	63.565	53.544	55.427	69.788	72.963	110.208	87.007	55.715	56.57	44.039	59.952	103.32	61.182	80.84	76.695	89.127	56.696	40.826	51.794	61.258	71.422	86.093	72.55	57.655	90.26	52.975	65.435	49.206	65.669	78.565	86.203	114.465	108.344
387	LPS 18:5								514.221	C24H38NO9P	M-H	59.244	57.627	54.126	31.86	38.43	54.836	37.386	46.227	42.316	83.034	64.098	45.48	32.475	47.926	41.054	44.972	83.305	57.929	81.758	61.582	61.882	48.08	36.782	41.82	55.013	58.314	75.384	71.084	62.596	75.193	41.266	47.584	31.048	81.245	61.638	58.018	93.214	65.15
388	ST 26:7;O4;T								514.227	C28H37NO6S	M-H	51.51	53.562	56.462	28.904	29.297	46.84	30.385	43.441	35.226	61.252	50.063	30.739	28.606	40.708	38.727	54.542	89.852	52.015	70.757	46.075	46.828	40.876	31.258	37.773	40.822	52.688	54.869	64.712	53.608	55.001	31.776	36.54	25.669	71.861	48.382	63.542	67.78	51.184
389	ST 20:5;O3;HexNAc	ST 26:6;O7;G							514.245	C28H37NO8/C28H37NO8	M-H/M-H	56.141	45.949	51.567	20.889	26.226	63.994	26.277	40.337	38.258	46.359	66.252	56.227	36.616	30.371	32.702	40.745	90.26	34.243	54.059	40.961	34.152	38.114	24.975	20.409	34.226	34.641	46.616	53.783	48.151	62.275	37.147	36.409	37.772	50.234	55.481	49.209	64.411	56.763
390	NAT 23:5;O4	ST 23:2;O6;T							514.248	C25H41NO8S/C25H41NO8S	M-H/M-H	62.345	56.56	45.905	27.516	30.673	67.023	31.104	45.417	39.522	53.147	73.353	57.831	47.493	40.887	33.566	45.768	94.196	38.382	61.309	48.68	40.796	38.395	29.048	24.057	38.908	42.459	49.824	61.398	59.946	65.954	38.18	38.729	39.959	67.425	58.749	60.825	71.855	87.508
391	LPE 20:5;O	LPS O-19:5	PE 20:4	PE O-20:5;O					514.258	C25H42NO8P/C25H42NO8P/C25H42NO8P/C25H42NO8P	M-H/M-H/M-H/M-H	42.348	37.064	43.013	31.861	32.298	57.703	37.258	47.826	28.796	47.179	46.491	48.902	37.348	40.386	45.963	47.974	74.363	53.603	53.547	45.081	50.067	45.345	34.113	27.707	57.615	44.393	46.258	61.891	51.738	70.389	30.808	47.479	40.886	66.169	59.798	54.678	78.339	88.34
392	ST 27:6;O3;T								514.263	C29H41NO5S	M-H	47.506	49.232	49.038	40.162	41.501	63.977	52.882	55.116	44.444	59.789	57.602	62.283	48.805	62.786	47.953	54.206	82.071	75.498	57.123	51.808	55.068	51.307	44.297	37.02	74.162	56.795	51.894	61.593	50.663	68.496	56.536	52.315	48.834	62.057	81.917	57.657	84.966	80.708
393	ST 21:4;O2;HexNAc	ST 27:5;O6;G							514.281	C29H41NO7/C29H41NO7	M-H/M-H	44.945	49.696	37.003	29.066	23.816	39.921	36.475	31.423	32.869	43.875	48.55	26.715	58.401	36.896	31.104	42.002	67.155	44.686	39.916	53.94	68.492	30.363	30.4	16.259	39.025	44.736	63.372	28.476	51.117	74.983	43.786	57.471	52.765	67.674	49.694	45.961	72.865	60.415
394	NAT 24:4;O3	ST 24:1;O5;T							514.284	C26H45NO7S/C26H45NO7S	M-H/M-H	49.748	60.439	48.457	26.597	28.813	40.019	43.196	34.606	37.498	52.077	53.047	29	71.521	40.675	41.811	52.851	81.283	52.137	64.059	66.284	77.262	33.19	31.51	17.956	39.337	52.291	58.409	38.861	69.384	82.227	54.609	74.252	63.043	82.866	71.797	68.858	81.774	74.511
395	LPC 18:4	LPC O-18:5;O	LPE 21:4	LPE O-21:5;O	PE O-21:4				514.294	C26H46NO7P/C26H46NO7P/C26H46NO7P/C26H46NO7P/C26H46NO7P	M-H/M-H/M-H/M-H/M-H	58.658	56.676	75.662	24.457	36.758	51.267	46.164	29.758	51.452	97.287	75.656	55.285	72.776	65.099	60.881	77.786	107.196	82.178	83.325	97	78.37	41.629	33.853	29.968	38.694	66.803	55.447	50.589	106.65	118.128	75.362	101.166	87.763	134.45	109.5	99.509	118.019	90.821
396	ST 24:0;O8;G								514.302	C26H45NO9	M-H	41.921	50.523	63.836	18.309	31.222	41.578	33.894	28.605	40.073	79.429	62.805	68.007	62.266	50.872	46.109	59.819	85.343	63.807	63.153	59.757	63.443	36.869	23.202	20.023	39.406	60.302	51.935	54.28	78.001	81.947	73.752	75.577	71.278	91.751	89.265	87.921	98.516	84.154
397	ST 22:3;O;HexNAc	ST 28:4;O5;G							514.317	C30H45NO6/C30H45NO6	M-H/M-H	35.612	37.151	27.036	11.773	19.485	15.435	17.806	17.082	18.413	28.788	45.336	31.976	28.32	29.6	21.476	28.559	35.269	35.392	51.361	28.114	49.772	18.177	11.516	11.787	18.491	27.521	38.399	24.034	20.66	26.469	25.151	31.516	23.613	18.97	35.907	25.174	19.331	47.452
398	NAT 25:3;O2	ST 25:0;O4;T							514.321	C27H49NO6S/C27H49NO6S	M-H/M-H	36.051	37.201	23.972	14.055	22.773	15.457	22.549	17.79	18.39	24.311	40.509	26.024	25.838	30.638	20.122	26.379	37.834	31.396	52.053	32.933	50.362	20.904	11.67	15.383	17.593	31.094	36.633	22.275	28.298	28.069	22.136	18.321	22.437	26.316	41.567	31.226	18.355	44.654
399	LPC O-19:4	LPE O-22:4							514.33	C27H50NO6P/C27H50NO6P	M-H/M-H	25.898	30.967	19.788	16.946	18.324	19.244	17.419	16.134	19.338	26.177	31.204	18.446	13.313	31.508	20.562	17.58	29.51	26.196	62.958	37.186	33.851	22.13	13.026	9.817	17.711	26.649	26.519	29.206	32.609	32.299	24.254	16.607	29.169	36.582	41.834	33.833	26.623	21.542
400	CAR 20:2;O4								514.339	C27H49NO8	M-H	19.28	20.484	20.874	13.795	11.534	12.631	10.946	10.562	16.561	22.134	25.846	17.904	8.094	18.82	18.33	23.564	25.858	19.381	37.943	30.649	27.665	13.917	20.482	9.968	12.233	14.446	27.254	30.92	28.791	21.153	22.95	19.054	33.336	29.268	34.93	25.894	23.162	24.54
401	CAR 24:6;O	NAE 29:7;O3	ST 29:3;O4;G						514.354	C31H49NO5/C31H49NO5/C31H49NO5	M-H/M-H/M-H	12.864	22.712	18.419	9.073	10.804	13.526	12.921	10.11	18.961	16.185	21.349	17.455	19.345	24.915	13.506	24.131	16.975	20.17	17.797	42.819	27.578	11.053	11.439	8.884	7.261	22.532	18.789	15.434	23.827	32.007	22.164	20.618	11.316	33.487	21.055	35.565	28.597	29.495
402	NAT 26:2;O								514.357	C28H53NO5S	M-H	15.615	24.384	23.099	13.097	13.581	17.651	16.676	10.125	19.459	19.591	26.312	17.555	23.584	26.559	15.17	23.586	21.95	22.716	20.813	41.254	32.3	12.462	15.906	10.057	9.974	23.431	17.821	13.141	18.861	26.718	25.9	21.684	13.618	30.495	19.77	29.542	16.813	27.975
403	CAR 21:1;O3	Cer 28:2;O6							514.375	C28H53NO7/C28H53NO7	M-H/M-H	11.174	10.898	26.747	18.54	14.877	19.535	16.931	18.247	16.715	23.728	25.136	12.249	25.923	28.425	25.658	18.446	15.325	29.276	20.822	16.071	29.25	19.669	24.032	14.547	16.711	27.221	19.246	16.712	17.198	32.196	11.849	16.05	19.509	21.44	23.693	14.531	23.411	17.363
404	CAR 25:5	Cer 32:6;O3	NAE 30:6;O2	ST 30:2;O3;G					514.39	C32H53NO4/C32H53NO4/C32H53NO4/C32H53NO4	M-H/M-H/M-H/M-H	11.993	10.599	12.237	3.697	4.212	3.736	8.522	6.738	8.832	13.98	7.159	7.297	10.833	9.829	8.32	21.927	13.071	14.085	13.366	12.922	13.827	12.445	6.896	9.449	13.425	23.237	12.366	4.173	12.776	16.361	16.445	11.366	16.329	14.526	28.607	21.649	19.048	18.691
405	NAT 27:1								514.394	C29H57NO4S	M-H	9.347	7.423	11.661	4.2	2.88	2.607	7.591	5.178	8.062	9.319	4.585	7.747	7.201	8.827	4.783	18.013	9.995	10.293	5.376	11.291	14.223	8.704	3.509	9.301	9.55	14.785	10.243	4.151	10.968	14.228	13.532	10.495	12.255	12.015	23.346	16.029	22.146	11.245
406	CAR 22:0;O2	Cer 29:1;O5	NAE 27:1;O4						514.411	C29H57NO6/C29H57NO6/C29H57NO6	M-H/M-H/M-H	18.387	14.593	8.569	3.932	4.581	5.395	5.076	8.821	6.705	4.988	8.093	5.866	10.908	5.983	14.336	9.508	9.712	17.62	24.873	12.272	14.074	9.502	7.463	4.973	5.226	10.545	21.477	23.465	18.9	26.13	34.205	14.775	23.682	45.5	34.952	28.216	27.683	21.078
407	Cer 33:5;O2	NAE 31:5;O							514.427	C33H57NO3/C33H57NO3	M-H/M-H	10.192	19.585	5.029	4.876	3.089	4.414	3.218	2.6	6.957	12.378	1.861	3.844	9.858	13.03	7.42	18.237	16.926	12.173	27.09	14.741	20.15	8.22	4.62	3.314	8.348	10.698	18.588	16.791	15.174	21.274	30.3	28.987	19.83	42.131	38.681	53.063	12.304	23.987
408	Cer 30:0;O4	NAE 28:0;O3							514.448	C30H61NO5/C30H61NO5	M-H/M-H	2.025	5.122	3.422	2.324	3.107	0.859	3.757	2.337	6.281	4.301	13.156	6.704	4.141	3.27	3.241	4.317	8.751	3.325	20.987	8.539	8.546	4.676	4.612	6.784	2.294	5.496	11.019	1.509	22.534	9.267	7.494	4.194	3.209	4.856	7.37	7.513	6.64	10.144
409	Cer 34:4;O	NAE 32:4							514.463	C34H61NO2/C34H61NO2	M-H/M-H	3.909	7.485	7.576	5.447	3.438	1.383	4.498	5.598	6.764	5.091	10.11	6.541	4.453	6.373	4.074	1.485	11.288	4.504	12.084	5.208	4.412	4.79	3.799	5.698	4.195	6.404	9.636	2.595	5.886	8.026	4.738	4.327	3.513	11.498	9.371	2.497	10.752	7.618
410	ST 23:4;O8;S								515.159	C23H32O11S	M-H	996.793	925.57	917.999	655.573	700.072	590.812	864.289	714.771	951.008	858.293	781.356	785.154	718.753	778.38	618.642	859.35	986.025	847.776	1451.64	1310.66	1138.24	897.592	822.218	734.651	1064.79	1331.8	1344.66	1096.79	1214.02	1233.61	1061.19	893.781	793.498	1295.19	1286.68	1174.88	2182.17	1897.85
411	LPI 11:1;O								515.19	C20H37O13P	M-H	148.783	154.704	140.583	115.803	110.492	95.232	103.796	94.882	135.516	173.561	162.46	117.919	135.604	127.598	105.843	163.361	202.25	118.599	156.035	210.58	176.559	130.124	124.002	99.163	169.424	181.427	215.387	145.044	209.619	192.902	161.191	170.103	134.661	151.82	199.471	185.811	213.296	229.632
412	ST 21:6;O4;GlcA								515.192	C27H32O10	M-H	141.317	148.349	128.155	106.895	93.071	85.217	88.308	87.94	124.298	162.214	144.639	104.864	112.943	108.425	93.032	139.167	168.289	102.268	128.137	182.355	165.258	108.85	113.185	88.906	156.706	163.554	186.323	113.493	203.391	153.95	139.461	148.636	118.512	144.482	166.93	164.211	186.636	201.201
413	ST 24:3;O7;S								515.196	C24H36O10S	M-H	142.658	147.44	125.98	95.62	79.028	75.601	76.987	83.201	118.39	150.733	151.948	96.404	86.405	94.13	82.049	118.389	143.836	94.47	136.176	180.516	170.313	92.707	104.134	75.421	136.251	146.021	157.102	127.558	224.38	143.324	121.266	130.607	103.777	141.599	143.924	149.381	217.756	220.612
414	BMP 18:5								515.205	C24H37O10P	M-H	121.402	114.537	128.024	54.878	71.079	72.365	79.019	86.933	101.69	131.068	87.369	111.611	93.713	98.995	82.356	98.822	154.303	97.323	114.801	124.86	147.183	79.823	66.008	49.717	75.548	94.082	110.141	107.155	134.58	126.629	98.769	112.628	104.037	103.035	113.314	131.423	165.903	129.836
415	ST 28:7;O4;S								515.211	C28H36O7S	M-H	138.598	118.507	141.912	55.273	82.918	79.299	105.111	93.752	138.707	164.477	110.027	154.193	154.581	127.561	133.572	130.6	177.956	138.729	109.509	132.298	117.043	97.182	58.501	58.784	88.079	87.374	126.367	124.48	142.166	136.333	140.506	128.899	114.181	121.816	132.274	174.244	118.103	106.783
416	ST 18:2;O7;Hex	ST 18:1;O6;GlcA							515.213	C24H36O12/C24H36O12	M-H/M-H	132.791	123.172	147.292	53.529	78.349	79.039	98.077	84.556	128.949	171.547	120.269	160.683	143.355	132.805	138.687	133.286	167.738	136.761	91.365	123.137	108.759	82.498	53.113	56.003	77.107	80.398	114.951	125.368	139.135	133.946	130.007	113.685	108.646	106.017	125.916	172.098	84.474	88.219
417	LPI 12:0	LPI O-12:1;O							515.226	C21H41O12P/C21H41O12P	M-H/M-H	113.64	112.226	121.39	33.933	57.055	74.59	67.255	63.178	91.066	131.135	123.2	134.838	107.201	99.256	106.32	112.642	137.841	135.032	88.526	92.925	126.208	38.518	39.597	57.55	47.979	45.288	70.26	113.78	126.678	132.798	93.635	77.321	83.274	69.522	102.378	112.749	44.119	76.664
418	ST 22:6;O4;Hex	ST 22:5;O3;GlcA							515.229	C28H36O9/C28H36O9	M-H/M-H	111.142	103.834	116.694	29.45	49.636	71.342	57.07	56.583	78.096	121.12	114.934	120.36	91.639	83.062	89.438	97.243	132.255	117.954	87.48	102.465	123.113	32.793	33.718	49.022	41.5	41.982	63.291	112.251	124.666	136.744	85.18	73.418	74.313	62.226	99.144	92.159	52.708	73.511
419	ST 25:2;O6;S								515.232	C25H40O9S	M-H	94.808	85.055	97.67	23.722	43.129	72.381	51.296	52.077	65.174	113.069	99.595	91.202	89.644	73.172	84.348	79.977	138.619	105.209	93.007	107.509	102.251	33.296	31.162	36.864	34.71	46.768	62.021	104.974	115.522	132.039	86.887	74.828	74.469	67.715	99.898	82.53	58.671	67.322
420	LPG 19:5	PA 22:4;O							515.242	C25H41O9P/C25H41O9P	M-H/M-H	66.47	56.768	69.025	25.251	31.378	48.574	29.876	32.624	55.718	91.385	87.578	46.813	75.318	66.776	86.566	98.283	151.101	110.031	67.453	98.003	83.093	33.18	24.472	23.522	29.719	52.87	53.294	104.343	95.547	132.687	104.313	108.744	86.395	136.543	110.249	113.579	44.508	54.894
421	ST 29:6;O3;S								515.247	C29H40O6S	M-H	61.935	55.976	68.02	25.701	34.411	39.344	35.38	35.096	47.066	81.765	70.61	45.364	69.016	54.021	73.724	100.488	145.413	102.666	65.947	70.89	77.971	42.663	20.634	26.844	26.348	53.939	48.981	98.472	71.508	113.181	96.314	116.909	82.06	136.868	128.506	140.926	64.627	75.893
422	ST 19:1;O6;Hex	ST 19:0;O5;GlcA							515.25	C25H40O11/C25H40O11	M-H/M-H	62.898	58.625	60.863	25.355	36.509	39.186	38.237	33.889	41.371	69.731	67.426	46.975	66.393	52.9	67.405	97.214	140.954	95.108	55.76	58.845	66.465	44.499	24.44	29.631	24.3	54.16	46.059	98.964	61.568	99.556	91.023	117.147	79.423	121.332	121.29	140.728	68.744	78.057
423	LPI O-13:0								515.263	C22H45O11P	M-H	48.399	58.623	45.697	25.135	30.542	74.5	44.034	42.833	43.455	60.731	74.238	52.179	59.923	43.331	40.924	55.045	106.568	53.466	57.006	66.916	67.943	40.227	26.885	29.151	34.963	41.469	41.666	66.513	50.718	72.918	61.263	59.801	49.59	51.426	51.1	72.138	74.295	53.006
424	ST 23:5;O3;Hex	ST 23:4;O2;GlcA	ST 29:6;O8						515.265	C29H40O8/C29H40O8/C29H40O8	M-H/M-H/M-H	50.137	62.364	47.671	26.553	28.446	74.242	41.278	43.822	46.552	61.085	65.272	59.239	60.623	41.066	40.189	56.438	97.411	51.886	70.08	66.978	78.381	42.69	23.674	24.829	30.879	44.802	41.999	64.859	57.132	68.13	57.414	53.676	44.63	49.541	37.816	59.508	73.3	64.516
425	ST 26:1;O5;S								515.268	C26H44O8S	M-H	52.469	66.44	49.762	31.322	29.81	73.014	41.19	48.494	56.601	65.74	57.942	57.294	50.31	46.564	48.674	58.138	89.577	57.134	77.49	66.707	79.719	42.536	23.047	25.546	35.678	55.154	45.212	67.162	66.055	67.656	60.036	49.189	47.076	45.613	48.453	53.969	71.261	78.281
426	LPA 23:4;O	LPG O-20:5	PA 23:3	PA O-23:4;O					515.278	C26H45O8P/C26H45O8P/C26H45O8P/C26H45O8P	M-H/M-H/M-H/M-H	58.712	58.382	61.17	26.718	24.153	53.158	38.067	42.474	54.738	50.731	57.641	60.199	48.392	39.051	29.931	63.381	74.613	48.16	86.146	62.799	73.762	33.595	23.406	21.788	28.916	46.244	41.77	88.079	50.264	80.682	53.511	61.02	55.31	41.226	52.222	62.669	65.608	103.953
427	ST 30:5;O2;S								515.284	C30H44O5S	M-H	56.574	54.997	70.236	28.853	25.414	45.361	29.166	35.236	45.173	50.102	60.165	57.93	43.234	34.582	38.684	50.232	75.977	50.575	84.111	64.331	88.744	29.383	29.352	26.611	26.072	43.569	45.253	76.173	50.213	88.535	62.632	57.842	61.242	68.928	72.049	67.376	73.08	111.517
428	ST 20:0;O5;Hex								515.286	C26H44O10	M-H	52.876	51.167	64.519	24.316	25.796	45.599	26.34	35.26	45.481	48.458	60.443	54.336	44.697	32.558	43.284	48.646	69.482	51.195	80.383	68.463	82.729	28.475	33.784	30.353	27.307	39.076	49.4	68.453	50.753	91.972	66.239	57.167	62.197	79.505	78.57	66.985	74.105	99.838
429	DG 27:7;O2	ST 24:4;O2;Hex	ST 30:5;O7	ST 24:3;O;GlcA					515.301	C30H44O7/C30H44O7/C30H44O7/C30H44O7	M-H/M-H/M-H/M-H	48.355	51.21	63.723	23.169	26.244	38.933	32.059	27.5	41.942	60.581	53.981	40.949	43.276	43.743	40.865	41.112	62.694	43.57	75.852	65.747	98.412	46.641	29.166	24.517	25.433	45.52	52.449	48.146	60.031	97.616	62.663	69.735	64.57	77.119	69.031	89.561	130.865	113.107
430	ST 27:0;O4;S								515.305	C27H48O7S	M-H	44.1	52.293	63.441	21.547	26.92	32.297	32.961	22.7	45.477	57.235	46.393	40.206	37.527	42.366	41.801	40.791	58.87	39.325	79.755	68.925	91.829	44.858	23.666	22.318	32.041	45.521	51.428	63.722	61.544	88.576	58.771	67.341	57.407	76.359	67.549	82.89	116.552	103.112
431	LPA 24:3	LPA O-24:4;O	PA O-24:3						515.314	C27H49O7P/C27H49O7P/C27H49O7P	M-H/M-H/M-H	34.428	54.2	54.087	19.749	29.308	15.644	31.539	19.412	54.808	56.808	52.051	30.934	44.996	34.608	37.121	49.407	42.783	49.079	72.163	67.22	53.353	34.315	28.934	30.548	43.885	43.148	40.38	74.286	58.311	69.609	64.261	53.133	39.491	72.763	64.573	67.243	90.849	55.757
432	DG O-28:7;O2	DG 28:6;O	FA 31:7;O4	ST 25:3;O;Hex					515.338	C31H48O6/C31H48O6/C31H48O6/C31H48O6	M-H/M-H/M-H/M-H	13.342	25.117	24.384	9.442	13.536	10.254	11.604	17.976	22.296	26.606	37.015	17.461	28.403	19.267	17.591	31.303	29.097	27.559	21.24	26.747	35.451	22.147	18.14	12.536	13.605	16.238	17.517	26.291	37.587	23.236	29.342	22.645	20.729	37.542	36.013	26.115	29.009	18.108
433	LPA O-25:3								515.351	C28H53O6P	M-H	10.897	23.25	15.691	9.472	6.106	9.442	12.725	7.624	10.357	25.82	13.956	21.068	20.277	22.22	14.571	25.409	29.179	24.331	30.218	30.17	22.509	21.03	5.711	8.856	10.525	15.89	19.264	25.161	27.053	30.636	29.838	39.954	22.544	26.624	35.854	34.253	17.227	22.609
434	DG O-29:6;O	DG 29:5	FA 32:6;O3	MG 29:6;O					515.374	C32H52O5/C32H52O5/C32H52O5/C32H52O5	M-H/M-H/M-H/M-H	17.939	17.655	18.078	13.527	5.823	8.585	16.311	12.98	18.015	20.474	6.652	12.039	23.127	26.402	17.707	18.492	15.204	20.95	21.089	21.856	22.406	18.676	10.083	9.075	14.579	19.357	14.759	28.256	14.708	26.934	32.976	10.237	18.412	27.855	23.904	21.807	16.611	15.949
435	DG 26:0;O2								515.395	C29H56O7	M-H	12.746	18.745	10.185	11.031	11.726	8.273	7.272	7.777	9.452	14.752	12.29	18.03	4.123	5.842	14.762	17.038	21.459	14.409	17.266	4.972	19.29	12.442	8.845	3.37	8.518	11.816	19.03	8.434	20.679	29.386	16.883	22.261	12.669	33.927	16.517	17.972	19.854	24.482
436	DG O-30:5	FA 33:5;O2	MG O-30:6;O	MG 30:5					515.411	C33H56O4/C33H56O4/C33H56O4/C33H56O4	M-H/M-H/M-H/M-H	11.511	8.272	8.278	6.474	6.006	3.043	5.766	15.032	10.005	9.84	10.883	8.667	4.173	4.965	3.928	16.217	16.336	12.087	10.446	10.636	7.537	1.951	3.932	6.346	4.684	7.221	7.811	1.865	11.174	8.779	15.295	8.905	10.212	7.084	10.049	17.557	20.44	10.963
437	DG O-27:0;O2	FA 30:0;O4							515.432	C30H60O6/C30H60O6	M-H/M-H	9.53	8.251	8.835	5.38	1.745	2.813	3.237	2.381	3.058	9.614	7.595	7.435	7.068	6.38	7.395	5.409	13.158	7.912	14.523	17.427	19.971	4.606	8.291	5.075	6.774	8.375	11.601	14.147	13.087	13.355	17.188	14.016	10.121	7.609	12.548	8.214	17.62	12.488
438	FA 34:4;O	MG O-31:5							515.447	C34H60O3/C34H60O3	M-H/M-H	11.737	10.241	11.46	2.271	5.172	4.861	3.288	2.478	7.847	9.199	2.919	4.917	1.936	4.602	4.635	5.759	9.084	4.47	16.428	13.774	8.053	8.768	4.402	2.334	5.91	12.879	12.032	11.057	8.901	14.514	7.066	8.724	5.039	9.304	10.428	5.755	26.39	10.475
439	ST 21:3;O8;T								516.191	C23H35NO10S	M-H	331.664	285.082	240.294	189.594	224	206.383	273.187	212.421	296.409	231.85	242.694	210.086	255.108	265.737	239.119	308.977	359.76	324.973	378.637	386.088	330.294	284.678	258.169	258.877	346.842	383.846	417.69	295.997	325.775	330.708	355.235	323.482	276.494	377.575	415.434	387.285	593.344	545.766
440	ST 25:7;O5;T								516.206	C27H35NO7S	M-H	83.74	67.696	53.359	33.135	33.333	59.579	49.004	45.642	51.825	68.748	50.315	59.825	47.533	40.941	43.964	65.1	97.886	39.656	86.55	77.448	66.72	60.275	50.471	40.058	55.25	72.662	72.863	57.814	69.233	43.466	68.43	47.719	61.323	80.812	71.904	61.69	99.672	63.937
441	ST 19:5;O4;HexNAc	ST 25:6;O8;G							516.224	C27H35NO9/C27H35NO9	M-H/M-H	71.938	70.614	76.594	27.091	27.14	58.691	40.015	44.573	52.543	39.504	82.754	60.117	63.776	56.595	45.847	53.73	108.14	51.594	51.714	41.528	45.398	30.089	19.114	23.628	45.755	54.684	54.45	59.575	50.109	96.501	56.305	34.292	38.928	64.5	63.046	65.6	46.947	48.052
442	ST 22:2;O7;T								516.227	C24H39NO9S	M-H	73.86	64.675	69.066	24.891	24.292	54.934	35.951	38.848	50.202	40.962	77.773	56.127	56.958	48.448	38.689	43.163	105.001	45.886	54.646	42.378	46.611	27.534	19.867	23.386	33.29	49.714	56.433	54.341	52.795	81.238	50.423	34.207	35.009	64.351	59.777	59.726	46.774	36.989
443	LPS 18:4	LPS O-18:5;O							516.237	C24H40NO9P/C24H40NO9P	M-H/M-H	59.514	33.68	53.149	20.507	25.746	42.43	31.391	36.579	40.497	57.305	67.003	50.469	39.001	35.883	33.149	51.181	86.461	49.81	43.332	66.05	46.671	32.832	31.342	25.038	25.439	40.623	52.843	54.878	54.555	55.735	36.373	49.907	39.187	60.034	58.01	67.675	35.854	43.288
444	ST 26:6;O4;T								516.243	C28H39NO6S	M-H	52.145	23.794	43.18	16.146	27.213	42.367	29.817	34.884	44.184	60.748	60.31	45.105	34.913	41.642	35.988	50.236	83.103	41.94	49.203	59.57	46.436	24.582	31.179	17.698	33.48	38.703	47.842	75.959	45.027	52.255	37.102	45.826	48.359	54.93	73.487	64.369	46.815	45.521
445	ST 20:4;O3;HexNAc	ST 26:5;O7;G							516.26	C28H39NO8/C28H39NO8	M-H/M-H	47.93	55.068	43.17	22.926	20.859	46.653	43.383	30.073	47.269	61.851	83.511	59.429	38.674	20.834	37.104	50.719	90.084	38.139	61.969	55.378	52.131	22.967	21.683	13.92	39.893	46.026	48.732	50.529	60.125	50.711	35.16	35.064	36.453	68.148	66.164	50.417	62.855	72.908
446	NAT 23:4;O4	ST 23:1;O6;T							516.264	C25H43NO8S/C25H43NO8S	M-H/M-H	55.002	62.865	50.991	30.779	30.728	59.275	54.146	38.726	57.599	68.802	87.23	58.877	53.227	24.027	48.568	61.811	107.236	47.119	73.673	68.884	56.219	32.17	32.276	26.023	54.203	61.762	55.944	62.833	65.623	57.842	46.013	47.017	43.301	91.768	67.273	65.151	86.828	101.956
447	LPC 17:4;O	LPE 20:4;O	LPS O-19:4	PE 20:3	PE O-20:4;O				516.273	C25H44NO8P/C25H44NO8P/C25H44NO8P/C25H44NO8P/C25H44NO8P	M-H/M-H/M-H/M-H/M-H	67.167	70.545	69.113	41.394	45.809	57.015	70.32	59.129	78.947	87.881	106.552	95.639	68.062	48.475	46.698	65.217	123.624	68.104	94.787	82.531	73.395	39.2	57.709	37.701	76.987	92.509	91.332	87.387	85.742	110.939	73.922	83.09	47.999	128.681	110.124	96.341	163.092	129.064
448	ST 27:5;O3;T								516.279	C29H43NO5S	M-H	51.181	59.757	56.291	34.518	30.126	54.918	55.103	47.313	64.595	52.887	66.701	78.056	54.685	37.998	41.645	60.849	118.628	67.537	78.389	60.806	68.663	35.124	49.388	36.857	65.297	81.116	76.2	70.701	58.753	99.148	68.474	81.001	42.464	94.936	106.339	74.189	127.549	86.051
449	ST 21:3;O2;HexNAc	ST 27:4;O6;G							516.297	C29H43NO7/C29H43NO7	M-H/M-H	39.265	37.459	34.52	36.663	35.281	39.514	38.205	35.548	32.021	43.218	61.218	48.66	35.838	35.6	17.753	43.217	58.574	42.06	56.904	69.126	58.326	52.499	38.713	44.503	29.441	37.839	51.751	49.818	48.891	81.61	35.037	52.137	48.994	67.173	41.501	38.427	71.224	71.177
450	NAT 24:3;O3	ST 24:0;O5;T							516.3	C26H47NO7S/C26H47NO7S	M-H/M-H	47.347	41.706	50.562	41.233	39.984	43.957	53.049	48.534	44.3	54.794	69.534	53.62	44.402	44.578	29.255	48.342	68.656	49.97	75.777	82.531	68.922	58.529	61.278	60.375	52.585	50.558	62.833	58.205	56.582	94.807	48.26	61.708	59.11	74.203	65.816	50.15	93.896	90.736
451	LPC 18:3	LPC O-18:4;O	LPE 21:3	LPE O-21:4;O	PE O-21:3				516.31	C26H48NO7P/C26H48NO7P/C26H48NO7P/C26H48NO7P/C26H48NO7P	M-H/M-H/M-H/M-H/M-H	72.169	70.865	73.666	65.737	88.616	71.132	91.678	77.576	88.372	94.828	80.341	85.435	91.683	91.929	87.203	92.321	95.696	87.188	114.444	89.255	100.492	90.714	113.548	91.718	110.728	106.245	113.71	111.935	68.752	96.116	78.576	111.555	103.486	135.93	101.346	98.193	149.002	145.416
452	NAT 28:7								516.315	C30H47NO4S	M-H	68.935	70.336	60.224	53.353	76.559	59.539	73.647	61.185	76.978	90.883	68.969	95.866	89.37	84.276	88.295	84.628	89.573	80.097	100.759	58.365	71.925	73.442	89.125	81.439	94.794	86.82	96.031	72.691	58.603	78.877	76.189	101.837	85.881	117.543	87.59	91.334	126.121	95.357
453	CAR 23:6;O2	NAE 28:7;O4	ST 22:2;O;HexNAc	ST 28:3;O5;G					516.333	C30H47NO6/C30H47NO6/C30H47NO6/C30H47NO6	M-H/M-H/M-H/M-H	19.005	28.923	37.867	10.085	26.439	11.425	14.836	17.84	14.911	29.919	32.586	30.765	16.398	13.996	21.834	23.466	32.649	33.989	28.511	31.418	30.71	23.208	10.719	9.515	14.288	17.913	18.614	16.939	47.51	55.722	28.908	25.016	15.087	26.346	18.237	18.194	26.442	31.895
454	NAT 25:2;O2								516.336	C27H51NO6S	M-H	20.524	27.271	39.482	9.798	26.164	18.169	15.197	16.802	15.735	26.88	26.154	30.826	15.9	12.094	24.057	20.739	26.533	26.466	30.262	21.729	28.329	23.408	11.801	12.502	16.838	19.29	20.101	13.471	38.67	46.78	29.462	25.654	15.353	27.895	17.711	24.205	20.101	30.707
455	LPC O-19:3	LPE O-22:3							516.346	C27H52NO6P/C27H52NO6P	M-H/M-H	20.143	19.15	27.659	10.663	20.299	25.656	13.565	13.779	17.394	23.884	15.453	24.986	17.018	19.498	18.28	17.284	24.036	18.601	38.452	27.301	25.301	22.039	17.588	16.668	15.864	19.084	34.122	26.753	32.715	27.341	28.802	33.866	32.397	30.553	19.083	41.271	20.956	29.934
456	CAR 20:1;O4								516.354	C27H51NO8	M-H	16.71	16.471	16.15	10.27	15.321	10.976	17.901	7.965	10.642	23.268	10.38	18.687	23.204	19.986	14.771	28.71	24.627	23.654	22.011	33.856	17.742	22.809	13.437	15.115	11.946	9.687	17.996	27.945	28.349	11.712	20.014	32.71	32.564	37.958	34.398	36.557	21.95	29.98
457	CAR 24:5;O	Cer 31:6;O4	NAE 29:6;O3	ST 29:2;O4;G					516.369	C31H51NO5/C31H51NO5/C31H51NO5/C31H51NO5	M-H/M-H/M-H/M-H	15.736	12.973	19.807	11.835	8.988	12.858	13.623	9.255	15.416	34.523	24.479	13.495	26.272	16.812	11.166	19.751	18.859	15.682	33.768	24.795	27.351	8.565	9.671	3.984	7.612	13.216	21.663	34.507	52.088	31.795	24.204	32.787	20.007	8.344	28.679	29.831	25.238	22.76
458	NAT 26:1;O								516.373	C28H55NO5S	M-H	17.064	8.591	17.585	16.139	7.91	10.622	15.322	8.643	15.356	32.817	22.923	7.869	29.981	20.392	13.256	13.528	12.555	14.583	20.276	19.7	23.227	8.227	7.152	4.011	5.548	13.136	22.627	23.497	32.803	39.768	20.008	25.946	13.914	7.626	21.476	18.17	31.698	21.086
459	CAR 21:0;O3	Cer 28:1;O6							516.391	C28H55NO7/C28H55NO7	M-H/M-H	13.716	21.825	22.454	8.613	12.331	8.433	11.945	9.597	11.29	16.687	18.302	12.65	8.44	11.355	12.162	17.024	15.409	18.801	13.008	14.405	20.478	11.587	11.821	9.348	6.799	13.966	7.275	20.964	14.434	19.738	7.162	11.462	17.422	16.024	10.991	17.274	22.053	20.41
460	CAR 25:4	Cer 32:5;O3	NAE 30:5;O2	ST 30:1;O3;G					516.406	C32H55NO4/C32H55NO4/C32H55NO4/C32H55NO4	M-H/M-H/M-H/M-H	9.995	13.804	5.46	8.495	5.613	5.367	6.662	2.317	17.007	11.762	12.401	13.247	12.411	11.467	10.032	8.568	8.492	7.589	5.783	16.362	5.194	9.749	9.684	3.068	10.447	7.772	11.872	4.473	20.122	14.787	9.836	6.419	11.227	5.618	19.287	6.423	15.116	20.736
461	NAT 27:0								516.409	C29H59NO4S	M-H	10.271	12.402	4.748	5.936	3.616	3.125	5.38	1.268	11.515	12.323	13.686	12.532	12.07	6.846	5.932	6.739	8.519	2.698	7.857	14.571	5.115	5.527	8.346	2.49	10.625	4.469	12.853	4.219	15.418	20.303	5.858	5.853	6.504	6.926	16.27	5.717	15.678	16.985
462	Cer 29:0;O5	NAE 27:0;O4							516.427	C29H59NO6/C29H59NO6	M-H/M-H	3.535	5.746	7.605	6.191	5.694	3.264	8.94	2.344	3.533	7.36	10.652	4.993	3.057	4.701	3.956	4.41	7.355	6.727	11.63	12.249	15.122	0.688	7.883	3.055	5.12	5.897	12.951	8.516	8.286	22.839	1.648	5.397	3.289	3.936	10.541	11.585	10.271	19.767
463	Cer 33:4;O2	NAE 31:4;O							516.442	C33H59NO3/C33H59NO3	M-H/M-H	1.674	7.981	3.261	1.993	3.386	4.297	6.341	6.272	6.479	1.99	3.2	3.42	8.443	9.548	3.246	8.487	9.625	6.902	17.018	11.098	14.76	2.809	8.065	3.822	6.847	8.908	10.847	9.427	5.806	9.359	6.446	5.195	5.503	4.159	6.545	14.282	20.389	8.398
464	Cer 34:3;O	NAE 32:3							516.479	C34H63NO2/C34H63NO2	M-H/M-H	6.738	12.423	5.448	3.259	3.827	4	6.388	6.664	5.752	8.806	6.895	6.669	4.77	9.413	1.763	6.613	5.424	4.762	11.842	7.451	8.43	6.298	3.797	5.573	5.825	8.32	4.956	5.463	8.757	6.878	6.298	7.042	7.235	10.053	13.085	7.888	13.163	14.7
465	ST 23:3;O8;S								517.175	C23H34O11S	M-H	826.125	694.579	672.342	781.781	733.071	667.646	783.728	740.018	912.199	704.824	672.586	683.893	664.938	732.102	697.6	842.338	909.369	814.163	1171.79	1113.71	891.134	907.544	965.692	847.468	1066.87	1239.25	1321.05	832.637	1068.25	1111.18	920.228	869.256	781.199	1232.61	1178.52	1036.53	1909.94	1749.98
466	ST 27:7;O5;S								517.19	C27H34O8S	M-H	447.029	371.413	330.818	372.916	366.892	333.154	455.776	352.914	484.005	340.47	311.432	383.109	344.298	395.222	377.103	467.667	491.245	467.931	561.058	560.706	520.415	494.451	500.8	444.357	552.558	668.699	703.808	470.839	488.612	548.788	507.243	491.022	471.218	608.109	634.313	567.434	927.429	812.056
467	LPI 11:0;O								517.206	C20H39O13P	M-H	87.814	88.026	68.127	37.616	48.6	85.846	57.904	52.247	76.335	96.843	88.627	65.36	52.623	72.975	48.494	75.947	119.915	77.788	98.311	89.451	76.392	71.908	58.919	54.046	52.804	68.802	110.608	75.854	79.58	95.943	63.923	66.431	68.371	84.412	97.503	83.244	109.014	76.987
468	ST 21:6;O5;Hex	ST 21:5;O4;GlcA							517.208	C27H34O10/C27H34O10	M-H/M-H	75.961	76.537	62.799	30.669	41.551	71.591	44.001	41.592	67.544	93.926	82.802	52.39	42.096	57.869	40.899	67.12	105.2	59.111	88.559	77.341	65.756	50.314	46.805	44.375	46.76	56.795	89.789	64.8	69.899	77.407	49.657	53.731	60.477	68.829	83.532	64.848	88.334	70.507
469	ST 24:2;O7;S								517.211	C24H38O10S	M-H	70.995	70.497	69.724	26.366	37.193	61.475	35.088	37.394	60.653	84.726	91.04	48.311	38.207	47.639	40.927	58.866	91.897	50.208	93.449	70.143	73.451	33.662	35.096	33.177	42.317	50.191	79.539	69.811	72.129	73.441	41.129	53.118	56.768	65.374	74.605	52.808	71.973	67.936
470	BMP 18:4	LPG 18:5;O							517.221	C24H39O10P/C24H39O10P	M-H/M-H	71.784	93.708	94.637	33.322	52.144	56.01	45.956	47.634	71.729	89.664	121.959	92.829	94.46	69.004	83.517	70.728	96.789	98.827	96.571	85.545	103.178	30.154	28.116	31.665	47.5	52.987	73.771	75.462	98.479	92.424	75.23	86.625	73.396	92.502	81.077	74.186	54.346	58.711
471	ST 28:6;O4;S								517.227	C28H38O7S	M-H	114.57	144.321	161.239	46.566	69.306	67.858	78.263	65.606	89.57	146.552	188.317	184.473	148.843	112.521	148.451	117.613	139.888	162.747	103.877	125.169	120.843	62.179	38.106	40.87	65.303	65.853	92.652	121.345	164.621	131.183	128.294	119.184	104.348	102.791	130.89	120.715	60.737	90.634
472	ST 18:1;O7;Hex	ST 18:0;O6;GlcA							517.229	C24H38O12/C24H38O12	M-H/M-H	130.794	164.123	183.002	60.655	91.652	80.057	104.598	83.439	119.184	165.574	205.361	213.361	183.588	142.132	186.083	164.403	177.518	200.989	110.489	135.326	130.909	86.161	52.825	48.785	78.617	75.488	106.14	154.077	182.801	136.829	169.499	145.159	140.852	144.909	168.389	158.309	72.56	96.671
473	LPI O-12:0;O								517.242	C21H43O12P	M-H	112.697	131.843	107.079	46.412	70.062	88.958	93.675	75.285	111.784	119.53	133.602	122.234	104.884	119.346	97.758	132.768	171.092	140.161	86.302	95.892	113.974	55.919	56.244	50.061	73.087	61.199	78.862	136.846	126.463	115.692	86.573	124.211	122.618	141.297	156.293	120.741	104.2	69.648
474	ST 22:5;O4;Hex	ST 22:4;O3;GlcA							517.244	C28H38O9/C28H38O9	M-H/M-H	88.151	104.736	82.211	35.013	54.296	84.002	77.868	65.262	90.923	104.158	109.776	96.39	83.285	102.319	74.299	112.495	161.482	109.838	70.327	75.39	94.546	43.966	48.254	41.341	63.103	50.335	70.896	101.162	103.239	105.895	67.887	106.372	98.028	118.891	130.197	95.09	78.104	72.567
475	ST 25:1;O6;S								517.248	C25H42O9S	M-H	72.05	73.986	65.614	22.348	37.775	73.354	59.227	53.656	66.501	97.847	109.551	83.283	68.546	82.184	54.908	94.496	154.468	79.162	66.171	63.117	82.385	33.066	37.052	30.184	50.176	40.68	60.715	89.743	83.597	89.256	55.738	88.56	75.502	91.637	98.945	69.935	68.826	64.741
476	LPG 19:4	LPG O-19:5;O	PA 22:3;O						517.257	C25H43O9P/C25H43O9P/C25H43O9P	M-H/M-H/M-H	50.476	37.785	50.946	19.613	23.208	47.046	33.548	34.625	46.616	62.97	88.709	45.26	49.008	49.907	48.491	55.039	107.251	53.294	53.415	54.641	55.729	23.773	21.768	17.058	33.934	33.089	45.868	83.698	37.518	60.863	59.279	65.238	50.294	55.506	77.696	77.015	37.843	55.986
477	ST 29:5;O3;S								517.263	C29H42O6S	M-H	46.146	38.619	46.498	23.255	23.226	40.065	20.013	27.402	41.968	55.559	64.846	29.92	34.639	39.187	39.538	51.128	86.652	56.468	58.088	55.816	52.199	19.545	23.23	17.83	28.442	39.829	41.841	58.93	39.213	60.917	65.301	55.343	38.69	61.373	75.339	73.224	39.768	52.374
478	ST 19:0;O6;Hex								517.265	C25H42O11	M-H	46.509	42.317	36.79	26.333	25.965	40.305	20.312	26.205	40.434	56.253	65.87	26.193	34.622	42.954	35.358	51.461	82.673	55.728	53.924	55.354	60.374	20.608	25.98	19.951	28.958	43.253	48.802	41.149	41.237	62.24	62.552	54.245	38.326	64.466	73.633	71.202	40.842	49.77
479	ST 23:4;O3;Hex	ST 29:5;O8	ST 23:3;O2;GlcA						517.281	C29H42O8/C29H42O8/C29H42O8	M-H/M-H/M-H	50.325	72.387	66.473	35.461	32.875	54.591	48.935	36.005	50.547	58.482	65.562	78.321	40.946	39.906	37.18	64.127	73.725	41.018	63.141	81.289	106.926	38.836	37.381	28.947	66.042	58.597	72.591	91.091	48.368	114.747	41.538	66.436	43.546	56.904	79.212	68.561	71.237	90.546
480	ST 26:0;O5;S								517.284	C26H46O8S	M-H	51.923	88.93	66.383	35.188	41.167	68.786	58.556	42.909	57.222	78.138	72.738	88.83	55.45	64.54	51.674	76.283	85.072	56.855	88.673	78.473	111.109	52.154	46.572	34.631	77.678	76.632	90.848	107.478	56.375	117.124	52.839	72.89	53.141	79.249	100.645	79.638	79.054	92.897
481	LPA 23:3;O	LPG O-20:4	PA 23:2	PA O-23:3;O					517.294	C26H47O8P/C26H47O8P/C26H47O8P/C26H47O8P	M-H/M-H/M-H/M-H	56.981	76.852	67.957	37.684	47.316	66.853	44.726	42.063	57.417	85.993	73.9	75.794	90.683	68.402	60.565	62.776	90.372	69.352	67.859	64.256	63.645	57.751	48.769	39.25	53.804	74.826	61.697	91.259	93.456	76.327	51.821	56.167	71.148	69.785	80.408	75.72	76.854	68.512
482	ST 30:4;O2;S								517.299	C30H46O5S	M-H	54.99	56.95	75.388	35.679	44.671	50.557	37.792	43.851	51.29	72.495	80.047	61.975	79.078	53.636	58.932	51.215	74.845	59.1	32.58	48.565	44.814	54.124	39.792	41.172	41.846	58.796	46.877	98.051	100.922	64.106	43.714	64.631	60.631	69.616	64.307	69.056	56.142	52.545
483	DG 27:6;O2	ST 24:3;O2;Hex	ST 30:4;O7	ST 24:2;O;GlcA					517.317	C30H46O7/C30H46O7/C30H46O7/C30H46O7	M-H/M-H/M-H/M-H	54.333	42.114	35.304	33.307	28.871	56.794	32.69	36.044	56.562	47.031	42.621	33.65	55.084	52.25	36.382	41.796	77.414	51.067	43.525	49.487	56.908	49.74	34.07	41.03	47.756	43.098	58.881	40.246	39.066	73.872	51.618	48.252	47.12	52.404	56.21	51.859	43.875	54.124
484	LPA 24:2	LPA O-24:3;O	PA O-24:2						517.33	C27H51O7P/C27H51O7P/C27H51O7P	M-H/M-H/M-H	38.481	41.802	28.459	26.112	21.435	24.476	25.528	23.546	35.631	44.286	31.414	30.416	30.021	23.756	28.55	36.878	46.675	42.704	52.236	36.837	46.316	28.699	24.33	25.93	24.118	20.685	45.255	49.671	42.505	49.741	38.514	35.033	37.912	43.41	49.365	41.273	20.538	33.756
485	DG O-28:6;O2	DG 28:5;O	FA 31:6;O4	ST 25:2;O;Hex					517.353	C31H50O6/C31H50O6/C31H50O6/C31H50O6	M-H/M-H/M-H/M-H	19.962	15.589	25.102	6.911	13.141	14.555	13.777	16.375	19.369	26.226	10.813	16.63	14.503	15.57	18.691	21.075	24.906	20.757	20.809	31.07	28.308	14.472	8.284	12.868	11.232	24.398	23.4	22.396	30.891	38.721	16.791	31.058	27.62	27.326	10.91	32.117	32.375	31.611
486	LPA O-25:2								517.366	C28H55O6P	M-H	12.638	14.84	10.231	4.677	7.443	4.379	9.801	4.655	16.265	17.699	9.94	9.371	12.278	7.081	12.694	23.268	16.094	11.385	14.805	13.075	11.457	11.146	13.131	7.191	11.546	18.827	19.452	11.54	16.955	27.418	8.838	21.075	14.505	14.433	16.269	18.751	17.322	31.955
487	DG O-29:5;O	DG 29:4	FA 32:5;O3	MG 29:5;O					517.39	C32H54O5/C32H54O5/C32H54O5/C32H54O5	M-H/M-H/M-H/M-H	16.199	13.614	12.714	7.254	9.016	9.562	10.396	7.821	9.94	22.327	14.477	20.455	17.573	12.639	10.037	7.637	18.339	12.08	22.834	21.23	16.419	12.419	6.31	10.258	8.91	17.426	13.561	26.053	15.874	11.273	20.6	13.451	17.129	23.068	16.725	29.317	19.719	23.556
488	DG O-30:4	FA 33:4;O2	MG O-30:5;O	MG 30:4					517.426	C33H58O4/C33H58O4/C33H58O4/C33H58O4	M-H/M-H/M-H/M-H	5.956	9.322	4.716	2.098	3.243	2.723	5	4.653	7.11	5.089	2.667	12.301	3.625	2.694	5.838	6.674	4.693	6.176	9.635	5.696	7.17	6.398	10.797	1.729	5.873	4.94	7.534	11.544	15.669	5.244	4.255	6.416	10.21	15.145	11.282	8.445	12.737	7.582
489	FA 34:3;O	MG O-31:4							517.463	C34H62O3/C34H62O3	M-H/M-H	7.694	8.626	7.561	3.98	2.035	3.945	7.807	5.704	1.981	4.066	12.27	13.206	5.769	8.765	2.061	6.492	9.551	5.994	9.344	7.4	10.322	6.253	3.884	6.416	9.676	6.294	6.854	6.48	13.204	7.239	13.24	6.044	8.435	9.987	8.075	7.973	11.027	12.337
490	ST 18:5;O5;HexNAc								518.203	C26H33NO10	M-H	83.966	72.278	85.771	51.371	52.604	70.013	74.257	60.425	88.415	98.859	117.922	51.713	73.457	75.16	71.618	98.736	143.686	92.509	117.793	110.252	134.781	90.5	78.08	63.102	82.698	110.507	115.772	89.877	95.286	112.882	111.959	106.573	89.569	116.681	118.529	121.717	177.945	169.294
491	ST 21:2;O8;T								518.207	C23H37NO10S	M-H	62.84	57.361	74.054	44.469	36.131	57.153	59.598	52.43	67.9	89.594	85.102	45.292	50.547	62.539	53.151	74.382	121.458	69.226	100.143	90.319	103.142	66.79	60.665	45.79	76.451	78.289	86.23	72.303	80.02	86.623	90.632	91.599	67.526	95.784	87.576	96.991	148.713	140.736
492	LPS 17:4;O								518.216	C23H38NO10P	M-H	56.099	49.135	66.253	34.89	27.713	43.33	36.246	43.218	50.378	62.979	62.944	42.399	27.275	43.481	35.446	53.252	98.469	43.796	62.043	57.163	59.831	38.395	32.093	33.304	54.174	50.159	54.167	50.602	76.904	52.815	52.624	48.489	43.938	56.127	51.889	60.996	64.59	62.279
493	ST 25:6;O5;T								518.222	C27H37NO7S	M-H	50.549	52.118	48.54	32.572	27.043	45.759	33.3	33.02	44.229	51.331	60.712	42.694	29.55	40.605	40.456	50.804	96.537	45.632	52.788	49.979	50.378	27.706	26.867	33.318	44.871	59.926	49.6	60.061	64.996	45.18	47.897	32.214	36.544	51.077	56.447	53.598	43.534	48.656
494	ST 19:4;O4;HexNAc	ST 25:5;O8;G							518.24	C27H37NO9/C27H37NO9	M-H/M-H	69.576	65.334	58.23	35.099	37.017	62.108	46.648	53.988	59.946	91.749	107.393	63.856	76.392	41.771	60.583	53.164	136.07	79.385	51.923	58.336	63.818	26.739	35.533	35.712	43.177	49.226	64.498	73.709	71.391	74.402	61.841	70.668	42.943	62.466	85.798	59.061	48.279	51.436
495	ST 22:1;O7;T								518.243	C24H41NO9S	M-H	76.303	69.264	64.187	31.722	34.799	55.841	38.11	49.162	54.502	88.538	106.212	59.62	64.918	38.028	44.458	45.561	114.705	65.901	54.996	74.868	70.911	29.896	31.888	29.925	46.675	51.291	61.745	66.805	77.703	72.368	61.608	64.749	42.096	50.018	85.143	56.558	54.703	68.97
496	LPS 18:3	LPS O-18:4;O							518.252	C24H42NO9P/C24H42NO9P	M-H/M-H	54.088	44.597	37.327	27.072	23.84	45.068	30.527	41.621	41.329	50.155	63.883	25.797	38.29	35.783	24.651	47.262	93.711	35.5	44.475	63.592	55.969	38.082	27.638	34.218	42.163	39.669	49.737	40.358	35.954	45.741	35.731	43.912	42.659	35.495	49.813	54.774	58.903	63.14
497	ST 26:5;O4;T								518.258	C28H41NO6S	M-H	53.873	44.621	38.804	19.509	20.117	57.246	28.214	36.509	40.685	55.242	63.632	38.404	28.341	28.399	24.638	38.373	92.266	34.481	43.175	52.412	57.538	28.272	33.148	29.009	35.57	33.66	47.805	49.855	49.976	69.578	26.251	32.884	36.596	32.851	39.967	48.643	61.574	54.556
498	ST 20:3;O3;HexNAc	ST 26:4;O7;G							518.276	C28H41NO8/C28H41NO8	M-H/M-H	63.339	52.444	54.637	34.156	38.144	74.754	41.796	28.086	46.572	60.471	67.439	37.674	54.13	35.362	47.617	47.502	88.073	46.779	63.9	49.613	65.986	39.771	45.555	48.984	41.556	46.56	53.8	46.567	49.675	60.258	37.645	57.519	48.707	38.989	74.995	80.731	37	56.014
499	NAT 23:3;O4	ST 23:0;O6;T							518.279	C25H45NO8S/C25H45NO8S	M-H/M-H	75.639	61.306	76.079	72.762	62.415	81.912	57.881	43.081	60.586	75.359	98.755	52.738	82.098	61.361	64.46	70.152	103.825	70.802	87.683	54.021	72.2	61.345	65.546	68.941	52.162	65.557	70.587	48.748	59.308	70.723	49.813	68.621	61.651	54.655	98.782	92.762	56.721	77.614
500	LPC 17:3;O	LPE 20:3;O	LPS O-19:3	PE 20:2	PE O-20:3;O				518.289	C25H46NO8P/C25H46NO8P/C25H46NO8P/C25H46NO8P/C25H46NO8P	M-H/M-H/M-H/M-H/M-H	99.875	78.713	101.994	155.811	148.193	140.042	109.97	87.191	102.388	115.156	139.688	110.228	152.675	129.761	114.298	155.388	161.705	155.605	117.123	96.341	98.268	115.198	137.224	160.274	101.6	103.331	117.987	65.316	97.539	111.119	83.386	115.698	130.271	119.218	107.821	112.919	125.739	122.987
501	NAT 27:7;O	ST 27:4;O3;T							518.295	C29H45NO5S/C29H45NO5S	M-H/M-H	111.685	72.95	80.699	117.407	129.784	127.124	100.913	74.519	103.815	108.226	120.725	114.149	151.061	111.147	99.999	136.921	140.193	130.193	92.766	98.939	104.809	93.988	122.741	134.891	85.075	88.953	93.118	94.165	107.511	115.259	86.171	106.621	116.772	101.319	98.816	114.097	147.487	124.165
502	CAR 22:6;O3	ST 21:2;O2;HexNAc	ST 27:3;O6;G						518.312	C29H45NO7/C29H45NO7/C29H45NO7	M-H/M-H/M-H	39.252	38.401	41.204	25.825	28.479	51.622	31.768	28.799	35.197	43.814	55.171	42.458	44.985	26.161	39.918	40.318	56.28	36.477	55.29	45.353	42.304	28.978	29.965	28.096	37.447	40.633	55.195	45.749	59.102	43.786	38.584	46.906	35.731	39.538	44.437	42.703	56.373	61.208
503	NAT 24:2;O3								518.316	C26H49NO7S	M-H	54.356	46.574	36.328	31.6	31.365	56.679	38.707	37.333	42.823	52.661	59.167	51.015	50.257	39.237	44.727	58.981	52.541	43.272	61.731	59.695	40.698	38.875	43.581	34.503	45.162	44.208	52.668	59.132	52.663	55.833	39.36	51.623	46.124	56.782	54.935	51.774	78.576	84.762
504	LPC 18:2	LPC O-18:3;O	LPE 21:2	LPE O-21:3;O	PE O-21:2				518.325	C26H50NO7P/C26H50NO7P/C26H50NO7P/C26H50NO7P/C26H50NO7P	M-H/M-H/M-H/M-H/M-H	58.352	57.185	44.797	40.047	43	48.567	50.058	47.487	61.758	61.966	34.446	36.548	72.872	71.199	58.324	69.026	47.635	59.043	40.065	65.846	58.677	73.703	64.73	53.647	52.968	64.858	62.844	52.24	46.201	86.751	62.029	62.91	65.975	85.033	74.763	62.649	64.04	89.193
505	NAT 28:6								518.331	C30H49NO4S	M-H	42.004	48.339	46.19	24.296	41.66	26.854	41.221	34.903	50.013	47.463	45.792	27.546	54.033	44.928	48.863	47.674	43.115	51.648	50.575	45.189	44.591	60.001	57.04	47.521	43.753	47.936	59.942	51.115	35.603	63.417	54.977	53.43	58.013	75.42	65.522	54.93	50.674	67.937
506	CAR 23:5;O2	Cer 30:6;O5	NAE 28:6;O4	ST 22:1;O;HexNAc	ST 28:2;O5;G				518.349	C30H49NO6/C30H49NO6/C30H49NO6/C30H49NO6/C30H49NO6	M-H/M-H/M-H/M-H/M-H	18.019	16.305	28.223	10.023	11.023	8.628	12.833	9.351	18.364	30.425	23.529	18.447	8.718	17.977	14.006	17.963	22.705	22.988	34.312	24.707	23.775	13.234	10.365	16.373	12.434	20.542	11.66	18.785	28.648	17.375	11.996	18.581	18.687	18.316	17.983	22.197	27.964	31.786
507	NAT 25:1;O2								518.352	C27H53NO6S	M-H	25.583	20.306	24.763	13.509	14.061	11.753	15.41	12.392	24.218	31.437	21.881	16.742	11.302	22.561	25.871	22.468	29.695	29.138	30.639	25.549	21.799	17.572	11.641	14.702	19.368	24.601	15.725	14.74	36.467	16.1	19.564	24.999	17.78	21.496	25.549	26.827	35.943	33.085
508	LPC O-19:2	LPE O-22:2							518.362	C27H54NO6P/C27H54NO6P	M-H/M-H	21.616	19.512	19.443	11.167	14.162	10.851	20.339	18.351	24.872	14.808	8.608	11.468	10.085	17.135	23.409	20.214	20.312	18.682	28.668	25.196	10.722	25.963	21.142	14.703	22.697	22.251	36.447	13.203	25.099	23.589	17.695	16.909	14.851	32.761	29.251	21.595	32.646	36.123
509	CAR 20:0;O4								518.37	C27H53NO8	M-H	16.695	8.857	10.719	10.066	6.938	9.552	14.827	21.005	19.817	19.621	8.04	15.552	16.059	16.401	12.903	17.427	17.419	14.892	19.296	21.455	14.487	22.181	17.029	16.867	18.805	21.558	28.018	15.155	18.806	25.596	13.799	11.939	10.241	19.721	21.58	21.167	11.079	29.297
510	CAR 24:4;O	Cer 31:5;O4	NAE 29:5;O3	ST 29:1;O4;G					518.385	C31H53NO5/C31H53NO5/C31H53NO5/C31H53NO5	M-H/M-H/M-H/M-H	11.988	8.214	8.742	5.609	7.878	6.396	11.001	6.171	11.248	7.797	5.471	12.222	10.344	10.16	11.052	8.735	11.692	6.155	9.026	13.086	10.289	9.631	5.029	5.468	6.844	9.524	22.385	28.551	16.499	21.818	13.458	12.794	15.536	9.606	19.72	10.335	26.941	27.6
511	NAT 26:0;O								518.388	C28H57NO5S	M-H	8.078	7.985	7.874	3.996	9.394	6.768	12.933	4.744	8.72	7.898	8.213	7.574	14.134	6.468	11.212	6.846	14.353	7.997	5.778	11.752	8.627	8.179	3.256	4.757	3.931	8.168	18.894	21.851	12.372	17.76	10.776	17.197	17.506	11.311	13.362	6.967	21.833	22.764
512	Cer 28:0;O6								518.406	C28H57NO7	M-H	11.088	6.88	6.024	6.48	3.001	4.416	7.121	4.926	4.451	10.784	17.338	10.308	6.176	8.072	2.816	11.255	10.153	5.098	8.391	7.393	18.603	13.143	9.999	7.699	10.484	13.057	7.164	24.439	7.815	15.242	13.643	10.3	8.859	5.556	19.477	8.832	11.4	27.929
513	CAR 25:3	Cer 32:4;O3	NAE 30:4;O2	ST 30:0;O3;G					518.421	C32H57NO4/C32H57NO4/C32H57NO4/C32H57NO4	M-H/M-H/M-H/M-H	8.158	7.347	12.689	4.761	3.007	4.91	3.926	4.553	8.901	4.054	11.46	3.977	8.032	1.667	4.722	6.595	12.347	3.555	13.222	11.908	12.545	10.023	5.778	3.722	7.667	9.68	10.515	7.813	15.424	7.228	8.37	6.074	8.004	12.821	14.131	13.092	29.748	7.668
514	Cer 33:3;O2	NAE 31:3;O							518.458	C33H61NO3/C33H61NO3	M-H/M-H	8.823	12.506	6.201	2.002	4.155	6.31	6.383	9.927	7.382	10.649	4.202	7.422	3.629	5.865	2.759	6.147	8.201	12.231	13.881	13.95	7.008	3.701	8.069	6.755	9.253	6.827	12.15	7.917	6.17	14.638	5.197	3.817	3.686	2.675	8.082	18.065	15.394	20.455
515	Cer 34:2;O	NAE 32:2							518.494	C34H65NO2/C34H65NO2	M-H/M-H	8.352	5.582	11.623	5.201	7.661	3.915	4.381	7.458	10.119	17.162	8.642	3.739	5.712	4.797	0.99	3.545	9.282	8.517	8.015	6.313	25.463	6.512	10.744	6.208	5.917	8.712	10.377	0.854	6.112	8.576	7.412	7.073	4.847	9.874	4.333	10.748	19.922	17.957
516	ST 26:7;O6;S								519.169	C26H32O9S	M-H	423.994	430.595	327.416	246.581	225.797	279.06	305.306	268.771	335.337	345.08	349.271	280.655	243.556	252.059	264.8	356.977	383.217	319.229	508.976	509.476	466.414	306.523	332.781	281.695	396.635	470.242	480.896	379.155	501.145	512.452	336.569	351.665	343.068	461.751	443.781	404.177	875.728	650.402
517	ST 20:5;O5;GlcA								519.187	C26H32O11	M-H	307.152	277.869	308.969	191.236	222.629	218.785	296.262	208.898	291.707	387	259.762	342.088	295.234	268.86	228.849	315.888	340.343	292.193	297.562	328.342	335.357	254.89	255.591	226.973	272.309	322.845	372.735	266.923	377.002	424.593	288.167	295.998	252.995	350.322	340.876	348.504	360.486	424.827
518	ST 23:2;O8;S								519.191	C23H36O11S	M-H	288.053	280.846	299.136	190.231	217.13	227.682	299.008	217.163	301.287	370.44	253.362	323.934	312.539	278.038	243.246	327.901	362.754	325.225	287.853	310.64	323.992	256.371	252.002	222.158	275.619	324.659	393.666	266.361	371.959	401.365	320.556	328.687	275.908	333.815	340.285	364.424	361.812	412.684
519	BMP 17:4;O								519.2	C23H37O11P	M-H	197.835	215.384	233.501	118.691	145.657	169.837	191.653	151.893	206.314	253.08	209.918	228.964	215.249	202.298	188.137	257.464	282.994	258.628	215.857	235.85	263.016	184.562	143.353	147.9	181.264	250.504	279.592	187.883	249.351	223.034	219.422	233.019	206.767	258.837	242.287	303.722	341.565	299.798
520	ST 27:6;O5;S								519.206	C27H36O8S	M-H	115.361	102.693	117.493	59.798	74.491	90.146	105.447	82.233	111.397	142.587	99.783	96.665	101.269	113.43	98.569	134.212	171.775	144.842	120.892	125.937	152.267	93.278	80.766	69.718	95.836	140.857	141.172	109.984	118.439	119.352	115.24	104.265	110.902	166.456	125.68	149.741	187.758	162.482
521	ST 21:5;O5;Hex	ST 21:4;O4;GlcA							519.224	C27H36O10/C27H36O10	M-H/M-H	69.828	58.237	66.447	30.599	23.382	51.811	43.012	37.798	41.444	57.168	75.332	49.577	44.051	55.385	34.264	40.709	95.341	57.902	67.969	54.17	56.64	38.339	38.185	24.818	43.899	37.262	53.018	47.418	40.909	81.259	44.924	54.94	43.566	58.856	63.237	62.642	56.18	60.865
522	ST 24:1;O7;S								519.227	C24H40O10S	M-H	61.823	59.994	63.597	28.764	25.106	50.313	40.256	34.341	39.808	52.962	85.011	55.117	45.269	44.837	35.787	42.652	90.622	57.778	67.018	57.741	59.188	36.309	35.038	21.692	42.971	42.792	51.902	49.384	44.103	76.72	40.524	51.36	48.782	56.127	55.007	64.804	42.192	59.117
523	BMP 18:3	LPG 18:4;O							519.236	C24H41O10P/C24H41O10P	M-H/M-H	55.591	65.584	49.672	28.864	29.284	58.049	37.026	25.156	40.231	60.75	61.025	64.111	44.851	50.83	40.729	58.59	82.553	43.873	67.859	81.069	81.006	44.193	33.654	25.68	36.745	50.228	48.735	80.19	69.115	51.987	45.989	44.687	44.825	53.968	56.32	49.482	31.024	74.228
524	ST 28:5;O4;S								519.242	C28H40O7S	M-H	50.686	58.195	47.303	25.116	26.465	45.881	32.581	24.736	34.157	56.329	44.39	49.888	38.981	42.037	33.599	53.777	71.755	39.201	51.133	57.766	63.106	35.062	24.731	25.033	29.228	42.368	42.436	73.495	52.51	43.716	44.164	40.276	50.001	46.785	37.668	53.195	32.195	57.001
525	ST 18:0;O7;Hex								519.245	C24H40O12	M-H	52.44	55.983	49.502	21.956	21.91	41.567	25.408	21.268	28.815	57.321	47.302	44.464	39.043	30.258	26.477	45.591	68.102	35.187	42.854	50.229	56.731	29.753	21.403	24.055	25.393	36.506	36.375	69.191	46.543	46.204	42.453	35.606	46.809	37.636	34.543	52.533	43.288	54.188
526	ST 22:4;O4;Hex	ST 22:3;O3;GlcA							519.26	C28H40O9/C28H40O9	M-H/M-H	52.925	44.492	65.062	24.653	27.936	60.832	29.495	40.28	39.334	68.44	85.04	59.884	29.899	28.174	36.671	54.882	102.654	64.887	72.022	64.094	84.406	33.347	26.183	22.712	47.914	41.446	51.47	55.973	57.674	75.537	56.762	59.204	52.514	46.258	52.843	63.497	58.366	52.165
527	ST 25:0;O6;S								519.263	C25H44O9S	M-H	62.39	64.028	74.085	27.807	33.98	63.742	34.882	40.854	50.113	81.6	99.494	75.276	39.194	31.442	42.376	66.564	114.41	73.355	81.871	67.926	96.108	42.113	33.819	29.472	50.578	48.559	57.083	73.747	72.843	91.178	57.814	66.325	55.478	54.12	53.293	65.833	66.72	47.63
528	LPG 19:3	LPG O-19:4;O	PA 22:2;O						519.273	C25H45O9P/C25H45O9P/C25H45O9P	M-H/M-H/M-H	76.761	85.101	83.383	48.362	58.167	88.557	58.258	56.52	78.507	85.259	129.902	83.317	66.901	76.286	67.935	103.944	136.233	96.793	112.786	80.054	98.098	62.433	74.169	56.811	47.664	77.968	50.234	76.409	90.081	77.938	67.766	75.514	64.801	90.327	63.145	80.104	57.759	70.033
529	ST 29:4;O3;S								519.279	C29H44O6S	M-H	67.409	75.292	80.536	43.609	49.591	73.096	53.296	48.395	73.792	70.167	92.646	71.307	60.359	77.637	68.241	89.006	113.079	102.39	80.934	81.138	66.011	53.804	72.771	53.157	36.292	64.76	52.987	61.889	86.904	68.924	62.854	55.509	46.417	94.019	51.176	80.877	51.099	74.366
530	ST 23:3;O3;Hex	ST 29:4;O8	ST 23:2;O2;GlcA						519.296	C29H44O8/C29H44O8/C29H44O8	M-H/M-H/M-H	90.207	95.306	102.143	69.747	91.096	77.807	69.728	69.225	84.261	83.996	99.428	95.562	89.582	80.896	73.923	87.489	142.167	104.302	116.55	103.381	76.872	93.442	86.408	85.085	74.992	77.531	96.951	82.142	86.087	107.702	109.365	97.949	71.017	110.052	102.432	89.768	85.532	72.603
531	LPA 23:2;O	LPG O-20:3	PA 23:1	PA O-23:2;O					519.309	C26H49O8P/C26H49O8P/C26H49O8P/C26H49O8P	M-H/M-H/M-H/M-H	94.071	99.904	95.178	82.501	88.72	79.391	101.302	78.379	105.578	108.164	91.078	99.219	106.501	110.459	91.915	115.655	126.628	126.36	84.505	99.818	81.502	90.698	93.255	87.133	93.276	92.541	114.57	92.128	115.924	100.295	111.758	98.699	109.609	83.804	126.882	119.282	64.334	67.224
532	ST 30:3;O2;S								519.315	C30H48O5S	M-H	98.606	91.065	73.509	62.36	77.06	76.444	88.968	69.769	83.917	111.685	80.474	73.171	84.861	88.846	72.356	99.083	105.614	103.773	64.77	96.572	72.384	76.614	76.806	70.563	82.431	83.485	96.434	81.167	97.113	119.595	80.355	89.055	93.253	84.979	110.962	96.088	81.539	67.772
533	DG 27:5;O2	ST 24:2;O2;Hex	ST 30:3;O7	ST 24:1;O;GlcA					519.333	C30H48O7/C30H48O7/C30H48O7/C30H48O7	M-H/M-H/M-H/M-H	24.246	45.542	30.462	24.655	17.681	22.504	22.395	26.345	30.163	20.401	42.244	28.911	32.514	43.868	31.318	40.595	43.448	31.502	47.686	31.025	33.389	33.511	29.126	26.735	32.271	44.278	41.485	26.5	36.511	28.236	37.644	43.398	49.878	47.448	40.436	51.571	60.563	54.899
534	LPA 24:1	LPA O-24:2;O	PA O-24:1						519.346	C27H53O7P/C27H53O7P/C27H53O7P	M-H/M-H/M-H	23.941	27.51	20.072	14.566	17.641	15.947	19.07	20.725	16.473	13.549	28.71	33.591	17.856	22.269	17.738	14.189	24.705	20.774	37.394	23.61	28.718	21.298	22.426	14.146	19.109	18.43	26.868	40.709	24.952	35.309	22.849	25.529	24.682	24.467	32.402	28.905	45.543	28.543
535	DG O-28:5;O2	DG 28:4;O	FA 31:5;O4	ST 25:1;O;Hex					519.369	C31H52O6/C31H52O6/C31H52O6/C31H52O6	M-H/M-H/M-H/M-H	18.68	24.426	17.688	10.104	17.326	10.695	9.364	17.128	13.985	19.026	16.533	11.748	13.502	16.183	11.45	17.592	24.563	23.28	19.559	20.288	15.326	13.922	7.948	9.013	14.913	14.136	24.546	18.934	24.01	22.889	24.604	29.461	15.993	23.137	24.021	27.22	28.637	31.969
536	LPA O-25:1								519.382	C28H57O6P	M-H	8.031	14.555	11.095	3.14	9.717	6.549	8.685	10.464	10.235	19.356	8.515	12.75	3.371	8.418	2.443	15.237	10.559	10.132	21.401	18.315	13.467	5.335	3.005	7.625	10.602	9.588	11.618	3.426	19.409	24.631	14.138	18.654	5.764	6.439	13.205	16.016	16.805	24.326
537	DG O-29:4;O	DG 29:3	FA 32:4;O3	MG 29:4;O					519.405	C32H56O5/C32H56O5/C32H56O5/C32H56O5	M-H/M-H/M-H/M-H	12.065	21.605	5.004	5.606	5.486	6.132	6.399	11.182	4.453	7.931	3.932	6.458	7.865	5.38	4.784	11.816	5.656	6.728	4.422	16.954	14.75	11.043	4.359	6.86	3.947	6.962	21.161	17.034	3.26	15.448	8.094	7.603	7.752	9.722	9.801	10.095	15.821	20.35
538	DG O-30:3	FA 33:3;O2	MG O-30:4;O	MG 30:3					519.442	C33H60O4/C33H60O4/C33H60O4/C33H60O4	M-H/M-H/M-H/M-H	11.354	13.013	7.654	6.942	1.931	4.64	8.214	9.2	3.446	6.304	12.239	4.587	4.18	8.933	3.614	9.165	8.751	7.24	7.841	20.367	4.255	7.159	5.016	6.856	8.777	7.883	5.652	11.135	4.288	16.842	11.604	16.144	8.522	7.652	9.855	6.887	9.887	13.517
539	FA 34:2;O	MG O-31:3							519.478	C34H64O3/C34H64O3	M-H/M-H	14.547	9.523	14.833	4.962	6.67	5.094	5.438	6.598	5.818	8.383	6.433	8.768	3.109	7.028	4.541	11.576	9.615	6.213	15.622	11.385	10.326	5.709	7.756	6.98	5.028	9.165	18.206	5.006	9	3.36	3.855	8.361	4.188	3.077	7.848	6.9	9.439	17.217
540	ST 24:6;O6;T								520.201	C26H35NO8S	M-H	110.752	118.463	88.844	65.951	73.838	97.129	83.176	56.23	87.126	98.724	102.982	88.746	80.988	83.718	84.381	120.755	132.372	107.045	97.116	99.817	97.798	94.089	86.33	61.42	94.784	104.243	136.301	107.559	120.024	139.267	97.835	72.728	87.327	118.213	131.696	110.739	149.987	150.459
541	ST 18:4;O5;HexNAc								520.219	C26H35NO10	M-H	40.224	47.103	40.015	22.956	29.75	35.415	22.009	30.088	37.008	58.296	68.9	22.549	36.193	35.897	25.652	23.148	76.349	46.433	58.042	52.809	59.928	25.543	39.111	31.89	45.685	45.56	50.345	57.788	43.257	55.731	42.312	27.344	39.189	43.695	37.075	54.283	91.424	65.502
542	ST 21:1;O8;T								520.222	C23H39NO10S	M-H	42.142	45.099	44.98	35.607	38.876	59.139	27.857	30.76	46.902	58.606	67.546	27.898	41.622	38.95	27.819	39.937	89.346	52.78	63.572	65.95	64.637	38.49	58.829	37.304	58.566	49.611	66.876	66.203	51.044	71.45	58.63	40.489	45.631	53.462	47.791	54.255	107.951	76.607
543	LPS 17:3;O								520.232	C23H40NO10P	M-H	58.231	46.227	65.516	56.596	49.475	95.59	43.903	34.684	56.705	69.286	73.854	40.901	56.185	59.817	38.873	73.723	83.621	53.429	74.964	77.772	80.922	64.534	103.41	76.206	54.223	62.953	84.668	58.318	57.704	103.342	60.6	65.559	61.269	61.169	71.391	58.988	126.14	105.871
544	ST 25:5;O5;T								520.237	C27H39NO7S	M-H	66.799	62.212	59.531	48.195	47.017	89.723	41.458	35.914	55.883	63.188	72.555	39.613	53.809	55.73	36.77	71.512	80.585	43.575	75.564	77.498	78.674	67.573	89.332	65.976	41.669	51.959	80.067	31.547	47.855	96.17	53.043	60.411	57.911	61.081	63.78	53.284	110.599	111.457
545	ST 19:3;O4;HexNAc	ST 25:4;O8;G							520.255	C27H39NO9/C27H39NO9	M-H/M-H	46.276	58.071	44.036	12.249	20.917	52.84	26.63	28.982	40.974	66.465	62.46	50.794	33.583	33.486	19.515	41.718	90.857	47.813	36.528	72.762	78.957	35.266	19.13	20.266	34.955	51.701	43.056	50.692	63.952	60.484	33.935	39.493	37.861	39.823	37.266	31.335	41.097	53.112
546	ST 22:0;O7;T								520.259	C24H43NO9S	M-H	47.176	64.265	43.252	16.267	22.563	51.243	23.426	31.728	39.928	66.815	59.816	51.473	34.025	40.614	24.397	44.218	93.694	45.736	44.362	67.65	73.852	34.464	21.747	24.243	38.257	47.323	39.382	52.634	66.038	61.632	42.451	41.105	38.951	39.608	38.932	36.1	35.967	51.909
547	LPS 18:2	LPS O-18:3;O							520.268	C24H44NO9P/C24H44NO9P	M-H/M-H	49.758	71.483	46.521	29.535	27.398	36.77	29.892	39.411	40.719	82.671	69.19	49.567	42.772	42.241	39.646	58.168	78.507	47.446	60.435	62.112	69.684	39.39	36.784	33.543	37.734	49.96	56.634	84.21	55.662	50.694	56.676	48.647	51.89	50.917	52.615	60.389	48.378	48.138
548	NAT 26:7;O2	ST 26:4;O4;T							520.274	C28H43NO6S/C28H43NO6S	M-H/M-H	50.622	60.768	45.889	34.117	29.657	43.51	32.3	45.205	36.801	61.442	62.531	38.902	44.833	44.317	38.44	42.895	87.153	73.864	52.507	56.866	70.233	48.752	41.605	34.752	53.506	46.73	65.1	72.635	50.818	48.978	56.467	59.297	53.081	50.541	52.514	52.371	38.478	46.551
549	CAR 21:6;O4	ST 20:2;O3;HexNAc	ST 26:3;O7;G						520.292	C28H43NO8/C28H43NO8/C28H43NO8	M-H/M-H/M-H	76.042	59.436	78.084	37.945	43.167	71.792	43.457	44.908	56.764	84.435	81.472	67.685	68.878	54.746	49.74	75.996	100.861	61.607	84.13	87.996	106.751	44.645	43.037	34.87	91.462	53.513	55.217	92.827	88.777	78.801	59.044	78.906	58.638	90.298	93.835	69.181	56.663	67.665
550	NAT 23:2;O4								520.295	C25H47NO8S	M-H	68.873	57.454	85.225	47.145	49.211	75.144	50.433	53.827	61.713	100.422	66.815	62.247	82.855	73.739	53.665	87.448	105.518	66.42	82.087	88.901	114.46	57.541	52.776	46.573	100.106	74.16	63.004	92.476	73.642	69.657	67.174	88.637	70.761	108.459	106.936	79.156	53.878	55.232
551	LPC 17:2;O	LPE 20:2;O	LPS O-19:2	PE 20:1	PE O-20:2;O				520.304	C25H48NO8P/C25H48NO8P/C25H48NO8P/C25H48NO8P/C25H48NO8P	M-H/M-H/M-H/M-H/M-H	93.439	75.23	107.104	77.612	81.706	73.399	75.897	66.265	77.319	91.993	93.673	78.983	134.97	112.651	89.368	106.199	109.047	109.177	123.046	93.569	116.53	96.778	83.559	79.666	86.307	106.779	88.421	108.155	110.12	96.144	89.134	85.318	106.486	116.942	126.634	105.09	81.532	63.246
552	ST 30:7;O4;G								520.307	C32H43NO5	M-H	93.686	82.58	105.112	75.961	79.194	70.519	74.74	60.302	72.58	83.396	96.137	80.557	136.695	112.002	91.429	111.25	105.023	108.864	125.866	91.2	108.232	92.383	77.568	73.3	78.077	100.398	83.72	111.454	116.775	96.236	80.803	74.249	104.173	104.98	125.622	103.616	72.719	60.738
553	NAT 27:6;O	ST 27:3;O3;T							520.31	C29H47NO5S/C29H47NO5S	M-H/M-H	86.031	77.911	88	72.893	72.468	64.386	67.893	51.424	63.199	61.741	96.347	69.178	124.835	105.387	96.177	120.889	98.067	98.871	113.001	79.765	93.288	77.107	63.397	63.901	69.031	97.222	91.756	96.116	99.869	83.835	74.652	71.985	89.938	81.389	112.053	97.11	55.984	54.622
554	CAR 22:5;O3	Cer 29:6;O6	ST 21:1;O2;HexNAc	ST 27:2;O6;G					520.328	C29H47NO7/C29H47NO7/C29H47NO7/C29H47NO7	M-H/M-H/M-H/M-H	34.524	29.034	34.926	17.988	19.69	36.839	20.735	19.796	26.273	30.662	29.326	31.127	21.982	18.276	23.836	23.233	36.485	27.951	37.558	36.377	46.322	27.365	28.097	19.165	38.105	31.984	24.904	37.849	42.275	45.151	26.443	43.689	29.588	25.899	37.801	24.336	36.927	38.281
555	NAT 24:1;O3								520.331	C26H51NO7S	M-H	32.596	26.828	33.844	14.821	22.017	29.562	21.928	19.632	26.786	31.128	24.659	30.41	18.964	16.995	23.45	25.826	37.444	29.953	31.014	32.793	47.448	30.317	25.045	23.844	26.507	29.169	22.583	33.988	41.374	31.107	32.102	41.213	31.721	36.729	34.493	25.488	40.207	36.256
556	LPC 18:1	LPC O-18:2;O	LPE 21:1	LPE O-21:2;O	PE O-21:1				520.341	C26H52NO7P/C26H52NO7P/C26H52NO7P/C26H52NO7P/C26H52NO7P	M-H/M-H/M-H/M-H/M-H	38.616	30.882	37.263	16.086	29.006	23.19	37.553	21.046	37.176	36.038	19.141	33.712	26.821	26.501	29.543	29.648	38.106	41.169	49.956	46.527	43.151	30.175	37.605	30.361	33.873	36.125	49.763	32.474	42.143	44.489	28.029	45.984	43.401	43.757	47.809	34.855	45.685	50.748
557	NAT 28:5								520.347	C30H51NO4S	M-H	34.183	23.425	30.765	14.367	23.498	19.906	29.576	20.484	25.589	36.475	12.951	33.254	22.848	24.054	20.554	27.181	30.617	37.15	40.327	43.485	30.579	19.233	29.099	25.268	30.618	30.645	51.173	23.725	29.652	40.462	19.103	37.354	30.866	42.513	34.524	32.904	40.825	52.407
558	CAR 23:4;O2	Cer 30:5;O5	NAE 28:5;O4	ST 22:0;O;HexNAc	ST 28:1;O5;G				520.364	C30H51NO6/C30H51NO6/C30H51NO6/C30H51NO6/C30H51NO6	M-H/M-H/M-H/M-H/M-H	14.65	17.737	21.698	6.698	7.356	13.279	11.058	4.189	14.576	22.034	14.747	17.752	3.951	13.449	14.117	11.221	19.38	12.952	21.099	22.676	25.231	11.026	8.134	11.526	9.608	12.328	20.653	20.211	11.98	8.605	10.471	20.762	13.257	17.657	18.229	11.862	19.904	24.211
559	NAT 25:0;O2								520.368	C27H55NO6S	M-H	14.029	15.455	21.761	7.109	5.55	9.634	8.446	9.016	10.044	19.46	14.596	18.3	5.93	15.586	12.123	9.559	17.101	13.077	23.299	24.059	21.774	12.18	5.754	10.842	13.431	12.03	15.093	23.006	12.389	7.389	9.383	19.309	12.86	15.442	24.64	12.806	10.352	20.062
560	LPC O-19:1	LPE O-22:1							520.377	C27H56NO6P/C27H56NO6P	M-H/M-H	14.603	9.381	22.099	6.783	5.524	12.142	9.251	11.4	13.694	17.916	14.579	9.934	14.464	13.821	12.794	9.722	19.331	6.741	27.518	18.507	11.821	8.453	6.718	11.136	15.3	12.105	15.543	21.341	7.795	14.075	13.313	17.337	12.95	11.852	23.266	15.938	15.111	18.68
561	CAR 24:3;O	Cer 31:4;O4	NAE 29:4;O3	ST 29:0;O4;G					520.401	C31H55NO5/C31H55NO5/C31H55NO5/C31H55NO5	M-H/M-H/M-H/M-H	7.237	15.318	5.113	2.755	4.849	3.716	8.7	5.582	5.647	6.871	4.906	6.003	3.361	2.748	6.247	7.394	8.676	4.344	7.646	9.57	7.94	5.213	7.674	7.9	7.909	5.888	7.068	12.195	8.88	12.666	4.479	14.95	5.762	10.528	9.441	9.803	17.216	9.424
562	CAR 25:2	Cer 32:3;O3	NAE 30:3;O2						520.437	C32H59NO4/C32H59NO4/C32H59NO4	M-H/M-H/M-H	7.195	6.162	11.716	3.767	7.201	5.692	5.582	7.829	3.276	9.971	5.183	9.981	8.732	7.376	6.519	5.655	11.127	8.764	6.362	8.562	13.016	4.243	1.03	5.222	3.277	5.375	5.865	6.275	5.409	12.361	11.752	7.913	9.092	13.297	15.215	6.667	12.611	12.265
563	Cer 33:2;O2	NAE 31:2;O							520.474	C33H63NO3/C33H63NO3	M-H/M-H	10.415	17.103	9.467	2.65	1.371	1.325	4.153	3.801	6.39	9.133	11.759	12.06	2.867	5.495	5.157	5.038	10.612	4.983	11.863	10.639	10.289	5.499	9.153	6.509	6.786	5.329	3.194	12.119	12.591	5.546	7.876	8.467	5.056	8.844	6.227	9.441	14.559	8.725
564	Cer 34:1;O	NAE 32:1							520.51	C34H67NO2/C34H67NO2	M-H/M-H	7.65	9.545	10.537	4.643	6.993	3.099	2.905	4.35	4.902	7.681	7.834	7.233	3.15	7.721	5.672	8.532	12.608	8.288	10.907	12.108	14.008	3.997	2.523	2.84	2.854	6.906	4.7	14.502	16.49	13.798	5.28	3.874	9.354	9.566	6.612	6.261	17.045	8.789
565	ST 25:7;O7;S								521.149	C25H30O10S	M-H	983.15	922.033	859.401	196.385	200.84	170.085	320.573	200.087	323.292	669.818	649.209	720.593	223.714	228.733	227.188	306.457	387.504	336.888	1259.4	1110.18	1047.3	287.388	244.228	219.365	340.964	370.869	493.811	860.456	866.416	1045.69	346.612	348.765	288.991	431.869	439.212	449.174	1793.63	1639.43
566	ST 19:5;O6;GlcA								521.166	C25H30O12	M-H	1666.58	1657.07	1360.88	259.775	289.087	248.435	320.606	299.916	402.531	1183.6	1000.85	1282.63	264.675	330.947	266.064	389.766	439.659	358.119	2075.25	1992.38	1738.62	347.831	365.581	318.745	421.236	522.029	565.619	1391.52	1352.53	1614.38	404.822	441.246	375.576	570.535	479.79	563.899	2883.55	2622.57
567	ST 26:6;O6;S								521.185	C26H34O9S	M-H	241.563	221.558	228.487	125.966	130.498	156.091	168.679	142.226	199.044	200.676	212.118	183.048	141.394	163.916	136.696	165.51	230.749	166.105	363.873	318.897	218.926	173.344	160.657	142.515	216.696	220.932	258.923	246.424	290.432	311.488	198.05	168.215	165.297	277.738	254.527	236.105	426.193	412.365
568	ST 20:5;O6;Hex	ST 20:4;O5;GlcA							521.203	C26H34O11/C26H34O11	M-H/M-H	83.088	109.713	77.805	47.668	65.956	72.921	80.492	61.97	74.336	97.086	90.047	85.939	89.214	87.837	95.34	94.712	110.549	86.495	96.009	103.569	74.855	67.616	71.001	53.556	89.683	99.453	92.231	86.016	97.525	85.148	86.886	86.617	98.77	87.909	87.121	113.071	98.479	130.338
569	ST 23:1;O8;S								521.206	C23H38O11S	M-H	96.73	105.814	83.061	44.353	56.504	60.353	71.711	52.273	62.886	112.028	98.809	92.038	77.047	84.768	83.562	84.857	97.283	78.749	82.63	119.563	99.765	59.468	57.57	47.976	75.983	83.35	78.956	98.038	106.318	98.148	76.28	75.507	93.203	78.068	76.993	89.924	102.699	141.385
570	BMP 17:3;O	LPI O-14:4							521.216	C23H39O11P/C23H39O11P	M-H/M-H	74.114	56.95	70.566	35.584	43.081	50.926	46.905	34.878	62.312	95.926	93.693	63.06	67.967	79.836	52.883	81.591	88.891	72.294	51.424	90.169	85.868	53.487	36.869	43.655	41.252	53.971	74.841	77.174	80.41	81.839	72.154	73.433	93.087	93.248	87.168	73.809	55.615	82.179
571	ST 27:5;O5;S								521.221	C27H38O8S	M-H	43.079	37.504	57.606	21.756	27.32	43.845	31.974	21.856	43.176	63.03	71.486	54.962	37.257	49.517	40.877	65.28	69.793	56.355	46.035	63.474	60.904	39.714	28.882	27.317	29.47	34.851	60.475	59.776	46.879	68.759	59.149	49.622	59.322	56.538	66.129	46.922	38.304	74.25
572	ST 21:4;O5;Hex	ST 21:3;O4;GlcA							521.239	C27H38O10/C27H38O10	M-H/M-H	75.927	64.788	63.413	56.319	50.351	66.046	51.974	36.138	64.03	63.612	75.704	69.792	56.219	42.696	62.213	67.711	104.052	54.3	72.215	73.389	96.287	65.615	59.512	58.415	59.235	70.052	70.325	80.467	92.014	114.033	72.664	76.739	55.159	58.563	87.02	82.834	79.805	101.319
573	ST 24:0;O7;S								521.243	C24H42O10S	M-H	76.78	63.701	68.936	48.88	43.308	57.608	47.63	36.903	50.477	76.672	78.493	73.567	51.268	41.545	56.263	64.789	104.36	57.339	73.923	85.689	115.694	53.637	46.539	50.343	49.461	50.782	60.45	87.068	91.856	124.536	66.359	67.317	50.809	51.375	84.222	78.049	74.777	86.889
574	BMP 18:2	LPG 18:3;O							521.252	C24H43O10P/C24H43O10P	M-H/M-H	49.85	51.715	47.88	20.728	31.117	50.107	37.016	37.035	38.549	69.995	61.65	52.533	54.566	34.159	41.189	53.432	98.922	46.515	43.376	73.459	77.234	34.25	29.265	23.156	30.707	30.317	45.426	101.875	67.262	78.73	59.62	46.868	50.88	61.884	76.238	51.19	44.282	47.929
575	ST 25:7;O;GlcA								521.254	C31H38O7	M-H	48.911	51.924	46.193	19.23	29.49	39.736	32.059	31.899	35.061	67.81	60.682	43.025	50.677	30.677	35.251	47.79	93.281	48.116	48.246	70.28	68.488	28.894	26.359	21.638	26.586	35.076	44.04	96.765	63.534	66.604	51.397	42.421	47.953	55.699	65.259	36.901	43.556	44.676
576	ST 28:4;O4;S								521.258	C28H42O7S	M-H	51.42	53.039	47.872	18.03	25.9	37.913	29.963	28.97	35.008	63.494	58.129	32.239	47.945	31.38	35.786	46.627	94.238	47.107	59.8	71.014	61.152	26.112	26.951	21.904	26.854	39.899	44.667	80.493	57.155	63.657	48.408	46.764	48.137	51.631	59.593	28.686	41.105	51.245
577	LPA 25:7	PA O-25:7							521.267	C28H43O7P/C28H43O7P	M-H/M-H	56.801	71.233	45.587	21.52	27.597	47.311	22.517	23.739	28.83	61.684	57.765	41.796	27.617	37.543	28.51	37.176	70.544	53.938	58.248	51.763	64.717	31.103	26.326	16.696	31.063	31.043	42.242	56.039	62.343	71.023	47.034	56.926	41.759	48.128	51.336	41.146	38.82	23.475
578	ST 22:3;O4;Hex	ST 22:2;O3;GlcA							521.276	C28H42O9/C28H42O9	M-H/M-H	95.844	93.713	87.5	43.727	43.855	73.576	41.304	48.933	44.93	108.908	75.366	81.117	56.313	75.861	53.304	76.343	120.265	90.836	100.008	103.962	99.598	69.981	55.662	62.581	53.17	61.095	74.032	102.58	81.127	93.974	100.845	112.166	73.837	105.269	116.282	87.319	61.772	70.197
579	LPG 19:2	LPG O-19:3;O	PA 22:1;O						521.288	C25H47O9P/C25H47O9P/C25H47O9P	M-H/M-H/M-H	138.365	134.086	159.31	115.835	119.556	140.013	104.558	94.424	118.041	122.801	145.393	149.11	125.78	145.29	144.888	162.791	186.749	161.332	157.102	138.846	189.722	169.21	162.324	170.705	128.393	142.151	171.164	110.732	140.697	152.145	178.27	191.351	177.149	172.563	202.101	195.536	89.009	129.489
580	ST 26:7;O;Hex								521.291	C32H42O6	M-H	141.235	149.179	162.035	111.416	120.121	130.042	104.938	96.864	121.85	127.324	152.404	147.605	126.079	140.873	144.58	153.676	187.031	160.491	146.06	142.837	194.999	175.066	163.835	168.807	131.288	147.686	165.217	118.862	145.959	153.905	182.426	192.129	185.189	175.383	193.927	195.602	93.113	120.818
581	ST 29:3;O3;S								521.294	C29H46O6S	M-H	124.638	135.369	141.739	95.841	111.651	105.306	97.769	90.282	116.926	98.648	132.514	124.916	120.43	124.472	131.298	130.576	179.052	149.777	123.611	138.084	188.74	166.578	153.138	155.013	123.338	143.4	145.27	121.481	138.965	149.528	174.593	178.919	177.496	166.773	165.859	183.545	80.95	108.515
582	LPA O-26:7								521.304	C29H47O6P	M-H	97.347	78.648	76.7	46.334	51.731	65.902	51.861	42.796	70.313	73.631	95.068	81.672	60.1	74.701	57.667	81.025	115.72	79.541	59.448	100.625	120.938	77.724	58.86	72.659	54.772	80.652	81.762	77.595	108.839	82.878	96.895	90.066	93.479	94.814	98.066	94.773	65.286	71.02
583	ST 23:2;O3;Hex	ST 29:3;O8	ST 23:1;O2;GlcA						521.312	C29H46O8/C29H46O8/C29H46O8	M-H/M-H/M-H	105.437	98.864	106.618	53.119	55.495	77.232	55.556	50.483	61.493	99.512	92.145	90.265	64.431	72.736	52.981	81.632	110.995	73.967	97.479	105.936	145.729	59.415	48.105	57.602	57.557	76.157	76.213	104.76	80.196	112.802	87.075	74.378	67.372	102.651	97.749	99.344	93.505	69.498
584	LPA 23:1;O	LPG O-20:2	PA 23:0	PA O-23:1;O					521.325	C26H51O8P/C26H51O8P/C26H51O8P/C26H51O8P	M-H/M-H/M-H/M-H	66.905	70.98	81.901	40.77	43.843	56.052	59.746	40.378	66.832	50.944	37.878	62.067	51.091	53.848	47.224	74.773	77.655	59.126	75.181	84.603	93.306	50.776	58.443	37.959	43.44	64.598	79.844	70.6	81.051	102.336	75.207	65.108	68.312	76.676	67.807	90.556	74.307	67.036
585	ST 30:2;O2;S								521.331	C30H50O5S	M-H	43.51	46.808	48.306	29.494	33.028	33.367	46.288	37.081	49.071	32.6	35.815	38.999	41.345	37.394	41.332	51.739	59.772	50.921	48.272	67.034	63.749	38.271	41.575	31.461	40.532	57.327	70.618	46.722	50.647	71.566	51.654	52.117	51.068	71.112	54.534	72.382	65.521	51.931
586	DG 27:4;O2	ST 24:1;O2;Hex	ST 30:2;O7	ST 24:0;O;GlcA					521.348	C30H50O7/C30H50O7/C30H50O7/C30H50O7	M-H/M-H/M-H/M-H	45.079	35.469	52.067	23.429	30.547	20.954	33.639	14.696	39.78	43.301	33.588	51.227	48.401	52.129	48.307	51.464	56.793	53.924	59.441	63.446	55.804	33.298	36.437	25.065	29.64	34.763	40.774	50.801	34.624	58.277	75.172	52.246	55.256	57.351	56.484	47.079	51.609	64.014
587	LPA 24:0	LPA O-24:1;O	PA O-24:0						521.361	C27H55O7P/C27H55O7P/C27H55O7P	M-H/M-H/M-H	23.178	22.055	30.547	10.069	19.21	16.263	12.861	13.575	25.071	27.843	30.839	19.096	35.218	22.932	29.288	24.609	24.032	23.857	26.085	26.332	19.374	21.553	13.884	20.64	14.46	27.243	19.845	28.32	26.907	28.743	30.444	27.585	30.916	40.611	32.223	35.208	23.728	32.702
588	DG O-28:4;O2	DG 28:3;O	FA 31:4;O4	ST 25:0;O;Hex					521.385	C31H54O6/C31H54O6/C31H54O6/C31H54O6	M-H/M-H/M-H/M-H	7.597	17.211	10.752	6.817	6.606	5.992	9.543	9.797	13.314	21.223	13.069	14.188	7.339	14.439	8.878	11.121	4.248	12.883	23.535	16.802	21.783	9.247	11.118	6.839	12.817	13.951	19.071	30.35	23.389	27.553	19.916	23.333	16.968	19.794	15.023	35.984	27	22.312
589	LPA O-25:0								521.398	C28H59O6P	M-H	8.387	21.788	10.566	6.02	10.046	22.077	8.975	5.42	15.585	18.49	17.751	16.406	7.243	6.374	12.771	11.419	15.988	4.408	21.221	10.86	15.339	11.692	14.879	17.201	6.759	17.109	22.657	16.755	18.688	19.088	9.584	13.92	8.47	14.656	21.415	28.607	31.83	13.019
590	DG O-29:3;O	DG 29:2	FA 32:3;O3	MG 29:3;O					521.421	C32H58O5/C32H58O5/C32H58O5/C32H58O5	M-H/M-H/M-H/M-H	14.263	7.737	12.076	4.536	2.813	4.701	4.969	6.164	6.74	8.229	9.301	14.781	6.399	4.581	8.625	7.471	9.304	6.036	10.76	15.334	5.185	8.96	7.248	8.798	8.796	10.611	5.303	11.086	14.063	10.712	5.152	9.887	5.089	12.935	14.742	12.087	14.881	10.605
591	DG O-30:2	FA 33:2;O2	MG O-30:3;O	MG 30:2					521.458	C33H62O4/C33H62O4/C33H62O4/C33H62O4	M-H/M-H/M-H/M-H	11.105	11.209	13.824	3.544	5.734	11.321	8.482	11.681	11.598	12.768	10.039	8.716	4.797	11.066	4.337	8.561	12.908	6.811	9.42	17.299	15.453	6.254	9.506	6.694	9.041	5.371	13.624	8.794	16.127	19.64	8.966	3.226	14.422	5.332	8.84	11.189	11.546	18.583
592	FA 34:1;O	MG O-31:2							521.494	C34H66O3/C34H66O3	M-H/M-H	7.408	8.295	10.952	6.437	6.79	3.283	5.3	8.498	3.963	6.802	10.211	14.12	4.656	3.133	4.242	8.998	6.54	2.735	16.887	12.569	11.169	3.027	4.245	4.775	4.572	8.217	8.676	4.831	6.624	6.983	3.844	9.062	4.643	11.014	13.402	7.892	28.514	11.618
593	ST 23:6;O7;T								522.18	C25H33NO9S	M-H	667.518	643.288	539.309	326.085	367.659	311.963	469.168	379.078	527.9	567.108	470.712	438.026	387.03	416.172	375.302	501.151	528.64	467.018	903.749	894.717	739.331	466.269	436.479	344.996	599.088	663.33	767.892	679.294	698.39	791.763	564.072	575.327	500.077	723.174	659.666	658.259	1392.18	1311.71
594	ST 24:5;O6;T								522.217	C26H37NO8S	M-H	53.847	62.621	50.951	27.909	24.899	48.18	27.331	29.48	42.901	64.547	62.763	51.715	43.471	34.658	26.162	38.981	100.665	54.982	57.696	74.579	39.523	38.111	28.868	24.132	36.103	37.078	60.329	48.118	81.497	87.403	54.093	43.781	40.811	61.196	62.836	60.534	76.607	56.729
595	ST 18:3;O5;HexNAc								522.234	C26H37NO10	M-H	51.189	41.453	38.311	28.666	25.129	40.987	14.885	30.759	53.199	62.249	56.943	56.166	21.204	47.297	30.82	57.578	120.068	60.856	62.045	78.625	52.859	44.142	27.673	29.733	44.098	46.014	47.08	79.489	93.794	102.577	68.552	64.087	66.092	123.815	125.435	109.179	53.951	99.611
596	ST 21:0;O8;T								522.238	C23H41NO10S	M-H	56.045	36.62	44.6	31.884	28.331	39.655	19.039	28.362	52.737	53.622	62.676	55.752	31.013	49.251	35.171	64.15	122.715	62.599	64.995	82.562	58.676	50.111	33.283	35.983	40.499	40.925	60.854	80.808	100.456	115.826	86.29	70.668	68.401	140.448	136.789	108.224	63.827	107.444
597	LPS 17:2;O								522.247	C23H42NO10P	M-H	52.282	67.204	34.886	26.842	31.573	51.192	28.113	31.909	54.583	52.007	67.804	60.951	41.815	40.009	32.78	67.105	99.199	53.57	51.816	85.703	81.228	32.586	37.539	27.252	46.686	37.257	66.649	102.341	69.624	97.824	81.341	83.6	60.749	109.015	109.587	77.71	63.465	78.296
598	NAT 25:7;O3	ST 25:4;O5;T							522.253	C27H41NO7S/C27H41NO7S	M-H/M-H	44.853	61.49	31.839	25.647	28.589	56.853	28.274	32.447	52.051	45.056	53.968	44.825	33.18	23.065	26.015	49.983	69.846	40.443	52.576	76.123	70.482	33.886	34.591	25.049	31.52	38.802	58.386	87.319	59.524	86.786	48.408	65.352	45.772	69.746	72.606	55.06	68.695	37.586
599	ST 19:2;O4;HexNAc	ST 25:3;O8;G							522.271	C27H41NO9/C27H41NO9	M-H/M-H	74.342	87.056	55.62	26.19	30.786	63.443	37.726	38.662	55.199	85.937	101.034	61.552	39.989	27.01	32.692	49.88	124.564	51.147	72.735	107.819	77.145	42.88	42.015	37.181	63.582	53.341	59.236	117.873	89.762	75.265	56.838	73.14	64.463	83.553	69.036	75.043	136.536	127.94
600	LPS 18:1	LPS O-18:2;O							522.284	C24H46NO9P/C24H46NO9P	M-H/M-H	72.555	99.424	104.107	39.757	55.424	61.672	55.852	54.004	66.382	73.982	103.085	85.421	72.379	69.733	73.259	76.247	137.408	92.073	107.198	111.679	126.378	83.073	61.705	71.471	73.553	65.082	86.266	112.081	121.124	92.402	101.038	105.597	90.775	128.383	113.72	94.656	130.736	124.042
601	ST 23:6;O;HexNAc	ST 29:7;O5;G							522.286	C31H41NO6/C31H41NO6	M-H/M-H	64.148	93.352	100.583	44.929	61.778	64.409	58.437	57.13	67.769	66.918	96.535	76.861	76.817	74.303	79.61	80.772	144.016	97.807	106.977	96.238	112.456	89.415	59.924	76.735	74.127	65.903	90.341	100.031	97.299	70.721	100.546	115.392	95.093	131.257	129.625	101.94	106.13	93.42
602	NAT 26:6;O2	ST 26:3;O4;T							522.289	C28H45NO6S/C28H45NO6S	M-H/M-H	59.412	90.346	92.334	47.207	57.037	56.159	50.702	50.074	65.028	68.5	93.097	69.756	63.827	65.241	69.504	75.444	134.69	93.371	109.083	90.423	100.338	80.287	46.403	72.67	62.619	64.645	80.621	92.956	88.162	53.37	92.139	105.583	91.212	102.396	137.103	92.803	88.691	76.474
603	CerP 28:6;O2								522.299	C28H46NO6P	M-H	55.674	64.009	54.822	42.326	44.901	57.825	44.133	37.569	61.513	64.817	69.531	60.462	53.455	55.113	37.913	67.605	128.864	69.691	78.225	73.391	69.492	55.17	37.466	47.683	55.929	72.979	76.879	63.136	69.219	49.956	72.513	64.605	62.465	85.185	75.121	72.9	53.425	54.241
604	CAR 21:5;O4	ST 20:1;O3;HexNAc	ST 26:2;O7;G						522.307	C28H45NO8/C28H45NO8/C28H45NO8	M-H/M-H/M-H	65.394	59.97	80.811	34.446	40.075	62.076	39.526	33.539	56.529	69.766	89.901	42.466	44.355	46.303	40.635	63.561	112.147	61.38	55.437	64.365	64.366	42.035	30.47	35.935	39.715	62.246	65.035	50.76	57.435	81.506	56.182	40.989	37.868	68.216	67.841	60.398	84.234	43.924
605	NAT 23:1;O4								522.311	C25H49NO8S	M-H	72.115	61.761	82.14	42.398	55.659	68.402	51.713	40.451	68.835	74.667	101.939	42.47	45.478	55.749	59.424	87.069	116.074	78.499	62.76	76.778	67.904	54.163	45.886	48.114	46.823	66.48	83.276	52.692	48.437	95.502	59	39.951	54.265	74.083	85.409	75.607	77.775	47.516
606	LPC 17:1;O	LPE 20:1;O	LPS O-19:1	PE 20:0	PE O-20:1;O				522.32	C25H50NO8P/C25H50NO8P/C25H50NO8P/C25H50NO8P/C25H50NO8P	M-H/M-H/M-H/M-H/M-H	97.814	68.722	104.902	61.781	68.437	68.928	88.279	54.486	99.837	109.885	102.733	68.308	92.357	91.915	99.115	144.747	119.072	111.385	121.602	112.136	119.147	79.338	75.429	81.766	79.81	107.34	142.572	87.379	73.943	100.309	122.102	100.403	129.158	113.803	123.972	123.644	59.212	76.714
607	ST 30:6;O4;G								522.322	C32H45NO5	M-H	95.662	72.756	100.47	51.135	64.757	67.203	84.649	56.156	96.38	98.93	95.224	65.554	94.533	98.845	92.492	140.775	120.465	115.826	116.533	106.291	118.244	74.342	72.692	76.106	76.848	105.593	134.507	82.784	80.74	100.656	122.769	109.203	133.58	110.779	122.612	127.458	55.085	72.691
608	NAT 27:5;O	ST 27:2;O3;T							522.326	C29H49NO5S/C29H49NO5S	M-H/M-H	89.272	77.158	92.696	43.582	54.636	61.782	75.583	52.394	81.989	87.274	85.489	61.56	84.907	92.298	72.665	119.559	118.027	102.809	104.85	100.334	114.01	66.114	59.698	65.262	79.102	94.196	136.141	76.429	91.305	99.185	96.271	124.389	105.117	114.718	111.369	121.546	54.083	65.997
609	CAR 22:4;O3	Cer 29:5;O6	ST 21:0;O2;HexNAc	ST 27:1;O6;G					522.344	C29H49NO7/C29H49NO7/C29H49NO7/C29H49NO7	M-H/M-H/M-H/M-H	39.492	40.269	43.153	17.093	14.933	17.756	20.021	17.913	26.246	38.141	38.801	32.458	21.484	24.93	31.164	32.187	57.624	31.143	52.367	44.387	31.68	24.674	22.26	14.245	26.053	25.113	36.273	47.385	39.209	37.415	32.939	24.271	36.141	46.654	43.595	34.846	49.512	31.706
610	NAT 24:0;O3								522.347	C26H53NO7S	M-H	33.445	38.52	43.062	13.427	16.314	18.105	22.623	15.656	21.842	37.46	43.47	30.451	25.969	28.406	35.538	37.772	53.769	28.247	44.404	36.626	27.995	24.547	19.005	15.298	22.033	21.768	30.536	45.732	33.109	36.543	29.815	25.153	33.978	48.126	44.207	34.282	54.071	30.732
611	LPC 18:0	LPC O-18:1;O	LPE 21:0	LPE O-21:1;O	PE O-21:0				522.357	C26H54NO7P/C26H54NO7P/C26H54NO7P/C26H54NO7P/C26H54NO7P	M-H/M-H/M-H/M-H/M-H	27.111	31.767	29.219	17.272	21.184	20.783	24.73	12.248	18.988	26.767	19.001	20.517	36.968	32.532	28.873	33.47	33.577	20.638	27.446	34.738	29.249	25.159	23.913	17.963	25.114	28.29	35.712	23.212	31.299	37.506	37.374	23.806	30.02	43.433	36.039	36.551	41.578	30.463
612	NAT 28:4								522.362	C30H53NO4S	M-H	31.148	30.824	25.058	14.234	16.908	18.344	28.457	13.231	18.958	16.948	29.461	22.127	32.684	26.517	17.335	27.722	25.555	29.893	28.069	45.471	35.537	25.042	23.648	24.417	27.677	22.778	29.842	18.104	33.509	24.838	44.026	21.623	24.536	42.454	24.071	29.378	36.198	35.365
613	CAR 23:3;O2	Cer 30:4;O5	NAE 28:4;O4	ST 28:0;O5;G					522.38	C30H53NO6/C30H53NO6/C30H53NO6/C30H53NO6	M-H/M-H/M-H/M-H	19.395	9.992	23.893	7.913	4.285	4.722	11.077	5.024	11.317	16.665	11.376	13.121	10.837	13.148	7.554	14.846	12.45	13.915	12.544	24.441	22.347	5.301	9.099	9.967	14.391	16.013	21.375	15.912	15.619	22.718	14.835	12.949	7.336	10.871	18.473	21.473	10.467	24.916
614	LPC O-19:0	LPE O-22:0							522.393	C27H58NO6P/C27H58NO6P	M-H/M-H	12.433	15.964	17.676	4.345	4.301	11.744	14.612	3.371	13.666	12.497	9.121	9.706	10.455	7.401	6.579	11.334	23.517	13.161	22.613	24.404	10.016	8.042	5.814	8.191	15.17	13.045	19.783	27.209	10.694	25.008	10.225	13.479	9.722	15.426	21.687	16.684	19.948	19.002
615	CAR 24:2;O	Cer 31:3;O4	NAE 29:3;O3						522.416	C31H57NO5/C31H57NO5/C31H57NO5	M-H/M-H/M-H	1.884	8.945	5.97	4.175	5.956	10.235	6.78	4.423	10.835	16.54	5.854	8.418	9.742	6.677	7.254	5.677	21.163	5.34	16.506	9.928	12.987	5.277	9.797	6.131	5.045	7.395	17.92	15.902	14.566	7.279	9.303	6.936	12.864	12.52	10.733	9.833	16.072	6.425
616	NAE 33:7								522.432	C35H57NO2	M-H	9.287	7.091	10.064	5.048	3.174	3.366	5.346	1.866	9.344	7.619	13.934	5.508	4.401	5.362	1.854	0.86	6.401	3.268	5.884	6.65	9.769	5.513	3.719	0.994	10.269	8.595	5.994	9.521	11.274	13.516	2.64	7.399	6.822	9.241	13.705	6.917	16.15	18.746
617	CAR 25:1	Cer 32:2;O3	NAE 30:2;O2						522.453	C32H61NO4/C32H61NO4/C32H61NO4	M-H/M-H/M-H	9.877	8.613	7.52	2.841	5.24	3.292	4.451	2.206	6.028	9.465	7.771	9.683	7.156	3.697	4.123	7.072	9.578	5.453	17.463	16.776	11.389	6.602	1.855	6.097	8.123	5.013	12.131	5.775	8.473	11.184	5.937	7.65	6.517	12.822	13.775	14.396	19.291	10.831
618	Cer 33:1;O2	NAE 31:1;O							522.489	C33H65NO3/C33H65NO3	M-H/M-H	7.689	17.919	6.94	5.293	1.306	6.933	2.922	4.521	7.349	13.167	4.647	8.298	5.91	7.039	4.228	9.469	9.617	11.865	10.854	8.752	5.865	8.372	8.388	7.048	4.636	13.488	5.472	9.008	8.729	7.703	8.693	8.637	4.166	12.118	11.444	11.771	9.688	13.537
619	Cer 34:0;O	NAE 32:0							522.526	C34H69NO2/C34H69NO2	M-H/M-H	14.225	12.571	8.423	2.696	3.5	4.324	5.619	4.639	13.856	13.928	13.183	11.772	7.697	3.121	7.568	8.302	8.231	7.452	10.265	17.451	28.251	6.742	6.183	7.289	4.663	4.986	9.731	4.692	15.466	22.407	7.526	5.726	3.452	6.797	6.615	9.716	25.923	31.268
620	ST 18:5;O7;GlcA								523.146	C24H28O13	M-H	526.203	453.416	436.472	150.033	193.833	154.029	242.948	179.783	276.737	413.9	387.423	363.703	193.714	192.18	180.63	246.151	300.41	247.864	672.007	598.203	618.066	247.874	202.389	154.495	274.121	374.174	362.025	542.947	488.925	513.055	303.656	276.581	228.562	319.227	369.348	315.652	920.761	806.019
621	ST 25:6;O7;S								523.164	C25H32O10S	M-H	806.941	764.585	705.505	306.931	362.096	285.037	456.616	333.878	494.413	639.093	660.153	591.265	381.998	398.228	346.046	547.405	569.972	530.556	982.963	945.908	947.104	494.278	375.332	344.811	580.062	707.33	764.575	826.683	831.864	982.64	557.142	562.724	484.69	659.471	632.629	630.131	1599.41	1286.7
622	ST 19:5;O7;Hex	ST 19:4;O6;GlcA							523.182	C25H32O12/C25H32O12	M-H/M-H	578.64	470.131	474.182	259.608	308.629	259.027	366.119	270.451	406.11	470.438	430.829	420.009	306.472	341.215	297.392	413.243	451.209	418.938	787.87	697.576	652.421	370.039	387.779	309.047	437.801	513.901	570.39	539.857	581.429	671.467	482.223	439.002	381.434	573.123	572.16	524.125	1134.64	1044.77
623	LPI 13:3								523.195	C22H37O12P	M-H	217.501	179.419	195.279	127.1	153.939	118.212	158.918	150.654	158.978	214.988	196.892	175.972	156.611	166.127	162.824	207.628	254.278	201.1	348.358	247.837	268.585	158.936	167.335	148.662	235.216	236.529	259.613	218.994	246.851	248.563	245.628	250.351	196.622	262.686	200.865	268.688	432.103	390.748
624	ST 26:5;O6;S								523.201	C26H36O9S	M-H	134.713	114.593	124.879	75.289	89.374	77.647	107.612	98.253	113.213	156.505	129.822	107.352	108.673	102.404	130.283	134.681	188.102	110.837	207.307	170.491	178.571	104.153	100.318	95.21	148.799	141.826	175.122	145.362	160.014	145.025	166.43	137.517	134.669	163.108	145.158	163.271	236.984	254.023
625	ST 20:4;O6;Hex	ST 20:3;O5;GlcA							523.218	C26H36O11/C26H36O11	M-H/M-H	61.304	70.388	66.829	32.961	37.119	50.119	51.266	37.408	43.438	80.341	94.479	79.981	56.053	60.208	59.444	72.756	95.681	86.012	82.765	74.074	46.169	47.465	32.456	23.442	35.57	57.872	64.815	73.204	83.902	99.066	97.922	69.497	86.707	83.406	71.063	67.859	89.395	117.88
626	ST 23:0;O8;S								523.222	C23H40O11S	M-H	60.064	67.412	80.782	30.525	33.078	49.328	53.756	38.587	51.277	73.757	88.206	76.568	54.913	61.051	54.041	81.837	95.857	78.219	84.007	77.947	61.42	43.337	31.87	28.05	33.113	52.14	63.212	73.21	80.766	113.44	90.584	75.861	93.095	81.53	74.548	60.412	91.523	117.673
627	BMP 17:2;O	LPI O-14:3							523.231	C23H41O11P/C23H41O11P	M-H/M-H	60.453	59.154	63.336	29.891	28.755	44.684	39.485	31.057	58.047	67.531	64.217	77.781	48.356	47.203	38.508	70.444	97.926	68.535	61.876	58.683	94.364	37.189	37.742	34.163	36.443	51.26	60.685	87.981	84.539	104.872	76.509	72.049	80.452	57.953	61.758	63.789	93.058	76.618
628	ST 27:4;O5;S								523.237	C27H40O8S	M-H	68.096	55.486	66.364	26.944	30.437	48.479	32.274	40.628	40.134	76.633	73.196	83.591	74.509	46.052	54.141	66.232	90.83	81.503	57.567	51.985	92.943	43.234	39.233	45.202	37.75	54.201	63.348	111.674	102.09	108.524	85.518	75.728	76.017	72.795	91.145	92.997	61.901	60.798
629	PA 24:6								523.247	C27H41O8P	M-H	79.306	79.143	68.539	32.007	34.907	47.148	43.472	47.032	58.01	95.031	74.217	85.014	113.811	79.57	98.295	104.025	136.421	108.848	127.992	76.314	108.088	68.717	38.812	48.976	44.681	59.811	79.938	131.693	155.759	178.758	132.415	109.372	108.623	142.515	144.949	131.004	55.904	76.643
630	ST 21:3;O5;Hex	ST 21:2;O4;GlcA							523.255	C27H40O10/C27H40O10	M-H/M-H	95.523	120.525	91.441	55.626	67.083	74.96	52.242	53.84	66.634	134.07	115.771	104.34	108.802	113.991	111.476	126.198	182.224	130.797	135.42	134.764	125.942	91.21	64.831	51.861	45.797	63.146	90.898	153.063	140.085	218.428	136.103	133.684	148.075	137.542	172.201	136.717	75.83	84.042
631	BMP 18:1	LPG 18:2;O							523.268	C24H45O10P/C24H45O10P	M-H/M-H	137.49	122.003	133.516	119.144	136.523	158.348	73.05	73.878	119.855	170.652	172.22	146.022	176.098	191.492	192.224	200.3	268.67	235.678	145.132	119.555	155.085	119.299	114.388	92.506	82.999	89.127	110.369	175.033	177.816	154.895	144.009	176.562	144.258	162.323	167.774	138.464	83.549	110.327
632	ST 25:7;O2;Hex	ST 25:6;O;GlcA							523.27	C31H40O7/C31H40O7	M-H/M-H	126.473	121.262	122.999	120.75	128.116	147.261	69.752	70.33	124.488	163.28	170.867	126.678	189.793	195.452	180.344	188.016	260.114	232.234	124.582	121.598	147.407	114.199	111.69	93.302	82.435	87.111	100.654	149.646	174.949	125.952	142.49	173.004	126.566	144.879	154.121	135.765	79.111	108.215
633	ST 28:3;O4;S								523.274	C28H44O7S	M-H	103.797	106.77	99.049	104.669	101.866	107.711	62.369	52.914	99.87	134.043	147.42	94.829	171.076	161.82	149.27	160.03	235.829	198.846	102.541	113.162	129.415	91.021	95.664	90.13	74.966	75.748	98.552	113.837	154.119	104.282	132.606	139.575	109.162	116.584	130.526	133.771	72.455	94.711
634	LPA 25:6	LPA O-25:7;O	PA O-25:6						523.283	C28H45O7P/C28H45O7P/C28H45O7P	M-H/M-H/M-H	57.884	67.341	58.754	35.865	44.341	52.107	35.549	29.555	57.429	50.009	70.573	58.996	85.135	57.904	50.788	74.789	108.986	72.795	67.587	69.479	111.991	40.786	38.148	44.822	33.902	48.674	68.848	67.478	101.044	89.858	66.923	60.054	57.493	90.507	81.59	70.361	70.457	77.232
635	ST 22:2;O4;Hex	ST 22:1;O3;GlcA							523.291	C28H44O9/C28H44O9	M-H/M-H	56.944	62.981	61.207	33.799	29.479	64.869	38.626	48.418	42.846	42.107	75.498	58.791	56.519	57.279	43.9	58.657	85.993	43.313	89.59	88.218	110.684	51.006	38.406	52.287	35.008	59.246	72.26	65.242	84.971	117.115	60.452	66.77	77.989	86.847	106.782	101.059	77.397	79.527
636	LPG 19:1	LPG O-19:2;O	PA 22:0;O						523.304	C25H49O9P/C25H49O9P/C25H49O9P	M-H/M-H/M-H	79.03	77.709	75.949	26.273	45.555	51.928	38.85	42.463	53.601	77.618	71.092	73.718	46.561	47.206	60.761	57.252	92.736	67.987	116.526	90.858	120.813	47.218	45.671	44.107	57.277	74.581	86.727	94.614	80.731	101.01	80.31	88.114	66.66	101.439	112.411	89.154	53.454	76.678
637	ST 26:6;O;Hex								523.307	C32H44O6	M-H	77.864	71.473	74.161	23.123	44.26	53.53	39.56	41.442	52.189	72.818	68.033	73.338	46.339	50.175	56.75	64.363	94.008	72.12	112.991	91.119	116.41	49.785	47.324	41.254	65.853	74.706	85.581	88.709	70.255	90.311	86.054	86.928	68.187	93.643	102.013	77.551	51.961	79.219
638	ST 29:2;O3;S								523.31	C29H48O6S	M-H	74.292	61.325	69.531	20.211	45.692	60.517	36.35	42.006	48.044	60.468	64.423	73.046	45.416	47.027	55.012	68.885	95.615	74.619	104.807	99.028	103.785	49.186	46.398	40.362	66.869	80.334	80.457	73.822	55.73	76.225	91.504	78.867	72.018	92.051	97.791	67.636	56.519	81.805
639	LPA O-26:6								523.319	C29H49O6P	M-H	82.101	75.305	65.455	33.09	32.685	91.019	43.195	59.498	61.67	64.475	107.025	77.541	57.542	65.222	66.741	72.609	129.459	85.081	99.054	119.21	101.948	53.811	52.727	32.113	49.567	83.942	68.951	95.635	77.967	100.911	95.472	69.896	76.515	120.968	112.826	83.791	68.109	74.532
640	ST 23:1;O3;Hex	ST 29:2;O8	ST 23:0;O2;GlcA						523.328	C29H48O8/C29H48O8/C29H48O8	M-H/M-H/M-H	97.327	88.032	61.585	39.135	40.358	105.02	56.369	58.852	71.445	70.745	103.166	78.784	60.962	69.1	59.899	85.06	145.891	84.271	89.287	112.321	107.292	56.54	50.727	22.742	47.266	67.657	74.112	95.656	101.112	95.5	94.85	89.703	67.028	119.755	123.236	98.392	80.279	64.525
641	LPA 23:0;O	LPG O-20:1	PA O-23:0;O						523.341	C26H53O8P/C26H53O8P/C26H53O8P	M-H/M-H/M-H	44.626	54.725	43.737	37.362	37.527	38.511	35.173	25.407	40.489	51.294	32.574	45.128	47.906	21.493	31.787	52.645	56.592	37.921	61.254	55.861	65.319	35.114	34.605	26.128	44.689	40.471	63.032	44.362	67.161	51.133	42.317	47.111	41.668	64.639	43.35	50.861	74.51	67.896
642	DG 30:8	TG O-30:8							523.343	C33H48O5/C33H48O5	M-H/M-H	47.86	56.464	45.367	38.039	42.06	36.531	33.309	26.678	50.614	50.114	34.998	52.555	47.786	27.903	36.614	52.989	48.72	37.656	69.815	50.064	68.556	41.137	36.805	30.997	46.819	43.846	56.667	58.403	73.179	58.78	44.699	47.086	41.416	65.118	45.828	46.781	78.787	63.967
643	ST 30:1;O2;S								523.346	C30H52O5S	M-H	42.099	42.087	34.944	36.015	47.206	35.914	30.454	27.291	65.892	54.846	34.264	47.24	46.799	41.61	46.538	54.888	45.9	41.859	71.33	38.121	56.457	50.001	38.077	35.329	47.006	49.837	44.267	56.196	55.359	67.629	55.345	50.655	46.126	71.717	51.087	47.557	74.989	45.797
644	DG 27:3;O2	ST 24:0;O2;Hex	ST 30:1;O7						523.364	C30H52O7/C30H52O7/C30H52O7	M-H/M-H/M-H	101.121	80.405	81.544	75.643	122.544	53.421	73.419	32.87	105.52	132.444	90.195	101.75	277.735	264.261	265.504	215.691	196.564	233.915	101.323	116.159	123.234	141.223	115.009	67.438	54.796	55.888	114.903	169.261	184.548	145.475	287.688	265.024	274.955	184.862	182.653	229.546	38.589	102.734
645	LPA O-24:0;O								523.377	C27H57O7P	M-H	36.852	28.838	32.704	18.363	39.981	22.546	28.547	10.809	51.979	36.691	49.291	32.189	94.72	83.007	106.869	70.655	66.456	77.584	38.587	40.241	40.601	42.12	37.836	28.189	21.096	32.286	47.913	54.692	46.128	64.804	114.21	95.543	104.922	84.191	71.584	86.168	38.304	38.512
646	DG O-31:8								523.379	C34H52O4	M-H	30.297	22.796	27.111	11.973	29.034	14.113	19.347	9.687	37.093	28.048	37.892	26.172	60.029	49.706	71.942	42.401	44.399	46.333	26.029	28.921	28.079	25.054	21.771	22.136	16.389	26.807	36.48	39.089	40.749	45.588	77.688	64.555	66.585	57.55	51.498	56.342	34.876	36.559
647	DG O-28:3;O2	DG 28:2;O	FA 31:3;O4						523.4	C31H56O6/C31H56O6/C31H56O6	M-H/M-H/M-H	18.402	12.943	7.355	3.102	10.971	7.87	8.918	6.394	12.672	10.655	32.088	18.269	12.842	6.181	6.953	7.537	9.019	8.867	10.064	17.56	13.098	14.058	4.695	6.905	9.122	10.04	12.981	10.216	9.49	20.969	8.957	9.782	10.404	16.369	22.787	24.728	17.845	22.346
648	DG O-29:2;O	DG 29:1	FA 32:2;O3	MG 29:2;O					523.437	C32H60O5/C32H60O5/C32H60O5/C32H60O5	M-H/M-H/M-H/M-H	10.387	13.761	7.665	4.236	6.652	4.989	3.304	6.739	13.941	10.371	8.688	11.34	0.976	3.799	8.095	10.505	10.328	7.957	26.263	16.878	7.846	11.711	6.519	3.914	4.488	6.886	16.132	12.887	17.23	22.939	6.171	8.409	11.506	8.417	19.954	8.645	14.898	18.381
649	DG O-30:1	FA 33:1;O2	MG O-30:2;O	MG 30:1					523.473	C33H64O4/C33H64O4/C33H64O4/C33H64O4	M-H/M-H/M-H/M-H	7.992	11.151	5.355	4.738	6.654	6.597	7.245	4.031	6.122	2.789	7.638	13.942	2.291	1.961	1.417	6.335	5.642	6.345	10.766	11.257	11.615	3.382	1.299	2.888	3.836	8.529	8.603	13.334	16.409	20.251	3.961	9.49	4.265	16.252	12.985	14.608	21.927	7.651
650	FA 34:0;O	MG O-31:1							523.51	C34H68O3/C34H68O3	M-H/M-H	12.289	7.602	6.6	3.863	4.738	4.371	4.864	5.758	4.723	12.354	3.022	8.097	1.273	6.159	7.897	4.134	4.737	4.932	6.704	13.752	10.254	5.53	6.265	5.94	6.068	7.586	5.045	8.278	13.479	8.91	7.678	12.161	9.044	13.276	10.978	11.106	12.469	13.812
651	ST 22:6;O8;T								524.16	C24H31NO10S	M-H	480.831	533.171	426.426	170.384	235.361	189.082	314.355	215.458	330.203	449.898	418.218	387.355	250.414	304.226	241.329	354.402	324.874	319.055	754.971	593.272	660.338	305.329	222.883	202.377	333.979	421.447	489.313	528.659	540.491	664.713	378.572	382.796	314.52	484.905	446.992	440.133	899.258	812.823
652	ST 23:5;O7;T								524.196	C25H35NO9S	M-H	505.413	493.69	459.728	411.179	396.494	373.891	518.515	430.832	591.132	436.062	436.869	422.799	389.783	499.587	397.406	564.649	598.689	526.218	774.354	711.75	722.812	536.983	564.584	500.878	715.963	751.187	912.8	606.78	598.347	771.588	591.821	629.264	527.735	809.836	756.245	703.456	1259.19	1055.53
653	ST 24:4;O6;T								524.232	C26H39NO8S	M-H	42.596	34.396	32.449	16.485	20.475	28.145	23.915	24.276	38.048	44.121	50.589	43.464	35.624	30.945	32.96	38.066	78.935	35.711	40.877	41.494	44.623	32.13	25.29	19.144	36.327	25.08	34.754	48.749	38.492	51.102	30.184	39.081	32.96	42.204	69.111	62.009	41.68	61.996
654	PE 21:6								524.242	C26H40NO8P	M-H	57.288	36.469	46.319	17.573	20.691	47.565	23.896	27.43	43.367	68.678	63.396	45.227	40.615	29.684	44.03	36.342	82.639	39.288	43.659	49.369	63.207	32.105	22.572	18.905	34.334	30.676	43.308	42.057	63.319	78.787	56.699	53.032	45.319	56.164	67.399	55.538	65.506	68.739
655	ST 18:2;O5;HexNAc								524.25	C26H39NO10	M-H	60.093	48.43	44.913	26.018	25.216	36.763	23.478	38.374	36.984	65.186	71.714	40.521	51.23	36.204	47.805	52.838	96.185	47.668	52.914	50.358	61.584	27.971	21.088	26.408	33.544	39.089	41.275	67.929	85.006	65.708	67.772	65.41	58.625	56.825	58.797	58.618	67.421	51.068
656	LPS 17:1;O								524.263	C23H44NO10P	M-H	107.387	106.066	121.384	65.544	61.209	98.81	101.48	101.332	78.69	105.048	119.745	130.478	83.625	75.042	93.558	98.3	138.345	101.239	124.546	113.009	127.603	87.346	77.561	67.117	138.351	131.521	99.257	161.044	167.818	135.139	82.568	108.062	94.503	145.195	150.017	130.576	95.944	88.235
657	ST 22:6;O2;HexNAc	ST 28:7;O6;G							524.265	C30H39NO7/C30H39NO7	M-H/M-H	130.487	137.216	149.946	88.744	87.826	137.774	160.459	156.479	115.081	131.575	153.748	159.327	105.9	97.339	111.779	136.913	175.955	137.507	157.601	151.044	165.322	125.05	111.1	111.402	203.72	192.089	142.452	202.433	227.907	168.427	104.622	136.428	121.675	197.978	208.299	182.063	110.315	99.37
658	NAT 25:6;O3	ST 25:3;O5;T							524.269	C27H43NO7S/C27H43NO7S	M-H/M-H	181.965	203.587	214.344	139.192	137.142	206.808	270.766	260.622	180.201	197.194	221.596	232.413	143.07	139.691	142.745	204.062	250.065	204.875	246.934	241.34	277.021	196.292	170.422	197.043	329.827	303.648	228.135	295.774	312.424	278.41	161.879	187.105	175.373	298.299	319.463	284.383	141.61	151.804
659	LPE 22:6	PE O-22:6							524.278	C27H44NO7P/C27H44NO7P	M-H/M-H	283.584	384.598	351.544	334.817	275.977	389.052	567.245	582.124	341.098	305.334	417.531	418.323	237.137	251.112	209.708	366.81	444.086	385.01	448.787	400.78	509.761	410.38	349.984	409.356	743.213	686.2	559.391	462.649	527.72	484.207	398.22	362.671	381.831	648.001	720.409	552.623	218.529	276.491
660	ST 19:1;O4;HexNAc	ST 25:2;O8;G							524.287	C27H43NO9/C27H43NO9	M-H/M-H	203.354	249.551	230.981	223.335	193.428	272.92	386.411	398.599	249.907	222.279	316.266	291.105	144.875	167.827	137.519	255.589	340.311	258.764	355.725	249.068	383.193	279.06	248.682	268.238	541.912	501.083	427.927	325.881	364.053	325.496	248.948	264.59	256.942	483.757	507.651	386.907	194.109	170.587
661	LPS 18:0	LPS O-18:1;O							524.299	C24H48NO9P/C24H48NO9P	M-H/M-H	100.139	98.193	120.787	99.618	115.021	133.251	132.299	124.525	103.861	122.096	112.006	107.948	94.918	85.154	76.427	97.813	132.899	103.22	125.795	132.993	98.265	118.713	152.584	155.921	191.748	141.898	144.517	114.051	107.623	117.54	93.624	94.569	108.339	162.26	170.166	146.629	163.977	156.963
662	ST 23:5;O;HexNAc	ST 29:6;O5;G							524.302	C31H43NO6/C31H43NO6	M-H/M-H	84.6	77.66	105.144	103.937	111.591	128.317	123.254	119.413	101.726	106.19	99.747	97.478	97.218	87.895	76.57	92.649	132.161	101.454	102.163	101.093	75.679	116.798	156.97	158.842	180.003	128.59	144.888	87.849	82.371	92.339	101.44	94.123	114.53	158.087	150.854	134.739	141.233	137.199
663	NAT 26:5;O2	ST 26:2;O4;T							524.305	C28H47NO6S/C28H47NO6S	M-H/M-H	72.047	63.213	84.372	74.741	71.945	92.02	84.885	78.686	74.464	90.395	83.3	82.981	71.644	66.27	57.053	62.787	90.37	75.117	83.259	73.299	60.376	83.759	112.657	116.549	112.424	88.81	119.536	72.409	61.367	69.897	77.272	68.823	87.082	102.603	117.339	89.716	113.618	121.35
664	CerP 28:5;O2	LPE O-23:6							524.315	C28H48NO6P/C28H48NO6P	M-H/M-H	59.126	54.51	55.878	33.605	27.563	56.707	37.873	39.615	51.252	64.7	72.3	46.624	35.79	41.25	29.41	36.372	83.056	61.39	66.955	57.161	57.053	44.72	42.082	42.976	52.023	62.778	76.457	45.572	51.072	71.462	56.061	63.963	50.844	68.165	78.254	64.341	58.623	67.039
665	CAR 21:4;O4	ST 20:0;O3;HexNAc	ST 26:1;O7;G						524.323	C28H47NO8/C28H47NO8/C28H47NO8	M-H/M-H/M-H	53.387	57.402	44.063	22.345	16.2	53.915	25.939	25.681	47.064	67.012	81.942	45.627	28.369	30.09	27.386	48.847	87.803	46.192	62.737	65.667	76.308	29.654	30.784	31.234	35.378	47.445	63.668	40.355	50.179	65.098	50.754	39.869	49.665	77.93	55.498	57.724	39.535	58.197
666	NAT 23:0;O4								524.326	C25H51NO8S	M-H	54.964	55.48	43.401	20.147	18.569	48.647	25.139	30.667	44.801	71.448	81.952	53.611	28.551	33.535	33.362	58.098	90.248	57.812	75.939	66.295	83.838	27.223	31.618	29.197	37.872	48.17	68.394	48.739	60.087	67.896	51.225	37.245	56.694	114.467	76.346	78.775	61.467	73.086
667	LPC 17:0;O	LPE 20:0;O	LPS O-19:0	PE O-20:0;O					524.336	C25H52NO8P/C25H52NO8P/C25H52NO8P/C25H52NO8P	M-H/M-H/M-H/M-H	74.193	73.835	79.442	27.025	40.214	37.184	37.764	37.064	68.851	80.665	67.002	95.822	84.94	73.522	50.41	161.79	149.162	162.781	161.407	134.273	162.993	40.02	58.573	38.95	47.498	70.792	110.65	103.877	140.394	137.841	112.373	133.316	104.284	417.583	354.187	299.132	138.866	188.807
668	ST 30:5;O4;G								524.338	C32H47NO5	M-H	83.503	75.893	92.038	36.183	49.119	42.503	42.135	34.585	80.299	85.38	76.341	96.379	92.896	85.851	61.129	187.575	174.087	175.864	180.309	161.368	185.418	48.439	63.995	43.281	54.922	91.92	135.638	108.551	158.924	149.428	147.046	173.392	133.375	512.52	458.028	392.232	152.414	205.188
669	NAT 27:4;O	ST 27:1;O3;T							524.342	C29H51NO5S/C29H51NO5S	M-H/M-H	94.337	71.797	101.723	42.767	54.904	45.868	45.642	29.533	86.833	93.711	89.739	88.183	84.741	89.981	69.077	201.934	177.557	181.641	187.604	190.419	191.905	55.083	64.368	48.849	61.014	102.058	151.235	109.826	166.59	150.562	170.998	197.213	150.265	550.867	542.552	439.852	162.601	197.039
670	CAR 22:3;O3	Cer 29:4;O6	ST 27:0;O6;G						524.359	C29H51NO7/C29H51NO7/C29H51NO7	M-H/M-H/M-H	41.535	36.157	45.754	23.027	29.78	29.054	27.325	21.64	28.604	50.821	41.917	32.115	64.569	55.646	61.195	70.541	59.039	82.785	54.215	62.325	57.698	46.47	35.858	30.06	15.92	37.319	43.473	54.171	59.269	70.586	82.392	83.034	78.764	108.503	91.938	108.648	43.043	62.577
671	LPC O-18:0;O	LPE O-21:0;O							524.372	C26H56NO7P/C26H56NO7P	M-H/M-H	40.568	23.751	31.875	32.511	36.365	30.457	26.845	15.737	50.574	51.46	47.681	43.496	76.426	84.392	82.077	64.697	87.364	73.532	61.411	68.576	43.787	46.479	35.942	27.134	17.072	27.736	34.216	84.681	70.48	59.174	61.973	92.379	97.193	65.27	61.449	64.569	29.952	31.747
672	CAR 26:7								524.375	C33H51NO4	M-H	34.815	25.791	31.825	29.045	31.275	28.107	22.752	16.199	44.6	47.525	42.759	35	65.781	74.921	72.503	56.178	83.778	64.159	52.981	67.607	37.876	41.301	31.198	25.139	17.303	23.614	30.659	97.623	67.074	42.637	50.511	80.469	79.917	57.926	58.364	58.563	36.67	31.041
673	NAT 28:3								524.378	C30H55NO4S	M-H	28.138	21.43	27.438	23.626	22.394	23.516	17.919	15.018	33.431	37.588	28.704	23.221	49.471	59.09	53.371	42.177	69.529	46.825	33.329	55.878	33.188	34.857	24.071	20.938	18.338	17.392	27.214	82.116	41.549	30.156	32.164	62.013	52.979	47.499	52.122	51.423	41.24	34.096
674	CAR 23:2;O2	Cer 30:3;O5	NAE 28:3;O4						524.396	C30H55NO6/C30H55NO6/C30H55NO6	M-H/M-H/M-H	9.821	8.794	12.68	6.795	6.119	6.038	10.119	9.634	5.22	8.27	8.841	13.693	13.878	4.619	5.64	3.769	13.966	14.2	18.403	5.495	17.906	13.159	6.747	4.668	7.288	9.412	12.092	1.732	13.129	16.861	20.698	15.312	9.684	24.121	10.149	22.464	12.653	17.864
675	NAE 32:7;O								524.411	C34H55NO3	M-H	7.655	8.842	15.53	6.941	7.079	7.05	6.483	3.291	6.985	6.086	7.686	7.298	11.759	8.678	4.928	4.378	9.582	12.021	7.451	14.211	15.841	15.267	2.76	9.337	11.445	6.455	10.512	6.469	12.615	13.239	12.041	3.474	15.352	16.904	10.539	24.886	23.927	8.246
676	CAR 24:1;O	Cer 31:2;O4	NAE 29:2;O3						524.432	C31H59NO5/C31H59NO5/C31H59NO5	M-H/M-H/M-H	5.839	12.353	8.107	6.678	7.012	7.282	6.449	3.238	5.182	3.389	15.335	5.957	11.645	6.018	5.395	17.099	9.679	8.061	12.299	20.096	8.244	10.408	8.791	2.434	11.468	11.428	19.905	19.353	13.202	12.286	17.905	15.897	14.646	19.892	20.289	22.082	18.803	13.245
677	Cer 35:6;O	NAE 33:6							524.447	C35H59NO2/C35H59NO2	M-H/M-H	9.885	6.396	5.289	3.945	6.88	2.947	3.236	2.396	3.544	6.796	2.632	3.636	7.193	4.326	4.73	3.337	4.279	4.346	12.975	10.655	4.087	7.918	7.782	0.934	3.595	5.127	9.016	5.64	9.859	11.964	11.021	4.563	5.874	9.751	3.888	8.478	10.369	11.265
678	CAR 25:0	Cer 32:1;O3	NAE 30:1;O2						524.468	C32H63NO4/C32H63NO4/C32H63NO4	M-H/M-H/M-H	5.04	10.685	4.387	3.477	4.243	6.959	6.968	4.148	6.186	8.371	2.839	6.158	5.123	8.141	3.199	9.674	9.708	10.934	10.847	4.077	6.004	3.081	3.64	5.205	12.587	8.001	11.144	13.549	5.646	4.624	1.663	5.219	4.625	8.757	12.55	12.333	8.614	16.331
679	Cer 33:0;O2	NAE 31:0;O							524.505	C33H67NO3/C33H67NO3	M-H/M-H	10.584	7.347	5.797	3.157	4.063	3.49	5.994	2.238	9.861	5.886	10.065	8.033	10.093	5.75	1.79	10.256	5.978	6.972	12.935	7.145	6.872	4.808	5.029	5.919	8.352	6.426	6.421	8.018	4.355	9.675	4.736	3.704	4.778	3.744	10.816	7.911	11.812	8.582
680	ST 24:6;O8;S								525.144	C24H30O11S	M-H	385.585	351.866	306.407	91.539	130.098	117.106	174.018	137.038	209.807	323.272	295.797	268.341	153.693	181.885	129.803	199.838	253.455	203.006	505.234	458.885	421.056	165.595	144.698	104.505	199.977	265.836	327.231	356.73	357.063	440.155	198.999	220.982	198.718	276.135	283.807	256.176	588.44	661.882
681	ST 18:5;O8;Hex	ST 18:4;O7;GlcA							525.161	C24H30O13/C24H30O13	M-H/M-H	423.938	368.357	370.221	174.387	205.239	149.48	255.87	183.676	253.724	341.364	335.419	408.314	234.572	246.268	210.595	286.695	303.17	309.345	549.31	509.629	505.798	267.745	219.574	180.688	283.327	356.889	425.244	430.396	456.686	552.736	318.137	307.243	290.94	419.443	337.658	368.763	752.171	804.317
682	LPI 12:3;O								525.174	C21H35O13P	M-H	615.88	547.67	539.697	324.468	367.565	291.832	449.189	363.852	483.903	486.096	433.297	521.645	374.603	405.392	328.95	493.279	545.389	496.087	921.875	774.965	735.634	484.019	432.598	342.858	582.915	688.293	760.986	651.706	628.232	726.316	536.137	531.044	445.408	692.973	713.348	637.537	1380.16	1192.9
683	ST 25:5;O7;S								525.18	C25H34O10S	M-H	780.227	693.623	636.264	420.16	463.307	375.63	556.822	471.644	645.711	611.898	553.262	630.682	468.917	510.047	422.647	575.116	701.035	583.993	1135.11	943.968	884.85	589.869	568.418	452.666	779.267	830.39	938.169	901.653	749.012	880.582	647.222	635.617	601.039	842.204	938.723	828.32	1715.29	1462.66
684	ST 19:4;O7;Hex	ST 19:3;O6;GlcA							525.198	C25H34O12/C25H34O12	M-H/M-H	390.018	379.971	355.659	266.149	247.957	223.562	340.567	274.288	391.783	292.73	270.787	291.361	283.054	321.133	255.57	375.61	419.415	336.596	508.276	518.437	507.047	376.084	339.58	302.869	459.715	570.609	560.257	440.653	406.539	439.184	411.956	412.884	342.874	480.715	570.984	524.932	759.18	735.83
685	LPI 13:2	LPI O-13:3;O							525.211	C22H39O12P/C22H39O12P	M-H/M-H	126.626	95.975	120.844	79.549	69.22	94.68	84.273	63.179	110.542	106.572	124.449	117.744	99.401	82.144	85.064	85.751	144.188	103.179	164.459	119.033	111.743	74.476	71.799	63.475	77.263	102.609	123.238	160.807	132.582	105.999	103.9	133.362	101.418	135.452	119.886	130.876	137.895	165.877
686	ST 26:4;O6;S								525.216	C26H38O9S	M-H	71.94	56.798	74.066	46.51	37.284	67.03	46.95	42.607	68.887	64.477	70.197	60.573	50.778	47.058	62.937	58.721	114.524	60.502	81.554	73.954	54.851	37.837	51.664	40.202	35.663	51.693	77.889	72.486	69.11	64.85	74.668	87.782	64.97	104.394	69.233	75.74	52.251	75.205
687	PA 23:6;O								525.226	C26H39O9P	M-H	62.33	52.541	60.074	29.148	30.961	48.645	32.215	48.515	60.644	55.488	68.958	44.979	53.32	59.313	49.039	67.067	98.191	46.937	86.066	61.351	47.4	41.304	45.952	42.498	50.384	48.353	56.362	56.467	48.539	52.049	79.36	72.971	75.033	81.571	92.902	89.451	42.547	47.68
688	ST 20:3;O6;Hex	ST 20:2;O5;GlcA							525.234	C26H38O11/C26H38O11	M-H/M-H	77.784	81.067	81.05	30.31	45.052	44.989	49.783	67.959	69.537	73.788	99.108	65.879	62.176	69.918	54.181	66.026	108.934	58.544	105.501	67.995	88.461	53.816	38.544	37.13	48.33	54.434	52.741	87.783	81.576	75.87	74.329	86.296	69.215	108.898	86.734	91.833	49.523	59.598
689	BMP 17:1;O	LPI O-14:2							525.247	C23H43O11P/C23H43O11P	M-H/M-H	83.684	92.787	74.52	28.279	45.303	73.569	46.797	48.256	75.324	71.653	101.679	62.153	65.145	49.367	49.372	62.019	112.81	58.692	88.434	82.011	97.06	41.97	25.986	31.024	39.287	54.285	46.562	95.611	57.662	72.807	52.951	59.653	47.785	68.339	80.077	80.196	72.286	70.894
690	ST 24:6;O2;GlcA								525.249	C30H38O8	M-H	74.826	91.113	65.606	28.538	42.536	63.18	42.191	41.896	69.138	69.001	96.068	62.063	61.203	47.67	49.717	62.459	109.046	55.829	82.542	72.662	97.179	41.771	25.709	29.591	38.236	51.137	53.784	90.341	55.261	71.029	55.578	61.604	51.376	68.881	74.243	76.887	59.355	67
691	ST 27:3;O5;S								525.253	C27H42O8S	M-H	59.961	84.507	52.483	28.301	39.89	51.292	40.352	38.751	61.482	63.504	86.449	63.552	54.779	39.391	45.209	55.156	103.468	53.558	69.074	55.654	96.755	34.677	23.858	26.035	32.213	53.979	66.514	75.25	60.673	68.785	55.763	59.524	51.944	56.155	81.114	77.981	36.479	59.881
692	LPA 24:6;O	PA 24:5	PA O-24:6;O						525.262	C27H43O8P/C27H43O8P/C27H43O8P	M-H/M-H/M-H	75.982	78.177	60.054	38.228	47.415	58.947	56.987	48.435	75.958	66.802	105.577	79.251	72.651	53.757	58.975	74.501	126.917	82.64	73.651	70.369	91.3	28.666	32.707	39.823	56.106	64.041	68.183	62.677	79.231	88.289	67.19	79.115	60.094	71.92	93.617	96.166	43.722	67.402
693	ST 21:2;O5;Hex	ST 21:1;O4;GlcA							525.271	C27H42O10/C27H42O10	M-H/M-H	112.531	130.968	90.298	85.838	73.996	107.799	112.387	102.727	93.43	94.318	144.144	145.346	111.71	96.993	107.155	145.464	171.898	132.997	134.409	143.72	157.157	77.497	77.087	80.839	126.257	99.962	131.909	125.11	136.317	172.571	102.271	146.441	96.307	150.772	166.612	170.687	75.876	91.468
694	BMP 18:0	LPG 18:1;O							525.283	C24H47O10P/C24H47O10P	M-H/M-H	178.679	284.118	198.631	161.433	173.887	201.202	287.329	268.862	212.539	212.284	272.977	255.012	190.069	194.997	161.045	233.196	255.71	259.555	232.151	245.518	266.815	186.046	199.619	199.117	361.637	256.13	278.072	319.235	276.833	283.749	279.262	289.916	235.53	295.763	321.922	318.335	106.398	133.151
695	ST 25:6;O2;Hex	ST 25:5;O;GlcA							525.286	C31H42O7/C31H42O7	M-H/M-H	162.137	264.767	194.108	150.063	161.119	183.062	269.098	248.117	201.501	205.421	254.008	242.339	179.65	174.33	151.175	211.728	239.1	239.381	207.742	238.373	252.175	169.28	191.421	186.478	331.435	236.833	248.408	305.216	266.307	256.606	256.017	262.744	215.969	274.007	295.341	292.166	93.518	128.291
696	ST 28:2;O4;S								525.289	C28H46O7S	M-H	133.432	201.71	159.105	124.436	130.869	149.864	219.511	199.462	170.762	159.561	198.442	192.805	150.234	134.143	125.91	168.369	202.456	194.786	155.286	185.928	197.828	138.805	159.699	151.624	259.906	194.192	192.916	224.802	189.254	207.587	204.126	203.861	176.101	226.403	235.023	234.494	88.808	97.322
697	LPA 25:5	LPA O-25:6;O	PA O-25:5						525.299	C28H47O7P/C28H47O7P/C28H47O7P	M-H/M-H/M-H	77.856	72.152	69.637	50.146	55.333	77.231	82.117	80.595	85.414	78.2	94.523	92.107	50.744	63.722	64.477	72.182	113.935	82.808	68.091	82.442	86.794	75.726	61.167	61.604	85.954	79.722	81.148	96.644	106.686	74.811	94.197	75.279	76.758	92.545	99.123	104.181	74.014	71.609
698	ST 22:1;O4;Hex	ST 22:0;O3;GlcA							525.307	C28H46O9/C28H46O9	M-H/M-H	58.182	42.409	49.669	36.914	33.939	58.166	51.499	37.04	47.68	52.99	59.465	47.845	38.176	41.923	50.205	48.356	76.188	55.762	47.405	84.268	40.882	45.676	51.849	44.674	55.669	60.067	54.428	55.613	92.237	55.745	79.639	48.242	50.226	59.987	65.545	56.677	61.357	45.659
699	LPG 19:0	LPG O-19:1;O							525.32	C25H51O9P/C25H51O9P	M-H/M-H	41.344	42.696	50.452	22.999	21.389	33.133	29.487	24.99	38.817	33.158	63.531	44.053	31.957	22.335	29.162	47.288	64.018	42.002	54.844	94.673	70.947	25.627	32.142	25.511	45.679	67.194	70.692	76.738	54.864	67.158	59.325	53.434	42.165	44.874	60.58	50.503	56.98	50.693
700	DG 29:8;O	ST 26:5;O;Hex							525.322	C32H46O6/C32H46O6	M-H/M-H	36.422	36.373	49.905	19.068	19.73	29.542	27.887	26.215	36.458	34.503	55.598	45.349	33.012	22.914	23.662	46.131	61.839	31.792	61.691	89.659	90.87	23.096	26.11	19.236	47.255	71.453	76.74	68.161	54.722	61.674	58.487	55.606	43.146	34.399	64.724	55.963	52.206	63.937
701	ST 29:1;O3;S								525.326	C29H50O6S	M-H	31.549	39.685	43.825	16.783	18.573	22.184	26.049	24.055	34.173	35.19	51.283	39.248	34.199	26.969	17.31	46.975	63.735	24.21	72.309	80.221	106.329	18.561	18.922	12.783	45.401	69.691	80.438	61.771	58.773	52.319	51.704	63.542	42.779	33.28	65.905	64.214	46.578	72.105
702	LPA O-26:5								525.335	C29H51O6P	M-H	47.952	80.253	50.416	21.068	32	35.098	31.803	22.27	44.711	58.82	63.056	49.435	56.398	62.267	37.76	68.011	91.306	63.21	108.636	89.634	127.61	43.837	42.385	34.569	46.087	68.08	115.204	100.936	96.224	124.469	93.194	110.006	71.551	125.614	155.434	106.612	88.299	91.948
703	ST 23:0;O3;Hex	ST 29:1;O8							525.343	C29H50O8/C29H50O8	M-H/M-H	71.89	77.366	68.214	23.893	45.67	39.122	48.303	21.017	75.923	66.373	41.261	64.317	70.711	90.969	58.293	115.369	120.309	135.498	149.375	116.939	119.888	78.658	72.931	39.52	45.283	70.684	153.839	124.651	118.774	154.431	148.447	152.212	124.005	252.86	286.012	198.713	103.702	102.117
704	LPG O-20:0								525.356	C26H55O8P	M-H	43.99	31.134	47.249	26.04	31.848	18.517	20.565	18.21	40.77	44.603	33.708	44.255	39.413	43.589	42.653	78.114	55.937	68.399	65.733	69.253	55.529	42.701	20.394	19.967	25.105	51.179	62.753	46.571	70.746	81.499	66.011	66.024	66.003	133.794	131.919	104.433	53.827	60.972
705	DG O-30:8;O	DG 30:7	TG O-30:7						525.359	C33H50O5/C33H50O5/C33H50O5	M-H/M-H/M-H	43.848	26.205	41.499	21.509	26.897	14.642	16.421	16.27	31.214	42.684	33.112	38.941	37.789	36.271	37.084	62.094	43.36	56.999	53.834	62.187	48.066	34.504	13.914	14.257	19.453	41.638	52.95	49.655	66.224	74.845	44.036	47.73	50.08	93.856	92.341	74.609	48.256	49.908
706	ST 30:0;O2;S								525.362	C30H54O5S	M-H	48.383	29.95	40.108	24.82	35.787	13.812	20.369	16.715	29.933	44.465	38.707	44.111	56.886	47.034	49.628	66.067	50.203	67.535	48.619	60.929	52.829	38.388	24.673	18.89	16.447	33.381	48.488	60.714	65.869	78.097	47.585	52.786	56.823	90.805	88.965	61.883	43.957	47.632
707	DG 27:2;O2	ST 30:0;O7							525.38	C30H54O7/C30H54O7	M-H/M-H	139.248	118.091	115.784	118.052	163.015	96.436	94.624	27.213	167.808	160.582	119.962	193.257	338.085	363.612	416.96	362.678	312.761	404.6	181.643	208.663	210.297	211.096	175.422	119.558	54.758	87.718	173.3	208.551	195.662	331.13	403.674	355.224	456.437	409.4	409.235	440.844	38.185	165.196
708	DG O-31:7	FA 34:7;O2	MG 31:7						525.395	C34H54O4/C34H54O4/C34H54O4	M-H/M-H/M-H	32.941	44.071	22.039	25.437	28.813	23.19	30.471	8.31	33.857	48.84	27.093	50.807	65.944	90.458	86.031	102.477	77.02	82.645	47.6	51.1	65.108	51.06	42.034	27.58	20.425	23.366	53.487	80.542	60.278	59.184	85.629	63.359	98.349	76.015	89.817	106.24	23.438	61.817
709	DG O-28:2;O2	DG 28:1;O	FA 31:2;O4						525.416	C31H58O6/C31H58O6/C31H58O6	M-H/M-H/M-H	15.516	20.48	9.337	5.298	13.594	10.844	12.615	8.11	14.663	10.755	20.898	11.456	27.986	10.132	23.939	22.478	20.979	16.503	20.617	21.175	19.549	15.761	13.725	5.076	11.935	15.559	25.355	22.263	15.495	33.325	17.58	32.629	14.805	45.795	28.012	48.078	25.147	12.382
710	MG O-32:7								525.431	C35H58O3	M-H	13.407	11.114	8.398	6.317	5.512	3.78	4.545	7.952	10.236	20.645	11.653	12.762	13.499	6.879	5.503	8.391	10.327	14.921	29.385	12.867	21.926	6.436	3.585	5.085	7.895	7.69	14.45	10.37	17.095	15.116	16.296	14.98	9.012	25.348	10.669	14.59	11.158	17.425
711	DG O-29:1;O	DG 29:0	FA 32:1;O3	MG 29:1;O					525.452	C32H62O5/C32H62O5/C32H62O5/C32H62O5	M-H/M-H/M-H/M-H	11.579	15.575	8.202	3.517	9.469	2.882	9.309	3.939	4.356	4.696	9.685	7.764	7.101	7.022	5.162	7.284	15.609	10.231	8.205	20.299	6.339	3.369	7.776	12.07	7.708	5.009	7.5	9.782	12.272	16.032	9.834	11.75	10.643	12.63	6.609	8.936	19.373	15.397
712	DG O-30:0	FA 33:0;O2	MG O-30:1;O	MG 30:0					525.489	C33H66O4/C33H66O4/C33H66O4/C33H66O4	M-H/M-H/M-H/M-H	15.64	21.215	9.609	3.272	5.061	10.708	5.27	6.029	6.632	9.623	6.942	10.18	12.245	4.735	6.526	4.205	13.493	12.22	16.017	10.345	7.45	1.736	6.091	4.806	8.218	6.568	9.896	11.505	15.045	14.3	11.61	2.743	10.706	9.903	8.386	11.07	14.545	10.435
713	MG O-31:0								525.525	C34H70O3	M-H	4.205	9.686	8.112	2.852	3.77	1.286	3.459	7.027	6.306	4.415	8.098	5.153	5.071	6.129	3.455	3.985	4.061	7.816	7.613	6.291	7.693	3.876	3.734	11.693	5.99	7.024	7.4	12.601	7.016	10.865	4.697	5.014	10.996	6.769	3.719	11.549	6.224	5.752
714	ST 22:5;O8;T								526.175	C24H33NO10S	M-H	458.72	412.411	424.706	218.853	275.727	259.826	349.64	294.082	372.653	363.633	368.371	348.191	322.864	301.018	310.749	399.637	493.45	393.13	582.271	568.703	533.352	378.078	298.4	253.724	407.661	499.415	581.179	470.406	594.879	592.887	398.159	448.306	392.794	547.12	538.407	551.49	912.313	867.569
715	ST 23:4;O7;T								526.212	C25H37NO9S	M-H	134.939	110.543	128.239	87.054	79.367	95.122	95.472	87.138	111.478	111.089	106.407	97.811	90.992	88.777	86.921	140.966	141.987	108.304	134.541	169.344	132.732	103.176	120.01	93.315	170.44	174.622	153.608	190.596	98.505	131.166	117.239	111.585	112.092	177.829	135.543	164.342	165.701	162.426
716	ST 21:6;O3;HexNAc	ST 27:7;O7;G							526.245	C29H37NO8/C29H37NO8	M-H/M-H	48.556	57.901	46.183	19.691	28.629	46.961	37.783	36.91	44.275	43.834	75.268	36.172	43.099	43.886	32.656	46.046	106.333	44.357	49.259	64.747	33.917	43.054	31.903	35.949	35.898	50.183	44.735	36.501	55.766	53.027	59.3	50.784	48.044	75.413	92.638	45.232	50.74	47.926
717	NAT 24:6;O4	ST 24:3;O6;T							526.248	C26H41NO8S/C26H41NO8S	M-H/M-H	53.01	48.119	49.903	25.747	28.423	44.06	43.755	40.109	44.21	46.997	99.139	38.97	43.734	45.141	35.766	51.611	98.262	49.343	37.671	64.683	43.322	44.976	38.512	38.354	38.968	50.454	51.812	54.513	56.226	62.671	65.111	50.494	49.548	71.037	98.144	51.606	58.468	61.646
718	LPE 21:6;O	PE 21:5	PE O-21:6;O						526.258	C26H42NO8P/C26H42NO8P/C26H42NO8P	M-H/M-H/M-H	66.009	61.394	68.193	52.646	38.043	52.746	54.883	49.533	59.521	67.524	120.701	52.187	61.211	64.33	61.462	65.03	115.823	66.91	60.105	70	85.779	64.223	56.174	50.751	68.818	79.36	96.061	98.753	66.646	107.749	68.614	59.938	66.398	79.631	95.068	71.629	109.198	88.943
719	ST 28:7;O3;T								526.263	C30H41NO5S	M-H	59.273	75.151	61.685	49.203	43.89	70.767	50.681	47.731	55.728	65.911	91.071	56.563	52.073	63.489	55.759	71.426	111.192	62.09	56.815	54.21	87.367	64.111	46.412	45.062	60.043	68.638	107.7	82.465	84.219	116.835	59.503	75.789	63.331	77.275	76.63	93.523	104.583	78.945
720	ST 18:1;O5;HexNAc								526.266	C26H41NO10	M-H	55.651	76.76	57.848	42.38	39.683	72.426	46.562	46.341	47.647	61.921	77.585	56.607	49.267	55.973	48.421	68.582	105.711	53.243	59.044	51.302	91.227	49.731	35.823	36.844	49.781	66.055	99.665	76.924	82.261	102.35	50.038	74.974	65.803	70.476	70.274	86.705	90.9	67.062
721	LPS 17:0;O								526.279	C23H46NO10P	M-H	84.724	87.058	72.401	54.469	58.911	77.113	81.54	77.747	78.404	76.141	93.148	69.045	73.066	67.628	67.181	80.058	120.65	77.863	86.23	95.956	118.888	48.763	50.402	47.903	81.312	83.007	102.049	84.027	84.171	90.438	91.886	78.413	90.115	111.028	83.523	100.411	96.032	78.883
722	ST 22:5;O2;HexNAc	ST 28:6;O6;G							526.281	C30H41NO7/C30H41NO7	M-H/M-H	97.759	100.08	81.509	62.311	65.566	83.874	103.598	98.346	93.007	93.587	108.431	88.229	81.294	77.864	76.107	95.552	125.319	88.961	84.529	107.598	119.345	61.784	57.58	58.723	101.084	99.193	113.098	103.027	93.818	101.839	107.676	89.835	100.262	126.325	106.438	109.623	118.199	88.108
723	NAT 25:5;O3	ST 25:2;O5;T							526.284	C27H45NO7S/C27H45NO7S	M-H/M-H	135.931	145.905	110.138	76.583	76.23	94.139	142.025	135.174	112.52	129.372	140.193	149.521	103.075	93.249	90.452	120.314	135.03	118.751	127.585	155.138	144.474	87.107	71.848	76.185	137.956	130.224	139.002	141.791	146.32	160.343	123.804	113.442	118.173	155.711	163.353	139.801	146.872	160.718
724	LPC 19:5	LPE 22:5	LPE O-22:6;O	PE O-22:5					526.294	C27H46NO7P/C27H46NO7P/C27H46NO7P/C27H46NO7P	M-H/M-H/M-H/M-H	138.905	167.713	148.017	106.932	105.414	112.973	194.155	194.954	164.457	142.308	140.446	169.3	126.515	122.498	101.796	181.514	195.165	205.909	176.181	148.126	120.977	123.153	102.729	109.713	234.658	217.925	198.159	158.24	171.758	142.009	137.985	124.293	161.409	255.58	263.793	265.849	169.927	203.607
725	ST 19:0;O4;HexNAc	ST 25:1;O8;G							526.302	C27H45NO9/C27H45NO9	M-H/M-H	77.375	94.679	121.159	66.487	66.754	94.251	132.926	134.154	120.925	101.087	104.75	115.612	84.578	90.62	75.757	152.007	161.322	140.747	120.679	104.828	106.961	96.147	61.262	81.58	183.818	164.94	151.231	115.57	113.925	102.49	118.36	88.465	116.561	204.637	181.685	180.091	97.966	122.719
726	LPS O-18:0;O								526.315	C24H50NO9P	M-H	47.371	36.397	43.742	11.26	17.539	29.963	36.759	28.098	32.759	40.863	56.571	39.975	28.27	42.401	23.782	25.184	71.317	34.704	36.184	47.139	65.82	37.065	22.187	21.49	43.4	39.448	48.438	57.288	45.764	48.103	34.445	49.21	34.638	73.8	53.497	47.33	29.279	33.766
727	ST 23:4;O;HexNAc	ST 29:5;O5;G							526.317	C31H45NO6/C31H45NO6	M-H/M-H	43.03	35.659	40.169	11.454	13.529	21.152	28.609	22.7	26.357	36.553	43.029	36.31	20.996	38.25	20.082	22.242	57.198	33.646	39.239	40.449	61.234	25.109	15.857	16.469	32.835	32.235	42.551	44.23	43.327	49.696	28.681	41.076	22.162	49.486	37.544	35.682	31.193	30.275
728	NAT 26:4;O2	ST 26:1;O4;T							526.321	C28H49NO6S/C28H49NO6S	M-H/M-H	40.708	37.637	37.81	14.511	14.198	24.547	25.625	14.62	26.551	33.785	32.59	36.405	18.96	36.665	16.903	24.558	49.512	35.74	46.334	39.183	57.204	23.227	19.21	17.693	31.251	38.616	46.579	36.647	40.479	58.285	33.022	40.02	24.466	46.854	32.065	42.122	40.76	31.462
729	CerP 28:4;O2	LPC O-20:5	LPE O-23:5						526.33	C28H50NO6P/C28H50NO6P/C28H50NO6P	M-H/M-H/M-H	44.901	38.557	36.819	11.79	16.213	36.941	17.21	17.341	23.549	39.859	28.044	33.731	20.243	21.357	19.71	36.113	50.037	34.206	56.555	40.962	41.429	27.601	18.565	11.696	24.576	46.718	42.509	45.337	32.847	42.825	39.717	37.379	30.403	48.196	54.639	47.377	53.508	53.846
730	CAR 21:3;O4	ST 26:0;O7;G							526.339	C28H49NO8/C28H49NO8	M-H/M-H	38.806	35.7	26.118	14.005	22.068	46.481	20.479	18.947	23.621	41.254	44.408	33.718	26.373	21.442	30.3	32.136	70.131	32.765	35.997	56.902	45.969	32.129	31.709	21.265	25.978	55.752	53.755	65.883	32.27	47.416	44.696	47.277	33.715	72.536	83.405	79.926	52.165	77.569
731	CAR 25:7;O	ST 30:4;O4;G							526.354	C32H49NO5/C32H49NO5	M-H/M-H	29.555	33.563	20.51	9.879	20.492	19.915	25.137	10.905	23.462	25.499	34.565	26.411	24.785	33.748	18.539	35.531	29.01	33.762	33.999	36.961	46.796	25.689	19.001	14.646	23.001	29.226	32.879	53.871	36.517	56.024	25.221	31.48	33.88	67.296	83.948	44.441	41.032	55.95
732	NAT 27:3;O	ST 27:0;O3;T							526.357	C29H53NO5S/C29H53NO5S	M-H/M-H	28.48	30.308	23.607	8.289	21.749	14.692	23.814	12.858	15.635	25.757	30.551	18.611	23.302	29.879	14.322	30.21	29.781	23.793	38.615	30.806	42.299	22.27	19.185	11.941	21.466	25.538	29.281	57.144	35.304	49.222	24.553	36.584	29.035	52.281	82.867	34.115	46.754	51.541
733	CAR 22:2;O3	Cer 29:3;O6							526.375	C29H53NO7/C29H53NO7	M-H/M-H	53.612	32.469	47.613	33.516	42.431	21.455	24.793	11.391	44.42	36.955	25.899	35.151	64.787	69.787	104.323	87.768	76.211	90.391	68.646	53.686	71.525	53.027	34.075	39.849	17.057	38.453	71.923	110.584	70.253	98.465	86.452	74.024	126.817	137.729	136.027	110.212	19.496	45.993
734	CAR 26:6	NAE 31:7;O2							526.39	C33H53NO4/C33H53NO4	M-H/M-H	48.783	40.158	39.44	38.997	44.904	10.568	28.003	13.095	51.022	56.691	42.953	59.467	91.898	82.962	98.838	85.544	68.658	99.655	59.532	77.501	71.275	46.36	33.861	21.721	17.597	18.136	37.685	60.774	72.229	67.025	96.582	85.356	93.851	106.878	107.385	102.801	28.128	56.6
735	NAT 28:2								526.394	C30H57NO4S	M-H	28.844	30.797	29.144	26.242	37.993	10.547	26.766	13.157	50.585	39.822	35.47	48.68	79.464	66.397	86.773	80.045	58.374	88.371	39.976	60.494	49.365	43.889	26.706	17.928	19.57	16.136	32.251	41.615	55.023	41.685	85.031	72.917	73.934	90.323	95.597	90.406	14.752	44
736	CAR 23:1;O2	Cer 30:2;O5	NAE 28:2;O4						526.411	C30H57NO6/C30H57NO6/C30H57NO6	M-H/M-H/M-H	7.452	13.658	6.983	3.12	9.938	11.198	9.87	8.317	14.457	11.654	10.924	6.569	10.078	10.073	13.213	12.576	10.818	6.66	23.216	21.788	17.57	8.523	9.339	3.863	5.874	15.929	13.268	20.159	21.011	34.176	15.081	20.119	14.481	25.531	33.396	24.428	14.835	16.029
737	Cer 34:6;O2	NAE 32:6;O							526.427	C34H57NO3/C34H57NO3	M-H/M-H	5.961	9.028	11.803	3.826	10.471	5.727	11.641	7.999	9.074	10.845	3.172	9.533	8.301	14.11	7.444	8.351	17.072	10.487	18.042	14.32	10.704	12.795	6.499	4.323	7.796	11.296	16.92	7.192	5.98	14.248	6.949	15.306	12.738	15.775	22.921	15.254	12.937	5.216
738	CAR 24:0;O	Cer 31:1;O4	NAE 29:1;O3						526.448	C31H61NO5/C31H61NO5/C31H61NO5	M-H/M-H/M-H	9.064	10.35	11.613	5.76	6.165	3.868	5.206	4.762	7.588	14.896	7.034	8.663	8.213	10.831	10.395	1.362	5.861	5.735	18.078	10.237	10.519	5.554	3.254	6.11	9.882	5.024	8.943	10.562	10.231	10.301	4.118	5.43	9.252	7.413	6.709	10.338	7.952	9.169
739	Cer 35:5;O	NAE 33:5							526.463	C35H61NO2/C35H61NO2	M-H/M-H	6.603	5.147	10.493	3.898	2.614	5.671	4.598	4.563	8.558	2.08	9.481	4.238	11.748	3.727	6.972	11.264	7.509	9.457	21.142	11.239	11.223	5.069	2.472	2.488	5.236	10.577	4.336	12.308	10.615	14.821	6.174	7.265	7.242	18.395	6.432	1.72	12.672	12.934
740	Cer 32:0;O3	NAE 30:0;O2							526.484	C32H65NO4/C32H65NO4	M-H/M-H	5.329	6.474	10.702	3.55	4.883	4.283	5.173	6.434	8.648	12.493	7.406	12.41	8.997	3.812	6.988	5.767	8.284	8.851	7.991	9.147	20.585	0.811	8.283	3.743	7.389	6.408	11.862	7.326	11.692	6.785	3.543	11.152	5.025	14.194	9.158	6.702	5.871	8.856
741	ST 24:5;O8;S								527.159	C24H32O11S	M-H	359.884	296.441	348.126	128.28	183.238	158.328	248.149	207.696	252.823	319.976	319.321	289.865	218.256	187.293	166.285	302.756	294.59	264.285	451.457	418.007	387.203	250.717	178.749	158.028	269.38	330.582	436.239	398.118	377.939	437.153	287.876	283.042	224.913	363.152	345.002	344.046	590.42	634.534
742	ST 18:4;O8;Hex	ST 18:3;O7;GlcA							527.177	C24H32O13/C24H32O13	M-H/M-H	282.133	255.651	261.193	137.687	172.195	118.162	200.706	163.33	219.934	256.187	250.432	229.583	139.085	160.007	150.316	228.424	249.073	216.917	348.295	339.792	337.135	233.827	173.152	147.32	226.217	255.083	328.011	310.639	268.72	329.97	211.334	251.567	197.393	322.706	324.943	280.462	564.021	546.817
743	LPI 12:2;O								527.19	C21H37O13P	M-H	238.219	205.764	239.959	152.434	154.625	150.113	188.776	156.188	191.585	202.01	202.22	180.628	150.471	178.29	127.355	212.167	237.06	205.985	284.972	266.833	259.138	186.766	171.907	153.493	241.49	244.329	315.562	240.131	308.334	280.276	196.84	223.171	194.081	260.845	257.12	242.631	427.255	373.028
744	ST 25:4;O7;S								527.196	C25H36O10S	M-H	238.037	202.31	233.272	141.591	164.899	156.301	189.094	150.808	190.241	190.592	186.842	182.873	166.988	181.732	121.439	216.421	251.589	216.305	298.298	288.526	262.249	184.446	200.116	187.594	257.245	264.802	327.743	267.711	282.55	264.731	225.333	230.277	192.31	262.249	246.633	227.366	431.021	377.527
745	ST 19:3;O7;Hex	ST 19:2;O6;GlcA							527.213	C25H36O12/C25H36O12	M-H/M-H	100.521	89.734	92.959	54.858	65.245	76.19	92.528	68.512	92.821	103.423	109.919	101.437	79.307	75.919	91.027	107.261	145.227	110.414	121.581	136.476	127.708	92.366	82.406	82.81	85.882	125.588	139.438	111.979	141.236	123.069	149.609	115.092	107.294	162.425	166.456	128.986	146.381	129.58
746	LPI 13:1	LPI O-13:2;O							527.226	C22H41O12P/C22H41O12P	M-H/M-H	57.322	57.968	61.161	31.787	25.876	55.977	46.838	39.311	40.946	62.614	72.399	51.55	41.615	50.122	49.899	57.969	88.781	49.17	83.718	64.949	74.978	45.026	35.535	35.477	30.737	53.935	61.684	50.432	70.152	74.119	58.919	56.629	57.263	53.004	72.493	52.434	72.082	51.933
747	ST 23:6;O3;GlcA								527.229	C29H36O9	M-H	53.941	62.731	57.858	32.668	28.674	47.808	43.485	39.103	40.176	63.447	80.42	51.142	38.023	48.85	45.517	55.888	91.516	50.207	74.995	63.666	73.344	42.813	33.791	34.175	30.337	59.411	56.941	55.356	65.887	73.982	55.216	55.966	57.036	59.525	64.131	60.186	70.214	51.072
748	ST 26:3;O6;S								527.232	C26H40O9S	M-H	50.757	61.235	49.759	32.94	35.49	44.594	42.418	38.174	39.715	72.95	90.902	49.454	44.025	56.879	44.584	57.996	100.862	53.268	60.819	69.97	74.045	45.592	36.05	38.769	29.533	61.196	53.576	69.66	61.502	83.77	59.292	56.06	62.478	65.353	59.788	66.824	61.976	51.64
749	PA 23:5;O								527.242	C26H41O9P	M-H	50.248	60.702	57.098	40.723	50.933	52.921	41.042	30.95	51.569	78.639	67.366	48.47	61.092	79.638	73.529	63.892	120.202	68.619	77.779	62.522	63.71	60.237	56.054	44.084	26.141	44.771	54.139	67.981	77.51	111.188	75.622	80.351	84.059	78.332	62.753	91.67	47.199	40.008
750	ST 30:7;O3;S								527.247	C30H40O6S	M-H	61.901	71.174	73.958	50.636	59.717	65.417	55.188	40.156	61.006	85.019	99.377	69.82	70.697	109.197	76.473	81.884	139.662	88.554	107.373	70.894	80.254	63.94	70.518	54.477	49.123	49.299	87.179	96.046	93.029	116.705	90.159	108.985	100.965	102.948	101.918	100.489	86.086	51.125
751	ST 20:2;O6;Hex	ST 20:1;O5;GlcA							527.25	C26H40O11/C26H40O11	M-H/M-H	65.456	74.812	72.399	48.989	56.567	67.632	59.797	44.767	64.789	82.461	103.869	78.061	74.083	115.001	76.409	75.746	140.295	91.26	108.232	70.414	78.238	64.504	64.436	57.137	55.477	60.411	87.956	100.787	92.244	107.369	82.456	111.838	95.947	105.46	111.767	93.189	98.337	52.823
752	BMP 17:0;O	LPI O-14:1							527.263	C23H45O11P/C23H45O11P	M-H/M-H	83.059	87.314	92.536	47.499	47.468	68.956	67.396	62.986	81.469	77.549	104.986	82.413	73.392	94.773	52.264	73.746	151.058	81.287	94.318	94.397	62.126	56.274	44.558	50.837	54.491	100.125	81.925	83.497	88.095	76.217	78.355	87.87	68.148	120.835	95.318	100.267	133.717	92.705
753	ST 24:6;O3;Hex	ST 30:7;O8	ST 24:5;O2;GlcA						527.265	C30H40O8/C30H40O8/C30H40O8	M-H/M-H/M-H	83.478	94.277	98.903	43.947	44.386	65.108	65.363	66.264	80.09	77.464	125.59	77.5	64.743	90.705	50.249	72.629	148.661	70.567	96.732	100.581	71.247	55.035	45.445	42.379	49.516	105.087	80.702	85.162	91.094	89.305	77.294	79.564	60.415	107.32	92.374	96.653	123.951	90.539
754	ST 27:2;O5;S								527.268	C27H44O8S	M-H	87.057	93.317	105.177	47.549	46.962	60.893	70.676	75.505	83.868	77.977	142.418	66.087	65.308	97.086	56.736	86.94	156.305	64.814	102.562	106.818	82.402	58.262	54.37	36.169	53.457	114.485	93.336	77.528	91.558	96.225	88.879	71.316	58.28	96.812	96.872	91.956	107.591	93.051
755	LPA 24:5;O	LPG O-21:6	PA 24:4	PA O-24:5;O					527.278	C27H45O8P/C27H45O8P/C27H45O8P/C27H45O8P	M-H/M-H/M-H/M-H	89.105	77.887	118.747	47.406	55.417	66.15	66.319	79.806	79.523	110.222	111.687	76.614	62.093	105.838	65.466	95.256	140.808	69.294	94.539	82.267	82.589	53.512	69.375	43.591	62.01	92.439	131.036	84.548	95.859	86.871	89.626	79.361	83.994	101.619	90.322	100.076	97.721	120.405
756	ST 21:1;O5;Hex	ST 21:0;O4;GlcA							527.286	C27H44O10/C27H44O10	M-H/M-H	93.501	85.313	136.078	57.271	66.308	71.673	90.202	95.142	123.45	123.352	130.96	79.87	70.208	115.388	80.531	115.223	159.226	89.661	96.156	95.898	96.751	63.661	82.426	62.853	86.126	93.966	120.044	108.094	100.294	101.427	116.57	92.368	92.796	132.205	127.203	141.278	109.357	145.131
757	LPG 18:0;O								527.299	C24H49O10P	M-H	69.367	84.104	78.629	51.158	45.18	70.664	88.526	78.192	99.981	86.672	89.857	71.293	91.882	74.174	61.477	102.783	151.095	118.097	80.506	94.146	99.821	69.698	69.107	46.193	94.559	88.531	110.063	129.982	129.518	105.904	89.106	100.239	80.294	150.018	132.217	94.367	95.336	137.768
758	DG 28:8;O2	ST 25:5;O2;Hex	ST 25:4;O;GlcA						527.301	C31H44O7/C31H44O7/C31H44O7	M-H/M-H/M-H	60.787	74.377	67.398	43.572	38.394	64.186	77.788	69.034	85.777	77.351	73.983	66.8	82.953	59.888	55.706	82.849	125.281	112.066	74.357	84.719	94.481	67.105	57.551	41.007	83.57	81.808	99.116	120.297	117.155	96.485	77.626	100.105	67.089	123.384	128.272	73.906	92.007	112.644
759	ST 28:1;O4;S								527.305	C28H48O7S	M-H	50.803	61.533	52.208	38.788	33.566	55.674	56.938	53.43	67.976	64.59	55.914	59.732	59.904	52.037	47.495	65.459	99.187	87.276	63.591	71.308	86.638	55.286	40.503	28.837	70.803	75.8	94.712	100.795	93.695	82.728	67.02	79.704	56.943	102.384	102.674	77.602	81.906	76.499
760	LPA 25:4	LPA O-25:5;O	PA O-25:4						527.314	C28H49O7P/C28H49O7P/C28H49O7P	M-H/M-H/M-H	33.926	56.588	43.135	20.662	21.582	36.763	26.677	32.414	31.603	45.356	56.226	36.237	40.491	26.619	31.946	44.165	57.63	32.311	60.001	64.058	55.834	28.189	21.187	18.012	39.198	56.678	48.411	69.394	61.071	61.583	42.905	47.845	45.836	61.056	72.24	56.516	31.129	29.425
761	ST 22:0;O4;Hex								527.323	C28H48O9	M-H	31.516	47.04	41.187	15.873	25.291	35.284	23.637	27.034	32.978	44.71	36.607	33.139	38.356	24.375	30.296	36.249	48.173	30.023	60.618	57.231	43.27	27.416	19.991	16.634	30.872	36.499	55.675	45.571	46.23	63.176	58.453	52.205	42.801	85.366	58.778	58.461	25.878	30.398
762	LPG O-19:0;O								527.335	C25H53O9P	M-H	32.27	30.841	30.782	18.074	13.111	26.674	20.902	19.609	33.273	32.978	32.605	23.811	18.136	31.434	20.664	39.783	43.271	25.968	55.157	39.159	31.063	25.253	17.611	14.132	14.87	26.426	49.217	44.604	33.241	50.577	35.669	46.034	23.362	48.466	40.791	37.807	48.466	34.639
763	DG O-29:8;O2	DG 29:7;O	ST 26:4;O;Hex						527.338	C32H48O6/C32H48O6/C32H48O6	M-H/M-H/M-H	30.343	26.914	29.366	16.318	11.535	24.942	18.846	15.792	27.547	28.591	35.68	21.264	17.638	28.009	17.225	41.039	52.376	25.989	54.24	33.252	27.464	23.846	17.069	12.812	15.475	28.523	48.656	51.576	29.583	43.365	32.583	39.353	21.803	52.774	39.23	42.915	49.842	32.243
764	ST 29:0;O3;S								527.341	C29H52O6S	M-H	31.136	19.569	19.404	14.849	10.456	22.099	16.488	12.687	21.952	17.512	28.713	15.641	17.65	22.617	11.476	39.305	58.083	22.77	46.636	31.976	28.02	23.474	17.959	10.276	18.505	27.434	44.006	53.416	32.071	39.038	31.051	31.348	19.477	55.51	40.781	44.866	46.37	37.914
765	LPA O-26:4								527.351	C29H53O6P	M-H	20.331	27.271	25.597	12.618	14.333	17.215	13.148	9.331	21.552	14.582	12.246	24.623	22.669	16.753	10.434	32.143	42.673	29.424	23.194	30.868	27.699	28.046	13.251	8.734	20.154	21.487	37.152	40.727	33.884	40.963	30.907	27.308	23.766	46.068	55.781	49.219	47.859	37.98
766	ST 29:0;O8								527.359	C29H52O8	M-H	17.255	18.469	19.2	11.864	19.506	8.975	10.669	10.256	23.241	22.414	13.065	24.86	19.781	28.188	25.344	38.083	44.963	37.314	28.275	41.568	23.679	24.493	19.869	14.196	15.23	17.983	30.625	40.666	43.359	55.516	39.904	32.734	40.077	60.619	66.213	60.265	39.124	25.991
767	DG O-30:7;O	DG 30:6	FA 33:7;O3	MG 30:7;O	TG O-30:6				527.374	C33H52O5/C33H52O5/C33H52O5/C33H52O5/C33H52O5	M-H/M-H/M-H/M-H/M-H	32.519	36.482	17.302	9.148	10.949	6.068	8.615	8.965	19.796	28.084	23.293	34.113	25.839	33.579	18.433	23.777	39.862	30.728	33.246	27.899	37.989	15.763	10.19	5.849	14.509	20.857	27.701	42.456	28.524	43.979	41.023	38.253	41.696	37.277	38.46	53.634	34.492	40.716
768	DG 27:1;O2								527.395	C30H56O7	M-H	73.043	56.748	52.861	31.804	68.598	26.332	29.144	14.807	59.168	50.122	58.516	58.086	182.369	202.204	213.346	265.945	213.763	225.991	140.742	134.332	134.221	76.773	63.516	41.37	32.381	50.843	156.092	107.444	124.38	194.226	322.502	276.805	312.881	297.171	362.12	352.337	63.44	128.947
769	DG O-31:6	FA 34:6;O2	MG O-31:7;O	MG 31:6					527.411	C34H56O4/C34H56O4/C34H56O4/C34H56O4	M-H/M-H/M-H/M-H	26.197	17.961	22.44	13.807	10.731	10.892	10.015	7.833	17.602	8.174	7.624	20.065	32.411	44.744	59.753	60.733	45.16	51.47	37.483	36.636	30.745	19.644	9.433	8.959	8.364	13.165	37.063	30.65	23.521	39.116	56.921	74.307	58.417	89.546	87.864	73.738	33.735	34.911
770	DG O-28:1;O2	DG 28:0;O	FA 31:1;O4						527.432	C31H60O6/C31H60O6/C31H60O6	M-H/M-H/M-H	8.371	8.553	9.678	1.565	2.16	2.634	4.508	6.278	6.441	4.468	8.481	1.732	7.629	0.926	4.054	7.69	6.575	6.737	11.679	8.071	5.638	7.741	4.213	3.63	3.022	4.058	12.577	3.533	8.984	6.011	7.791	17.409	10.802	8.197	11.077	14.52	20.191	11.929
771	MG O-32:6								527.447	C35H60O3	M-H	7.312	5.139	9.242	5.216	5.39	4.516	5.089	1.585	4.237	9.83	12.666	6.742	8.549	9.704	3.091	4.982	4.037	7.385	4.577	8.785	14.6	2.073	2.221	7.291	9.325	9.127	8.09	13.965	7.012	14.054	8.729	16.957	5.377	10.77	14.82	11.856	20.211	7.725
772	DG O-29:0;O	FA 32:0;O3	MG 29:0;O						527.468	C32H64O5/C32H64O5/C32H64O5	M-H/M-H/M-H	7.615	2.286	6.345	2.289	3.681	1.815	5.482	4	4.322	5.244	4.591	1.15	4.726	4.466	4.506	7.101	8.127	6.737	9.352	4.593	4.238	7.268	3.68	2.199	6.228	7.838	5.612	9.992	12.451	16.044	6.325	6.744	3.399	10.783	8.955	8.494	6.235	8.319
773	MG O-30:0;O								527.504	C33H68O4	M-H	7.55	6.543	7.595	4.607	5.188	2.538	4.457	4.748	6.479	7.133	3.467	5.863	5.15	3.285	4.832	2.947	11.609	5.114	14.121	6.361	10.521	2.576	4.067	6.203	4.354	7.769	7.238	12.62	2.537	2.771	10.537	3.431	11.311	11.213	9.226	17.435	21.04	7.994
774	ST 22:4;O8;T								528.191	C24H35NO10S	M-H	229.69	185.816	176.258	115.491	122.16	117.023	179.07	128.166	205.419	175.177	212.956	171.865	142.097	181.392	121.349	235.165	211.571	177.114	291.46	286.82	296.036	152.377	193.775	155.279	201.024	245.318	272.637	239.498	244.818	281.061	177.595	191.401	173.514	256.493	220.301	204.453	411.68	364.311
775	ST 26:7;O8;G								528.224	C28H35NO9	M-H	61.07	48.605	48.462	22.205	29.674	72.761	43.542	39.877	59.452	62.365	56.881	30.603	38.145	44.313	33.11	44.006	98.163	47.458	50.483	63.962	49.301	37.958	26.896	27.743	48.092	68.96	57.305	33.937	67.154	74.704	40.14	53.005	35.172	49.354	53.216	60.516	67.91	44.031
776	ST 23:3;O7;T								528.227	C25H39NO9S	M-H	53.129	49.108	44.337	18.305	20.619	65.106	40.776	31.365	49.076	66.008	58.205	23.8	35.73	35.52	27.571	32.335	99.22	42.821	50.898	59.862	45.755	36.578	23.717	20.518	38.723	58.638	56.904	35.446	60.372	69.102	34.555	42.826	37.684	49.249	44.095	47.22	52.07	45.492
777	LPS 19:5	PE 20:5;O							528.237	C25H40NO9P/C25H40NO9P	M-H/M-H	37.932	36.55	37.936	20.349	22.397	55.71	28.601	29.952	23.743	54.551	83.086	37.103	32.487	30.875	37.468	29.626	79.828	37.034	48.323	52.353	39.917	25.223	31.028	25.837	32.865	49.662	44.433	53.844	54.386	44.535	43.864	52.001	37.541	59.754	45.077	35.022	42.937	58.761
778	ST 27:7;O4;T								528.243	C29H39NO6S	M-H	49.755	46.205	45.239	24.618	25.088	51.787	28.78	29.038	31.535	67.053	83.271	54.95	34.188	50.084	40.203	36.17	80.346	36.425	43.117	56.136	38.689	28.222	38.964	36.248	41.514	35.802	39.445	56.035	56.379	52.825	42.971	56.118	35.568	68.242	37.769	50.604	64.997	69.881
779	ST 21:5;O3;HexNAc	ST 27:6;O7;G							528.26	C29H39NO8/C29H39NO8	M-H/M-H	257.681	192.635	234.871	324.215	244.662	303.72	286.916	414.259	295.423	400.66	303.736	263.598	272.76	380.576	245.702	412.12	430.076	421.835	271.815	292.348	262.375	280.75	376.271	370.931	561.771	427.958	330.867	381.501	338.416	311.908	327.336	351.81	310.48	522.979	467.518	495.874	472.112	619.005
780	NAT 24:5;O4	ST 24:2;O6;T							528.264	C26H43NO8S/C26H43NO8S	M-H/M-H	424.184	289.058	387.008	601.971	452.621	521.016	531.522	741.664	537.721	676.404	505.035	438.544	480.796	642.85	449.154	768.113	753.557	789.788	446.989	472.882	425.67	524.978	672.355	658.448	1032.07	758.334	627.26	681.674	664.257	525.527	583.467	660.319	596.509	968.41	860.548	908.11	817.092	1056.73
781	LPC 18:5;O	LPE 21:5;O	LPS O-20:5	PE 21:4	PE O-21:5;O				528.273	C26H44NO8P/C26H44NO8P/C26H44NO8P/C26H44NO8P/C26H44NO8P	M-H/M-H/M-H/M-H/M-H	766.917	584.583	756.532	1321.14	1013.51	1058.38	1184.05	1595.69	1211.91	1270.63	1075.9	939.09	979.337	1356.09	985.707	1726.03	1546.92	1764.73	914.887	1016.56	920.832	1186.33	1398.12	1385.02	2263.42	1633.45	1407.31	1432.61	1409.26	1082.28	1229.74	1493.72	1368.83	2174.9	1975.53	2042.47	1665.17	1974.04
782	ST 28:6;O3;T								528.279	C30H43NO5S	M-H	635.729	536.002	647.061	1185.16	918.859	954.144	1095.27	1454.72	1142.2	1053.46	934.106	843.853	857.821	1202.86	939.988	1600.19	1425.37	1677.37	753.817	868.387	756.01	1059.24	1263.37	1199.54	2056.51	1485.19	1276.23	1250.17	1190.1	937.665	1087.77	1374.65	1298.28	2022.46	1852.99	1921.66	1400.25	1612.33
783	ST 18:0;O5;HexNAc								528.281	C26H43NO10	M-H	499.992	449.101	525.297	936.658	736.503	774.128	882.649	1161.81	928.381	833.607	760.046	694.435	686.1	967.972	761.747	1302.88	1154.31	1379.61	593.801	698.807	598.802	845.819	1021.91	959.65	1650.65	1195.32	1011.19	1015.24	940.488	769.687	875.245	1100.16	1054.78	1638.83	1482.8	1555.95	1119.34	1266.89
784	ST 22:4;O2;HexNAc	ST 28:5;O6;G							528.297	C30H43NO7/C30H43NO7	M-H/M-H	81.935	85.013	83.167	56.662	59.551	85.37	92.457	96.793	102.535	98.589	95.185	71.754	82.24	77.171	66.455	101.507	127.477	113.859	79.52	98.621	101.268	73.812	88.02	74.789	129.13	113.599	102.542	106.357	109.194	121.066	95.905	79.436	86.132	121.813	146.966	137.937	99.322	137.927
785	NAT 25:4;O3	ST 25:1;O5;T							528.3	C27H47NO7S/C27H47NO7S	M-H/M-H	99.375	93.405	87.611	63.657	61.138	82.2	106.287	110.603	108.119	121.581	92.192	86.815	69.545	64.292	57.519	93.759	125.249	106.45	90.302	112.499	112.19	76.618	78.723	76.616	155.525	138.621	118.086	120.761	104.734	131.906	105.756	76.588	72.329	129.918	163.295	149.273	128.907	165.437
786	LPC 19:4	LPC O-19:5;O	LPE 22:4	LPE O-22:5;O	PE O-22:4				528.31	C27H48NO7P/C27H48NO7P/C27H48NO7P/C27H48NO7P/C27H48NO7P	M-H/M-H/M-H/M-H/M-H	155.972	114.017	140.923	106.146	94.915	105.417	201.102	218.879	190.77	197.208	151.555	135.641	87.542	103.252	69.258	189.966	204.048	199.727	148.098	145.284	144.357	128.64	102.492	141.298	283.447	289.12	216.491	194.57	213.623	201.946	153.292	140.158	102.608	240.034	313.405	298.718	264.939	300.857
787	ST 25:0;O8;G								528.318	C27H47NO9	M-H	83.336	56.976	88.049	66.506	72.258	79.149	141.166	141.332	126.566	95.706	110.733	84.021	70.492	64.937	54.234	149.174	135.3	140.305	93.026	77.043	71.457	91.838	56.964	85.009	190.626	204.078	163.928	103.955	122.693	89.485	101.182	115.921	74.734	146.851	202.473	192.689	130.137	161.749
788	ST 23:3;O;HexNAc	ST 29:4;O5;G							528.333	C31H47NO6/C31H47NO6	M-H/M-H	25.625	28.197	24.704	11.147	15.21	15.673	23.866	22.889	21.851	20.146	29.84	36.441	21.365	17.954	14.903	23.001	30.89	16.82	40.422	27.046	31.45	17.803	11.508	8.827	21.638	36.966	37.703	29.046	29.117	34.499	25.161	28.578	19.406	34.686	38.805	46.982	29.011	43.143
789	NAT 26:3;O2	ST 26:0;O4;T							528.336	C28H51NO6S/C28H51NO6S	M-H/M-H	22.959	29.139	20.05	12.874	13.613	18.546	24.239	19.55	29.325	25.354	28.654	32.44	19.74	25.586	17.703	24.306	33.51	21.13	38.351	25.919	25.04	20.897	14.271	13.832	21.132	39.54	40.973	33.335	25.485	30.308	21.917	34.487	31.095	36.031	33.581	48.197	25.469	40.312
790	CerP 28:3;O2	LPC O-20:4	LPE O-23:4						528.346	C28H52NO6P/C28H52NO6P/C28H52NO6P	M-H/M-H/M-H	22.78	25.932	29.897	14.986	17.163	10.467	12.288	9.538	17.841	28.607	24.433	25.778	23.432	26.369	21.556	19.224	24.185	18.176	25.685	25.749	30	20.701	16.768	21.722	15.487	24.558	29.953	28.549	32.927	13.781	31.212	25.381	27.991	32.329	32.343	33.664	26.414	27.923
791	CAR 21:2;O4								528.354	C28H51NO8	M-H	20.199	19.045	23.754	8.398	15.518	10.589	14.807	7.041	20	19.062	22.971	17.39	29.158	15.452	17.12	13.082	23.44	9.78	17.999	20.453	33.204	15.25	13.462	14.732	12.233	14.33	19.41	16.751	29.02	15.134	25.698	13.694	21.685	28.585	38.441	34.529	11.019	15.95
792	CAR 25:6;O	NAE 30:7;O3	ST 30:3;O4;G						528.369	C32H51NO5/C32H51NO5/C32H51NO5	M-H/M-H/M-H	15.29	11.389	13.144	2.986	14.984	9.618	9.78	3.428	13.859	21.018	8.22	10.766	7.686	16.171	10.875	19.68	16.719	18.206	21.298	17.376	15.982	12.588	9.853	3.207	5.764	8.968	17.695	8.373	7.222	11.847	13.965	17.318	15.679	21.305	22.142	24.278	25.21	19.142
793	NAT 27:2;O								528.373	C29H55NO5S	M-H	13.302	11.584	13.254	4.352	13.518	9.2	8.033	2.729	10.703	15.841	8.743	10.012	7.915	13.84	9.528	17.958	16.203	21.3	28.581	21.966	15.656	10.826	10.62	2.617	6.465	8.704	15.402	11.981	14.38	10.748	15.665	21.71	13.563	22.722	16.107	23.745	29.064	25.893
794	CAR 22:1;O3	Cer 29:2;O6							528.391	C29H55NO7/C29H55NO7	M-H/M-H	21.894	31.537	12.671	7.159	16.766	9.469	9.325	8.573	11.914	29.463	14.641	25.257	32.595	43.55	35.788	66.29	43.729	55.856	28.773	52.602	32.031	17.115	14.121	16.801	20.012	13.454	36.715	27.36	26.988	33.909	48.722	68.485	55.809	74.107	65.928	80.521	21.139	56.547
795	CAR 26:5	Cer 33:6;O3	NAE 31:6;O2						528.406	C33H55NO4/C33H55NO4/C33H55NO4	M-H/M-H/M-H	19.941	18.751	16.979	7.972	16.211	9.228	12.218	7.494	20.322	24.204	6.881	23.949	34.017	53.997	50.04	61.933	41.262	54.647	45.789	53.826	33.371	23.341	23.312	12.852	11.844	19.53	55.966	26.485	35.335	36.494	64.609	91.8	81.078	76.532	104.765	104.016	26.095	41.009
796	NAT 28:1								528.409	C30H59NO4S	M-H	16.854	15.029	12.577	5.827	11.887	10.897	9.745	5.688	14.411	19.281	9.066	13.351	23.382	39.891	35.13	40.941	25.914	44.83	46.176	28.364	27.357	19.018	15.545	6.32	7.192	17.746	40.697	18.385	28.604	21.72	47.836	69.997	56.141	51.88	76.208	73.06	17.796	31.403
797	CAR 23:0;O2	Cer 30:1;O5	NAE 28:1;O4						528.427	C30H59NO6/C30H59NO6/C30H59NO6	M-H/M-H/M-H	5.887	6.188	9.241	5.83	3.588	4.152	2.451	2.425	6.213	9.975	10.603	12.413	5.562	4.559	4.152	7.134	13.149	2.862	13.667	13.225	7.617	8.496	6.367	4.773	4.312	1.948	4.204	9.172	12.863	6.661	0.413	9.634	4.294	10.899	12.304	14.678	6.018	9.772
798	Cer 34:5;O2	NAE 32:5;O							528.442	C34H59NO3/C34H59NO3	M-H/M-H	4.079	9.598	9.007	2.657	9.09	4.156	8.468	8.169	8.829	8.423	7.743	7.745	7.945	3.906	9.759	10.272	7.956	3.526	7.889	8.317	14.655	6.451	6.386	5.808	8.601	11.444	8.788	9.943	8.627	14.467	6.199	8.639	8.952	15.285	8.151	6.23	18.102	12.473
799	Cer 31:0;O4	NAE 29:0;O3							528.463	C31H63NO5/C31H63NO5	M-H/M-H	3.857	4.292	7.13	2.734	2.561	5.475	5.318	6.158	2.427	2.986	5.788	5.92	6.714	4.5	1.135	8.352	11.266	5.936	11.434	5.373	8.743	6.353	6.053	0.941	6.086	6.427	4.882	6.775	7.489	14.932	8.692	6.865	0.907	7.707	10.804	8.86	19.05	9.336
800	Cer 35:4;O	NAE 33:4							528.479	C35H63NO2/C35H63NO2	M-H/M-H	5.498	11.003	4.719	3.434	2.542	2.506	7.195	2.172	2.539	7.298	5.085	12.809	5.355	4.518	3.543	6.71	10.992	9.604	11.035	13.724	6.463	5.822	5.996	5.909	5.756	8.163	9.487	13.038	5.747	5.778	7.772	8.113	11.324	3.235	6.247	4.13	6.793	2.263
801	ST 24:4;O8;S								529.175	C24H34O11S	M-H	234.204	197.758	245.386	121.018	141.447	135.741	191.099	155.721	225.876	209.521	248.097	172.337	168.235	183.789	131.378	204.087	253.256	189.259	377.529	307.622	318.466	195.14	164.614	164.166	213.572	263.561	326.721	269.379	259.881	328.01	252.15	252.779	198.906	327.779	315.61	230.723	444.099	431.745
802	ST 18:3;O8;Hex	ST 18:2;O7;GlcA							529.193	C24H34O13/C24H34O13	M-H/M-H	147.468	131.878	120.318	59.573	74.053	106.989	100.096	77.709	123.684	133.058	123.931	110.306	101.921	105.502	109	154.315	159.326	125.475	184.208	168.623	207.706	115.761	91.12	103.101	145.995	130.33	179.713	168.898	139.144	186.487	160.952	147.356	116.894	129.789	215.252	180.291	247.867	213.317
803	LPI 12:1;O								529.206	C21H39O13P	M-H	121.901	104.261	75.328	38.838	51.408	71.732	62.115	52.715	75.705	109.91	123.693	114.194	58.801	57.752	62.535	81.12	136.158	67.136	157.895	135.476	146.135	74.232	66.434	43.775	97.755	71.398	97.083	152.527	111.474	157.42	89.897	108.182	71.647	114.862	97.744	130.521	113.258	135.843
804	ST 22:6;O4;GlcA								529.208	C28H34O10	M-H	116.143	96.138	76.422	38.462	46.208	67.309	58.608	48.386	74.231	110.812	124.544	120.779	52.2	60.827	60.294	76.412	140.806	68.38	156.685	133.194	137.061	70.65	60.682	41.337	90.669	68.316	92.082	153.511	100.492	153.549	81.461	102.296	73.622	109.954	85.935	125.362	107.33	122.463
805	ST 25:3;O7;S								529.211	C25H38O10S	M-H	95.708	96.046	71.861	38.929	41.574	62.736	55.634	45.948	66.339	121.957	118.869	120.061	44.755	65.105	61.795	74.657	139.61	68.393	151.105	130.48	134.03	63.546	54.434	38.802	80.881	59.579	83.643	146.955	110.888	153.101	73.586	91.861	70.736	95.112	78.858	116.416	113.126	101.586
806	BMP 19:5								529.221	C25H39O10P	M-H	74.174	79.531	77.465	39.056	39.468	54.127	44.031	43.435	52.164	98.556	75.551	93.817	42.607	57.459	65.607	69.719	115.467	68.943	78.54	83.14	123.723	56.531	44.409	37.034	70.316	45.182	62.32	114.566	101.876	130.287	76.536	63.579	66.38	78.571	79.241	102.123	65.748	40.902
807	ST 29:7;O4;S								529.227	C29H38O7S	M-H	63.051	70.639	60.37	33.839	36.831	39.485	39.607	35.892	58.922	69.841	64.189	69.68	57.586	54.829	64.344	74.689	102.375	73.383	47.591	54.817	83.195	50.59	33.049	35.051	49.586	52.972	51.902	73.354	84.03	86.308	69.308	45.805	71.395	70.716	76.259	85.25	48.72	48.886
808	ST 19:2;O7;Hex	ST 19:1;O6;GlcA							529.229	C25H38O12/C25H38O12	M-H/M-H	53.507	67.555	59.302	27.525	34.393	36.226	37.429	35.599	50.974	60.682	64.046	61.012	59.443	53.553	64.811	68.18	97.589	70.908	44.899	47.272	65.988	47.872	29.344	33.676	41.1	51.443	48.099	57.558	81.373	71.631	63.545	41.852	72.259	77.173	75.883	84.119	39.29	58.568
809	LPI 13:0	LPI O-13:1;O							529.242	C22H43O12P/C22H43O12P	M-H/M-H	44.547	63.216	70.331	26.687	27.279	44.794	30.541	41.948	44.487	65.12	90.622	40.446	37.692	46.48	41.457	60.152	119.024	48.486	57.501	44.631	54.399	35.047	32.705	22.888	48.03	61.337	49.317	54.437	79.116	61.845	57.849	46.067	48.117	53.945	51.792	67.837	56.367	40.421
810	ST 23:6;O4;Hex	ST 23:5;O3;GlcA							529.244	C29H38O9/C29H38O9	M-H/M-H	52.169	63.568	66.848	28.872	25.941	48.627	31.315	45.391	48.656	60.681	84.634	39.195	32.24	47.13	37.328	57.278	114.152	41.977	54.445	43.995	52.388	34.099	29.513	21.443	50.354	60.95	48.409	54.08	79.281	69.978	52.434	40.871	41.863	48.881	43.252	60.82	49.326	37.016
811	ST 26:2;O6;S								529.248	C26H42O9S	M-H	64.947	73.536	77.148	28.354	26.738	46.731	33.6	47.586	56.061	69.571	91.017	48.732	28.853	55.992	37.562	57.295	103.716	37.882	70.178	53.518	69.319	28.465	27.657	21.347	46.129	52.878	45.234	67.878	91.849	89.594	46.497	40.501	36.913	45.675	44.846	56.5	56.931	46.072
812	LPG 20:5	PA 23:4;O	PG O-20:5						529.257	C26H43O9P/C26H43O9P/C26H43O9P	M-H/M-H/M-H	64.342	85.107	67.331	44.674	52.597	49.045	50.548	56.354	66.592	66.756	89.93	52.585	66.935	87.286	60.911	84.843	124.646	77.609	113.535	100.806	78.377	41.933	55.323	45.027	63.082	56.493	74.774	58.203	92.429	122.201	79.575	90.871	82.936	79.548	103.739	81.349	52.31	93.779
813	ST 30:6;O3;S								529.263	C30H42O6S	M-H	119.329	140.555	108.396	112.104	109.121	117.123	115.854	124.545	120.634	149.207	155.49	97.437	141.043	147.917	132.809	170.697	212.651	175.299	206.665	182.041	185.829	103.839	116.778	119.763	176.502	137.484	167.576	117.994	157.911	209.867	153.295	165.048	193.876	222.188	260.953	194.5	159.677	234.395
814	ST 20:1;O6;Hex	ST 20:0;O5;GlcA							529.265	C26H42O11/C26H42O11	M-H/M-H	127.07	142.297	120.781	161.934	145.251	158.615	160.966	178.037	160.76	179.683	176.243	122.146	180.79	193.726	171.95	236.261	274.813	240.823	244.601	199.907	200.3	150.658	158.952	165.083	259.653	195.815	224.031	139.754	187.033	235.195	207.263	211.921	260.892	313.911	353.346	273.441	199.817	287.362
815	LPI O-14:0								529.278	C23H47O11P	M-H	271.142	274.071	251.627	438.637	321.805	361.874	390.555	480.446	407.244	411.513	364.644	296.25	378.748	527.244	331.135	638.991	594.2	654.292	380.944	384.345	371.943	370.725	425.11	397.288	780.291	572.14	520.586	420.252	408.588	419.319	511.04	603.099	579.935	866.236	872.58	763.659	623.235	673.054
816	ST 24:5;O3;Hex	ST 30:6;O8	ST 24:4;O2;GlcA						529.281	C30H42O8/C30H42O8/C30H42O8	M-H/M-H/M-H	245.492	250.779	230.207	399.285	290.082	326.624	347.927	436.49	368.367	372.799	337.993	268.581	335.955	479.005	298.796	578.743	547.008	607.724	357.904	348.952	347.163	324.224	376.765	362.616	710.375	523.063	467.766	379.764	389.235	389.931	479.402	559.572	534.342	816.868	815.565	702.015	581.143	619.059
817	ST 27:1;O5;S								529.284	C27H46O8S	M-H	208.392	207.405	193.155	312.112	238.057	268.037	283.826	349.939	307.084	308.701	286.328	219.391	262.825	371.136	252.969	466.137	474.213	520.773	315.536	288.407	300.311	258.259	289.731	286.802	552.21	424.423	393.497	302.818	347.209	336.407	418.858	492.572	449.317	704.955	694.519	581.758	497.955	520.782
818	LPA 24:4;O	LPG O-21:5	PA 24:3	PA O-24:4;O					529.294	C27H47O8P/C27H47O8P/C27H47O8P/C27H47O8P	M-H/M-H/M-H/M-H	97.671	79.556	82.244	81.539	81.187	83.745	81.703	94.413	83.516	112.783	101.513	90.278	83.094	131.074	109.404	141.329	176.337	149.937	141.837	97.91	119.626	79.753	67.985	75.222	124.501	131.951	129.66	90.358	117.81	149.392	193.722	198.261	182.322	259.35	245.546	205.649	196.366	171.183
819	ST 21:0;O5;Hex								529.302	C27H46O10	M-H	74.959	63.465	62.263	37.707	38.646	52.461	63.446	55.176	45.528	64.52	54.364	71.478	47.658	61.962	63.945	84.405	93.489	84.741	68.561	54.548	74.607	40.262	38.76	35.938	58.476	78.903	80.018	64.149	70.134	95.179	107.049	90.716	94.615	107.022	117.678	109.358	107.116	106.062
820	DG 28:7;O2	ST 25:4;O2;Hex	ST 25:3;O;GlcA						529.317	C31H46O7/C31H46O7/C31H46O7	M-H/M-H/M-H	74.532	59.565	64.445	38.707	36.899	67.634	64.104	69.754	69.543	97.405	56.362	59.939	43.851	49.019	30.199	65.268	98.826	74.451	86.47	69.355	73.535	44.513	43.105	57.429	94.544	92.038	108.813	60.742	77.042	72.94	58.802	62.883	57.006	125.534	131.633	104.301	103.922	117.018
821	ST 28:0;O4;S								529.32	C28H50O7S	M-H	76.72	60.927	57.849	32.65	30.502	61.17	58.224	60.265	67.819	93.269	63.101	50.671	44.832	37.937	32.137	54.385	85.301	66.931	103.648	70.826	66.829	39.495	37.733	54.13	76.555	77.692	91.016	61.081	68.554	72.798	51.681	63.782	50.411	110.851	107.182	93.336	79.988	108.169
822	LPA 25:3	LPA O-25:4;O	PA O-25:3						529.33	C28H51O7P/C28H51O7P/C28H51O7P	M-H/M-H/M-H	40.628	41.381	35.088	16.078	22.131	43.189	29.261	24.809	44.92	33.743	55.114	30.18	39.313	33.446	26.285	34.505	46.563	36.611	65.622	35.45	33.539	26.79	19.39	26.611	24.207	36.051	40.656	29.994	12.69	48.981	33.555	36.683	27.036	51.021	53.694	51.784	37.102	43.632
823	DG O-29:7;O2	DG 29:6;O	FA 32:7;O4	ST 26:3;O;Hex					529.353	C32H50O6/C32H50O6/C32H50O6/C32H50O6	M-H/M-H/M-H/M-H	29.11	15.701	22.946	7.352	13.955	12.631	19.954	10.153	15.994	23.199	13.747	25.419	21.223	13.942	21.151	31.671	39.456	31.991	27.565	29.799	28.039	25.079	9.622	14.072	12.191	19.898	28.755	47.4	35.922	32.341	27.473	32.708	25.24	29.764	30.071	38.774	26.746	12.553
824	LPA O-26:3								529.366	C29H55O6P	M-H	26.676	20.082	20.505	11.649	11.502	13.299	8.175	14.116	18.51	11.988	18.896	5.037	28.822	16.693	13.364	23.011	20.269	21.291	14.004	25.766	21.68	16.399	20.095	15.252	17.653	10.663	23.513	46.086	26.567	22.178	36.474	18.865	31.328	39.843	32.104	29.643	17.126	16.365
825	DG O-30:6;O	DG 30:5	FA 33:6;O3	MG 30:6;O	TG O-30:5				529.39	C33H54O5/C33H54O5/C33H54O5/C33H54O5/C33H54O5	M-H/M-H/M-H/M-H/M-H	17.738	5.196	15.973	6.277	14.804	10.532	8.797	9.066	12.045	15.708	10.858	9.995	20.68	19.633	20.185	18.677	21.911	22.762	15.744	13.732	16.692	8.573	8.326	15.196	12.435	9.645	27.901	21.508	9.904	16.191	31.181	26.551	23.625	30.112	30.993	19.52	24.322	23.461
826	DG 27:0;O2								529.411	C30H58O7	M-H	7.712	12.982	10.224	7.235	7.726	6.742	6.922	5.783	9.068	7.147	16.522	15.611	22.544	13.925	18.182	24.245	18.477	21.84	16.756	20.403	16.118	11.364	8.026	3.477	6.802	20.256	23.889	22.023	22.075	20.754	26.386	21.833	33.662	43.479	49.169	40.127	34.89	22.898
827	DG O-31:5	FA 34:5;O2	MG O-31:6;O	MG 31:5					529.426	C34H58O4/C34H58O4/C34H58O4/C34H58O4	M-H/M-H/M-H/M-H	13.99	14.507	11.438	5.775	6.318	10.436	9.984	5.51	9.03	10.229	6.255	3.827	9.404	6.762	11.832	8.771	14.723	12.381	12.559	23.423	8.922	4.161	10.16	7.402	9.169	7.935	16.775	7.03	10.515	16.704	11.606	8.571	7.639	17.88	18.753	21.918	10.394	19.697
828	DG O-28:0;O2	FA 31:0;O4							529.447	C31H62O6/C31H62O6	M-H/M-H	8.693	6.141	6.819	6.56	3.62	3.406	4.728	3.503	3.307	10.667	6.721	7.116	7.56	6.587	4.961	3.874	10.421	8.68	10.041	5.775	13.26	3.265	3.366	2.83	7.275	4.661	6.732	7.327	4.926	6.985	8.38	6.834	7.352	11.639	8.538	8.158	16.648	8.102
829	MG O-32:5								529.463	C35H62O3	M-H	3.244	13.819	10.528	5.221	5.812	1.38	4.74	3.927	3.851	8.139	5.038	3.957	8.932	4.226	5.074	10.505	7.16	9.912	8.917	12.504	14.595	3.707	2.256	3.207	6.503	10.93	7.932	17.686	8.779	12.257	1.007	12.282	5.319	10.411	4.9	7.035	22.781	10.332
830	ST 22:3;O8;T								530.207	C24H37NO10S	M-H	109.875	100.861	82.087	88.321	75.676	97.916	97.667	79.683	102.941	86.375	98.153	85.949	107.154	83.854	73.813	110.991	147.566	109.249	129.305	124.101	76.945	87.519	108.877	79.915	128.408	130.477	140.245	99.285	93.382	121.864	102.427	108.301	102.638	129.847	144.964	112.695	151.167	118.99
831	LPS 18:5;O								530.216	C24H38NO10P	M-H	94.11	55.553	73.532	44.677	46.878	65.352	44.137	45.862	64.176	78.885	94.665	63.537	59.982	56.556	45.304	72.999	100.308	71.079	57.842	86.611	79.973	52.32	53.655	50.572	57.521	60.969	80.608	70.497	66.035	74.266	70.922	66.465	55.043	94.39	85.879	88.809	82.95	49.669
832	ST 26:7;O5;T								530.222	C28H37NO7S	M-H	63.622	47.248	76.589	19.703	24.028	42.831	28.469	33.407	41.608	69.123	59.639	44.431	42.199	44.519	29.435	37.207	82.961	46.748	38.152	53.861	76.723	34.633	29.053	41.754	37.881	40.909	52.026	65.725	44.558	63.416	33.098	41.061	40.75	59.326	61.162	68.94	73.465	32.27
833	ST 20:5;O4;HexNAc	ST 26:6;O8;G							530.24	C28H37NO9/C28H37NO9	M-H/M-H	48.404	38.593	36.29	22.273	14.774	54.571	28.744	26.092	26.803	44.2	37.821	30.202	31.267	32.176	40.172	42.013	97.725	49.727	36.825	29.75	40.653	28.217	24.526	14.512	39.274	32.443	43.791	33.814	65.685	43.219	26.093	28.654	33.913	35.766	53.3	57.926	47.802	34.846
834	ST 23:2;O7;T								530.243	C25H41NO9S	M-H	52.149	46.058	41.663	27.911	17.005	58.629	27.79	31.635	31.565	49.752	45.079	39.594	20.451	28.306	38.493	38.446	101.111	44.946	39.12	31.152	48.934	32.849	25.059	17.641	37.585	32.339	44.785	38.269	61.817	52.955	26.021	32.408	28.251	34.185	40.547	53.895	57.487	34.577
835	LPS 19:4	LPS O-19:5;O	PE 20:4;O						530.252	C25H42NO9P/C25H42NO9P/C25H42NO9P	M-H/M-H/M-H	38.9	48.651	33.411	30.155	30.105	55.052	36.141	40.153	40.916	64.59	65.748	45.792	28.444	35.313	39.099	46.426	85.298	42.127	38.466	43.137	47.929	46.024	31.811	27.4	54.631	46.58	52.388	40.424	71.916	43.192	36.711	47.411	45.689	44.647	53.33	56.045	80.148	71.939
836	ST 27:6;O4;T								530.258	C29H41NO6S	M-H	40.978	40.691	37.923	27.464	29.248	57.06	31.938	37.142	35.801	66.252	65.368	31.379	23.981	26.805	32.655	44.475	93.201	44.783	45.222	38.854	39.43	31.547	32.624	26.96	58.333	60.807	63.47	56.531	62.732	46.835	44.072	49.947	38.913	56.082	49.425	53.593	75.534	67.294
837	ST 21:4;O3;HexNAc	ST 27:5;O7;G							530.276	C29H41NO8/C29H41NO8	M-H/M-H	85.215	99.952	70.188	88.81	72.62	114.909	90.432	102.71	104.819	117.869	134.982	91.236	72.561	90.633	82.254	138.801	159.238	131.116	133.948	121.667	116.214	87.84	91.08	79.875	139.734	123.045	112.035	94.499	139.167	95.739	106.399	129.914	120.232	163.436	191.116	184.484	134.894	155.31
838	NAT 24:4;O4	ST 24:1;O6;T							530.279	C26H45NO8S/C26H45NO8S	M-H/M-H	101.871	108.381	77.582	104.756	79.146	126.005	95.111	124.179	114.613	138.778	132.203	98.724	90.173	98.968	97.012	146.813	176.697	148.767	127.898	128.085	135.883	99.121	98.786	88.588	161.193	137.524	137.351	100.166	142.297	119.089	125.134	136.722	137.613	187.534	226.516	207.907	146.128	190.486
839	LPC 18:4;O	LPE 21:4;O	LPS O-20:4	PE 21:3	PE O-21:4;O				530.289	C26H46NO8P/C26H46NO8P/C26H46NO8P/C26H46NO8P/C26H46NO8P	M-H/M-H/M-H/M-H/M-H	95.243	79.047	82.47	107.774	88.386	103.381	102.205	127.108	110.62	132.859	135.779	87.146	121.689	117.664	127.168	154.592	191.275	179.154	139.368	145.278	155.049	93.392	95.137	87.111	143.011	150.082	148.297	133.383	117.153	133.92	167.605	169.817	144.202	203.846	268.056	224.186	160.55	171.204
840	ST 28:5;O3;T								530.295	C30H45NO5S	M-H	80.975	63.184	63.487	67.969	63.325	63.388	76.626	82.626	80.69	96.325	109.717	72.024	86.512	91.765	90.365	109.349	139.431	130.008	90.393	103.392	128.633	63.054	62.858	61.004	108.204	113.114	97.623	91.749	80.6	108.486	125.655	138.944	105.055	145.195	181.688	146.963	114.526	111.782
841	ST 22:3;O2;HexNAc	ST 28:4;O6;G							530.312	C30H45NO7/C30H45NO7	M-H/M-H	47.597	49.8	37.791	28.459	25.027	43.196	43.256	50.97	53.088	51.9	38.672	28.782	26.476	33.387	27.609	41.017	68.566	58.446	60.486	54.592	57.168	43.111	40.212	40.195	74.327	66.495	64.667	47.408	40.824	60.053	39.848	53.429	40.001	69.389	64.019	62.028	45.901	49.913
842	NAT 25:3;O3	ST 25:0;O5;T							530.316	C27H49NO7S/C27H49NO7S	M-H/M-H	67.913	57.542	56.349	45.994	31.115	55.172	58.196	57.112	56.153	65.381	43.856	35.221	30.839	39.876	28.113	46.13	77.943	69.792	80.279	71.041	92.177	63.992	57.179	60.724	87.784	85.248	74.504	66.896	56.555	82.776	43.636	60.385	43.899	83.786	74.914	69.646	42.33	77.842
843	LPC 19:3	LPC O-19:4;O	LPE 22:3	LPE O-22:4;O	PE O-22:3				530.325	C27H50NO7P/C27H50NO7P/C27H50NO7P/C27H50NO7P/C27H50NO7P	M-H/M-H/M-H/M-H/M-H	88.979	76.51	70.775	65.267	60.371	72.864	93.233	63.867	83.055	82.735	50.583	68.545	57.299	64.561	44.621	66.073	100.211	76.643	97.056	115.907	121.013	95.165	96.989	99.37	123.386	112.5	113.142	51.081	92.913	100.989	80.84	80.544	66.924	112.485	78.05	98.295	38.263	78.258
844	NAT 29:7								530.331	C31H49NO4S	M-H	78.586	65.067	63.433	54.825	54.702	56.106	78.456	63.766	80.183	79.339	48.323	72.517	59.579	69.464	53.769	63.223	90.346	67.094	89.062	98.172	93.754	99.915	92.557	87.674	110.084	113.996	114.08	65.442	80.303	91.712	83.194	73.6	69.393	116.849	84.119	103.489	45.139	70.525
845	CAR 24:6;O2	NAE 29:7;O4	ST 23:2;O;HexNAc	ST 29:3;O5;G					530.349	C31H49NO6/C31H49NO6/C31H49NO6/C31H49NO6	M-H/M-H/M-H/M-H	21.322	24.444	22.611	13.553	10.66	8.93	11.449	9.409	11.052	13.375	28.445	30.74	13.972	15.928	16.92	22.708	25.328	26.983	24.363	24.928	29.8	19.565	7.913	8.39	16.89	11.548	20.733	28.979	24.131	18.887	12.18	19.021	24.723	33.359	29.218	22.221	27.263	29.216
846	NAT 26:2;O2								530.352	C28H53NO6S	M-H	16.665	28.704	24.101	13.428	14.885	8.844	12.96	14.641	12.72	19.6	32.009	35.812	12.301	19.316	18.992	22.947	33.84	26.719	29.216	34.921	30.165	18.485	9.327	5.867	17.298	14.389	17.687	27.217	21.186	22.315	19.356	22.317	24.208	37.198	28.186	20.052	28.629	31.691
847	CerP 28:2;O2	LPC O-20:3	LPE O-23:3						530.362	C28H54NO6P/C28H54NO6P/C28H54NO6P	M-H/M-H/M-H	12.074	23.042	18.337	10.645	15.21	16.683	15.613	16.628	14.453	13.238	24.997	26.696	22.491	32.661	22.084	21.472	25.927	25.45	25.064	21.786	28.823	15.648	17.526	15.279	16.054	18.609	14.311	20.113	12.237	18.435	21.464	24.091	24.299	18.254	35.053	20.854	32.676	20.039
848	CAR 21:1;O4								530.37	C28H53NO8	M-H	19.338	17.347	10.959	7.384	13.156	13.078	12.492	10.685	9.357	9.998	18.381	23.689	20.501	25.219	15.446	25.485	16.325	19.627	31.054	27.717	23.971	16.208	15.816	21.378	26.516	11.52	14.185	10.99	7.37	27.831	19.547	24.987	18.189	26.971	17.949	24.811	37.732	16.56
849	CAR 25:5;O	Cer 32:6;O4	NAE 30:6;O3	ST 30:2;O4;G					530.385	C32H53NO5/C32H53NO5/C32H53NO5/C32H53NO5	M-H/M-H/M-H/M-H	7.647	6.784	13.846	7.965	7.869	6.198	4.66	8.444	9.817	4.669	5.505	11.191	11.079	7.703	13.05	12.763	16.644	19.903	19.809	10.853	9.46	8.156	4.84	6.169	8.81	17.814	10.838	16.354	11.101	10.721	10.109	12.912	19.731	13.544	19.777	16.365	19.592	12.267
850	NAT 27:1;O								530.388	C29H57NO5S	M-H	7.625	11.929	14.248	8.371	7.128	3.367	6.024	10.538	9.204	7.907	5.275	12.038	10.948	6.809	10.795	10.546	16.098	18.165	15.455	14.324	9.976	5.557	4.993	4.999	10.242	13.705	10.619	20.946	16.776	4.852	10.1	10.325	22.403	11.384	17.228	16.723	23.386	12.751
851	CAR 22:0;O3	Cer 29:1;O6							530.406	C29H57NO7/C29H57NO7	M-H/M-H	14.253	10.605	5.998	6.485	3.394	2.507	6.319	5.282	11.216	10.867	12.624	6.063	8.503	11.011	5.919	10.15	14.509	11.01	20.991	14.412	6.192	5.582	5.433	6.135	7.991	11.814	13.625	9.679	6.071	18.385	19.875	22.009	12.576	14.475	20.902	16.743	11.229	17.22
852	CAR 26:4	Cer 33:5;O3	NAE 31:5;O2						530.421	C33H57NO4/C33H57NO4/C33H57NO4	M-H/M-H/M-H	11.03	8.009	5.396	5.262	4.671	6.45	4.157	5.656	8.499	10.818	6.368	12.129	7.157	5.914	5.427	9.161	19.369	7.863	11.197	5.261	6.341	2.878	6.239	2.489	7.07	6.764	11.519	7.61	5.428	7.477	8.938	14.234	7.848	15.797	11.616	14.212	5.491	15.486
853	NAT 28:0								530.425	C30H61NO4S	M-H	8.495	5.813	3.525	4.124	4.702	3.288	4.232	3.267	10.445	8.365	5.471	6.092	5.186	8.124	2.411	6.7	11.311	5.359	7.043	5.317	8.391	2.877	2.618	2.799	8.209	6.697	11.955	7.076	6.224	7.852	5.574	7.362	4.703	13.686	11.011	10.965	5.958	15.564
854	Cer 30:0;O5	NAE 28:0;O4							530.443	C30H61NO6/C30H61NO6	M-H/M-H	11.576	6.26	6.562	2.683	2.688	5.809	6.886	8.121	13.724	4.126	3.485	4.933	7.4	8.207	6.639	11.105	2.628	5.521	3.204	7.947	5.151	5.666	3.041	5.982	8.019	5.794	6.711	5.366	5.247	7.837	5.166	5.832	8.8	9.133	4.088	7.49	14.982	21.284
855	Cer 34:4;O2	NAE 32:4;O							530.458	C34H61NO3/C34H61NO3	M-H/M-H	7.248	9.455	7.215	3.637	6.947	4.339	4.554	6.593	4.758	9.555	6.543	10.588	5.199	3.931	8.718	9.06	10.414	10.998	4.553	12.667	5.536	3.98	5.956	1.877	9.285	9.447	13.067	8.803	2.717	10.135	4.149	9.581	3.855	7.98	7.959	4.475	10.871	13.901
856	Cer 35:3;O	NAE 33:3							530.494	C35H65NO2/C35H65NO2	M-H/M-H	11.133	14.375	12.174	6.51	1.849	3.962	7.176	4.707	4.492	4.655	6.43	12.544	6.042	5.118	4.66	7.023	12.35	4.17	9.14	14.175	8.2	2.849	5.522	2.621	7.174	7.334	7.385	13.866	6.085	17.423	5.149	8.341	5.587	7.628	9.28	13.972	19.569	12.113
857	ST 21:6;O5;GlcA								531.187	C27H32O11	M-H	116.86	122.607	96.818	61.921	81.664	104.829	98.842	100.614	105.52	130.172	135.854	98.268	79.585	90.321	83.638	117.64	135.344	117.48	161.745	150.532	137.56	94.257	98.538	87.088	116.346	114.934	144.433	164.284	145.176	164.287	101.458	121.823	106.719	123.512	168.5	135.92	222.531	171.258
858	ST 24:3;O8;S								531.191	C24H36O11S	M-H	107.096	126.399	101.303	63.955	76.564	107.233	92.654	98.671	113.21	129.641	126.268	100.583	81.058	80.458	79.752	108.297	135.953	114.031	170.377	162.454	147.052	95.56	95.845	83.904	113.487	107.582	132.592	163.687	143.835	137.845	97.19	132.619	109.45	125.86	166.709	139.081	224.86	158.262
859	BMP 18:5;O								531.2	C24H37O11P	M-H	89.913	89.82	74.922	53.57	75.716	92.61	83.843	67.348	101.857	94.463	83.729	76.47	77.027	73.373	69.047	89.167	136.851	76.623	131.31	112.987	113.638	88.747	82.306	76.361	105.807	80.677	114.568	109.665	98.843	141.296	68.584	115.345	77.132	152.27	119.572	124.156	195.663	123.66
860	ST 28:7;O5;S								531.206	C28H36O8S	M-H	83.987	71.47	76.202	53.697	63.342	68.644	65.689	63.863	82.563	87.558	78.068	55.838	64.051	66.022	57.753	65.455	134.581	70.465	85.087	77.477	100.421	87.391	59.759	66.03	95.532	70.888	94.116	66.016	52.917	100.785	72.051	80.805	60.778	138.989	98.697	105.848	137.838	80.674
861	ST 18:2;O8;Hex	ST 18:1;O7;GlcA							531.208	C24H36O13/C24H36O13	M-H/M-H	83.379	69.539	79.72	46.914	54.932	65.702	55.429	60.527	70.099	84.499	78.439	56.351	56.16	58.428	52.626	51.363	123.515	65.086	71.124	74.52	90.752	72.431	53.568	57.859	79.968	64.086	90.484	62.828	44.72	95.212	74.414	73.797	54.009	124.07	100.787	88.806	118.847	67.09
862	LPI 12:0;O								531.221	C21H41O13P	M-H	73.318	63.982	63.173	26.423	22.751	63.702	36.234	40.107	47.832	81.914	80.477	64.435	31.473	36.491	41.553	50.048	101.737	60.489	84.673	60.517	61.504	29.263	38.559	22.322	28.661	28.091	48.264	70.735	60.898	70.843	51.525	45.394	43.404	65.685	50.863	64.727	60.058	39.879
863	ST 22:6;O5;Hex	ST 22:5;O4;GlcA							531.224	C28H36O10/C28H36O10	M-H/M-H	77.351	58.68	70.294	21.863	20.366	63.386	37.361	36.528	42.271	82.847	87.157	64.308	29.791	29.59	36.27	50.499	100.563	60.29	94.058	57.721	60.034	27.063	34.175	21.643	25.388	27.096	44.418	76.063	69.095	55.723	47.157	47.928	40.832	59.523	47.714	57.728	63.517	44.221
864	ST 25:2;O7;S								531.227	C25H40O10S	M-H	69.151	49.476	67.28	19.479	19.922	59.446	42.473	33.053	33.283	85.705	77.149	61.657	28.678	27.238	28.692	46.124	103.463	58.621	82.384	55.929	59.696	28.049	27.867	23.594	21.817	34.289	50.239	84.134	68.357	58.067	43.218	53.444	36.995	52.064	47.088	51.152	68.645	56.777
865	BMP 19:4	LPG 19:5;O							531.236	C25H41O10P/C25H41O10P	M-H/M-H	46.483	47.918	38.863	27.505	20.675	46.279	37.101	26.66	21.636	58.533	67.114	61.591	35.706	39.308	38.584	61.162	87.302	66.17	43.972	43.235	44.426	28.502	23.662	20.557	33.258	40.185	62.311	53.42	69.772	54.776	57.566	46.55	52.821	52.356	64.823	63.789	38.357	57.57
866	ST 29:6;O4;S								531.242	C29H40O7S	M-H	54.601	51.517	49.485	21.802	25.359	42.889	30.536	26.479	26.105	56.08	61.276	66.551	43.423	50.615	55.066	68.716	73.347	71.418	51.218	40.579	48.718	29.55	27.192	19.154	28.325	30.778	42.788	52.943	67.017	74.415	76.445	48.016	61.582	65.609	77.734	70.964	29.353	75.265
867	ST 19:1;O7;Hex	ST 19:0;O6;GlcA							531.245	C25H40O12/C25H40O12	M-H/M-H	60.88	66.061	57.599	24.962	27.727	41.177	30.682	27.849	31.745	50.22	66.191	71.148	53.818	55.804	63.873	73.279	80.387	78.82	53.701	43.328	58.375	34.632	30.641	21.659	29.647	29.498	39.478	74.562	75.806	92.431	82.284	53.449	64.639	74.964	85.31	77.642	27.121	78.213
868	LPI O-13:0;O								531.258	C22H45O12P	M-H	61.901	78.977	59.367	30.092	29.885	56.922	35.01	36.074	48.982	78.926	84.823	71.413	51.871	45.899	57.968	55.32	114.842	55.518	70.374	72.749	52.882	36.046	25.232	22.906	46.087	33.805	44.261	75.058	71.97	81.826	48.823	49.106	60.931	70.37	81.306	81.023	61.682	58.344
869	ST 23:5;O4;Hex	ST 23:4;O3;GlcA							531.26	C29H40O9/C29H40O9	M-H/M-H	62.921	84.699	66.346	27.645	35.483	60.701	34.538	38.321	46.251	77.997	100.115	72.193	54.847	53.018	54.968	48.029	112.333	50.974	83.131	75.572	57.566	39.668	33.417	23.62	39.739	42.811	50.066	78.103	73.654	76.911	44.326	45.335	56.118	71.327	74.815	79.845	63.336	61.578
870	ST 26:1;O6;S								531.263	C26H44O9S	M-H	68.58	92.37	76.743	27.827	37.886	71.019	46.44	45.048	52.543	76.227	117.442	72.449	64.192	54.773	59.237	54.45	121.197	57.245	97.49	76.554	67.854	41.15	44.877	30.558	46.439	55.321	61.296	83.434	85.733	71.199	55.72	56.645	61.02	71.406	80.306	76.212	65.633	66.829
871	LPG 20:4	LPG O-20:5;O	PA 23:3;O	PG O-20:4					531.273	C26H45O9P/C26H45O9P/C26H45O9P/C26H45O9P	M-H/M-H/M-H/M-H	81.859	77.939	64.256	40.062	41.223	78.47	62.032	48.355	65.814	82.344	110.535	71.79	74.078	55.864	80.116	96.545	142.531	100.076	89.366	85.445	115.42	43.022	59.547	38.484	58.482	82.207	75.316	86.025	107.739	70.53	69.541	89.308	65.038	113.609	135.974	109.925	56.875	79.891
872	ST 30:5;O3;S								531.279	C30H44O6S	M-H	82.368	59.31	58.625	51.524	43.611	72.699	57.967	53.15	63.274	92.049	93.112	72.426	87.201	64.511	79.66	91.578	137.042	115.113	86.69	83.287	102.906	39.385	53.947	39.539	65.484	66.887	77.352	79.129	77.801	94.622	78.345	92.194	60.518	121.204	150.106	130.063	84.09	105.168
873	ST 20:0;O6;Hex								531.281	C26H44O11	M-H	82.278	61.125	59.757	52.887	46.242	64.328	52.423	56.765	64.75	84.777	88.086	65.641	89.344	70.847	74.637	98.266	127.844	118.527	74.148	77.775	91.064	38.015	51.039	41.16	67.894	59.427	80.248	81.186	74.692	89.951	80.804	95.055	60.408	130.8	138.28	136.555	87.104	107.541
874	ST 24:4;O3;Hex	ST 24:3;O2;GlcA	ST 30:5;O8						531.296	C30H44O8/C30H44O8/C30H44O8	M-H/M-H/M-H	79.089	71.684	63.697	42.362	40.685	53.023	36.385	35.702	53.698	93.921	72.438	68.448	41.881	73.899	53.268	79.476	100.974	85.199	89.248	76.284	85.495	45.636	42.097	35.007	71.733	77.739	70.66	97.048	61.571	97.951	92.054	65.082	61.07	90.126	116.069	92.175	79.699	120.866
875	ST 27:0;O5;S								531.3	C27H48O8S	M-H	81.733	68.113	62.377	41.482	40.766	59.37	41.194	32.204	50.921	83.402	72.518	64.054	44.814	65.061	54.297	78.358	102.881	82.855	69.894	78.894	84.196	50.086	43.59	31.047	68.474	72.482	78.385	107.967	68.575	107.845	82.401	66.414	69.996	78.258	97.745	84.761	65.026	88.524
876	LPA 24:3;O	LPG O-21:4	PA 24:2	PA O-24:3;O					531.309	C27H49O8P/C27H49O8P/C27H49O8P/C27H49O8P	M-H/M-H/M-H/M-H	68.369	69.226	84.365	45.228	61.281	67.306	74.04	43.29	69.463	75.37	59.233	88.791	86.498	64.673	78.149	86.277	103.482	90.357	64.719	78.839	90.76	60.048	61.95	49.13	46.034	67.881	73.5	88.014	70.729	87.208	67.837	84.362	74.274	85.174	83.421	68.481	61.36	54.003
877	DG 28:6;O2	ST 25:3;O2;Hex	ST 25:2;O;GlcA						531.333	C31H48O7/C31H48O7/C31H48O7	M-H/M-H/M-H	32.023	45.243	57.008	27.162	32.468	45.911	29.925	31.239	37.337	37.09	25.023	53.15	51.706	43.288	31.574	45.037	50.989	51.08	46.883	33.465	54.713	39.436	32.904	44.6	45.194	56.553	57.87	49.638	47.277	49.895	59.242	55.331	37.512	53.126	46.952	42.748	39.243	34.175
878	LPA 25:2	LPA O-25:3;O	PA O-25:2						531.346	C28H53O7P/C28H53O7P/C28H53O7P	M-H/M-H/M-H	26.295	25.625	27.181	19.649	21.451	16.357	23.449	20.11	22.254	26.909	29.704	28.957	32.788	22.197	32.326	18.932	18.894	25.618	28.983	27.203	18.47	16.765	17.235	19.954	25.11	19.576	21.489	42.619	38.601	26.419	42.549	35.09	21.353	43.656	35.041	34.321	45.716	35.086
879	DG O-29:6;O2	DG 29:5;O	FA 32:6;O4	ST 26:2;O;Hex					531.369	C32H52O6/C32H52O6/C32H52O6/C32H52O6	M-H/M-H/M-H/M-H	12.273	17.953	16.132	9.444	16.65	8.548	18.731	8.213	18.247	25.972	7.813	11.986	22.43	12.72	13.187	21.157	17.589	23.975	17.952	29.124	24.908	21.731	11.286	13.491	8.992	16.287	33.768	13.452	25.537	31.314	21.376	23.14	22.422	20.08	23.044	30.907	36.332	23.546
880	LPA O-26:2								531.382	C29H57O6P	M-H	11.395	11.628	19.995	5.634	14.069	4.817	11.476	9.803	12.55	14.147	8.704	8.508	18.703	8.646	7.831	8.928	12.381	10.848	6.472	13.675	12.58	10.204	10.373	7.259	12.066	7.736	9.406	20.709	6.915	16.954	12.394	23.992	15.811	13.625	13.189	25.629	36.886	23.47
881	DG O-30:5;O	DG 30:4	FA 33:5;O3	MG 30:5;O	TG O-30:4				531.405	C33H56O5/C33H56O5/C33H56O5/C33H56O5/C33H56O5	M-H/M-H/M-H/M-H/M-H	10.151	10.248	4.089	6.745	7.373	8.532	13.35	7.499	12.837	14.119	9.747	7.87	11.428	4.065	5.178	10.553	15.716	9.601	11.209	10.247	19.183	12.162	3.419	5.801	7.078	7.29	17.016	11.642	14.112	32.687	10.783	11.452	10.745	12.165	14.533	14.381	11.441	11.608
882	DG O-31:4	FA 34:4;O2	MG O-31:5;O	MG 31:4					531.442	C34H60O4/C34H60O4/C34H60O4/C34H60O4	M-H/M-H/M-H/M-H	6.916	10.358	7.188	4.003	5.935	5.523	8.319	7.328	7.594	5.598	5.898	9.347	4.955	12.838	3.293	8.637	8	8.562	7.755	5.714	4.27	5.654	5.916	3.709	6.372	5.605	7.129	7.851	3.421	17.081	7.856	14.798	9.329	2.543	5.229	6.621	10.846	8.727
883	MG O-32:4								531.478	C35H64O3	M-H	7.094	5.169	7.655	2.96	2.21	2.244	3.555	1.905	4.624	4.703	4.347	2.732	5.574	4.555	3.963	5.073	9.18	3.117	12.474	7.622	3.862	3.508	2.52	4.863	5.517	12.163	5.834	8.646	3.349	0.371	3.992	3.775	3.851	0.635	7.029	6.686	3.942	15.916
884	ST 25:7;O6;T								532.201	C27H35NO8S	M-H	68.318	46.19	64.91	39.95	42.446	80.996	50.207	59.579	62.849	62.724	79.84	58.008	50.074	56.673	46.332	61.097	108.01	60.973	77.153	66.316	61.783	54.568	61.299	51.969	59.181	59.069	75.261	54.918	70.288	106.569	62.238	55.472	60.866	82.178	81.51	86.457	92.817	75.527
885	ST 19:5;O5;HexNAc								532.219	C27H35NO10	M-H	46.593	49.949	44.532	20.912	28.565	57.948	26.733	36.639	38.63	51.231	54.236	42.204	28.165	28.286	25.453	35.736	71.554	36.233	38.972	64.445	47.98	28.291	33.003	32.616	32.519	49.163	39.656	50.255	74.293	74.694	26.66	41.057	25.848	62.197	47.946	68.23	68.163	71.127
886	ST 22:2;O8;T								532.222	C24H39NO10S	M-H	47.586	62.495	41.841	24.94	35.344	58.858	29.55	47.174	45.079	64.349	57.215	49.381	31.601	39.241	26.649	41.713	83.709	39.947	45.843	73.876	61.62	35.549	31.294	39.579	42.251	57.36	47.135	65.327	89.277	90.627	32.454	44.581	31.463	64.434	55.768	69.467	63.956	80.278
887	LPS 18:4;O								532.232	C24H40NO10P	M-H	43.238	50.547	47.265	28.03	32.243	39.474	27.361	27.091	39.487	43.475	54.062	54.088	26.252	39.175	27.302	37.472	77.014	45.235	44.086	43.849	77.094	36.094	24.976	29.973	49.63	42.234	47.531	40.432	49.707	76.116	25.931	39.115	29.483	58.609	42.892	42.719	24.605	51.859
888	ST 26:6;O5;T								532.237	C28H39NO7S	M-H	42.006	45.567	45.356	28.651	35.4	57.272	36.302	34.504	38.519	46.538	46.879	52.107	35.846	38.715	33.252	38.962	88.082	47.133	48.229	45.011	78.855	38.86	24.28	31.513	55.152	44.024	47.533	46.083	29.674	51.821	36.6	46.523	39.407	60.781	57.379	59.736	23.196	36.951
889	ST 20:4;O4;HexNAc	ST 26:5;O8;G							532.255	C28H39NO9/C28H39NO9	M-H/M-H	64.631	50.909	54.262	28.027	31.669	47.613	30.022	30.111	49.516	42.267	71.701	45.288	44.068	40.177	44.534	39.013	97.811	46.048	51.766	46.027	50.912	45.105	30.392	21.626	33.297	57.397	63.998	41.932	41.031	63.876	37.545	56.193	40.886	57.28	54.572	43.561	33.272	63.802
890	ST 23:1;O7;T								532.259	C25H43NO9S	M-H	65.404	63.528	64.714	35.807	42.395	62.837	35.726	38.864	58.237	50.177	84.244	52.682	46.703	55.696	52.172	48.546	110.22	52.863	61.621	58.023	55.908	54.911	44.633	34.045	43.378	74.267	80.983	53.083	54.51	66.839	47.446	61.4	47.497	72.08	74.889	51.23	43.775	73.282
891	LPS 19:3	LPS O-19:4;O	PE 20:3;O						532.268	C25H44NO9P/C25H44NO9P/C25H44NO9P	M-H/M-H/M-H	84.147	62.047	83.852	62.458	68.614	91.208	65.775	53.583	74.99	45.762	95.197	61.004	71.365	83.856	75.17	81.068	102.075	86.467	51.812	93.346	82.437	63.889	81.515	68.801	85.113	98.661	104.349	76.613	53.73	79.565	78.031	66.046	82.064	79.625	97.863	73.5	65.775	90.546
892	ST 27:5;O4;T								532.274	C29H43NO6S	M-H	79.106	53.091	80.804	76.515	67.026	84.654	61.568	65.095	74.729	58.735	91.603	72.954	73.62	72.993	80.786	82.116	97.357	102.316	68.259	80.798	68.837	65.092	85.299	62.455	86.133	97.116	98.589	92.393	58.873	81.252	93.124	64.512	91.754	88.758	90.925	67.922	78.37	77.262
893	ST 21:3;O3;HexNAc	ST 27:4;O7;G							532.292	C29H43NO8/C29H43NO8	M-H/M-H	86.719	62.115	68.841	59.821	64.424	93.192	46.569	40.264	56.813	73.052	98.348	61.203	50.796	52.178	40.246	61.554	107.707	67.455	71.227	79.609	74.738	73.403	71.209	58.03	57.558	42.988	59.948	70.244	79.382	72.48	45.99	77.159	54.363	65.798	56.788	72.313	89.46	90.007
894	NAT 24:3;O4	ST 24:0;O6;T							532.295	C26H47NO8S/C26H47NO8S	M-H/M-H	104.203	76.501	93.168	116.312	106.885	139.496	80.6	64.884	90.995	102.405	117.841	83.103	89.325	101.59	75.203	92.277	152.435	99.379	79.614	101.411	110.233	118.633	127.883	112.63	85.111	65.824	99.679	78.252	97.82	90.997	91.855	105.518	76.564	90.74	93.833	89.689	116.61	103.668
895	LPC 18:3;O	LPE 21:3;O	LPS O-20:3	PE 21:2	PE O-21:3;O				532.304	C26H48NO8P/C26H48NO8P/C26H48NO8P/C26H48NO8P/C26H48NO8P	M-H/M-H/M-H/M-H/M-H	131.118	102.052	112.1	257.912	220.491	219.571	169.376	120.881	174.291	166.293	145.406	134.391	171.062	187.554	168.267	175.449	194.424	151.123	113.016	152.598	132.839	203.163	244.007	228.254	130.727	133.941	168.989	111.583	132.421	116.889	178.634	169.146	154.747	128.45	152.75	146.561	190.011	173.541
896	NAT 28:7;O	ST 28:4;O3;T							532.31	C30H47NO5S/C30H47NO5S	M-H/M-H	116.081	84.488	102.67	214.655	191.022	199.985	138.547	101.44	151.065	151.735	118.212	114.18	152.358	174.036	144.124	159.701	175.157	136.887	107.635	150.049	103.376	156.978	209.132	192.737	110.214	126.264	141.276	110.7	142.786	108.575	141.196	146.665	141.94	110.159	134.77	136.787	179.457	164.04
897	CAR 23:6;O3	ST 22:2;O2;HexNAc	ST 28:3;O6;G						532.328	C30H47NO7/C30H47NO7/C30H47NO7	M-H/M-H/M-H	43.009	34.143	47.932	24.088	27.606	36.519	32.98	32.179	39.016	46.813	50.846	43.376	21.21	27.13	32.333	42.697	43.462	29.037	36.977	67.535	47.155	25.121	32.673	26.334	32.065	48.795	47.905	46.4	55.907	70.621	38.554	50.609	28.834	44.096	39.966	49.765	55.276	42.62
898	NAT 25:2;O3								532.331	C27H51NO7S	M-H	35.676	34.361	44.704	30.579	29.252	40.543	34.565	41.727	41.683	40.743	50.191	42.604	21.76	30.631	35.669	49.218	43.382	32.935	27.508	66.798	44.006	30.74	37.233	31.372	37.139	57.686	53.169	44.16	57.005	71.898	49.706	57.285	29.87	46.485	39.307	55.673	55.949	50.053
899	LPC 19:2	LPC O-19:3;O	LPE 22:2	LPE O-22:3;O	PE O-22:2				532.341	C27H52NO7P/C27H52NO7P/C27H52NO7P/C27H52NO7P/C27H52NO7P	M-H/M-H/M-H/M-H/M-H	37.516	37.292	43.243	30.938	29.962	33.114	41.926	39.155	38.977	33.133	33.952	38.739	33.653	30.404	34.845	42.487	49.243	46.649	40.51	53.848	49.497	33.739	38.019	38.825	40.053	55.032	50.504	43.301	48.606	37.08	59.691	65.487	39.155	41.813	30.927	61.148	46.321	65.436
900	NAT 29:6								532.347	C31H51NO4S	M-H	32.354	40.972	44.69	25.163	27.889	23.612	40.791	34.659	38.975	28.888	27.344	35.12	27.405	31.7	22.168	30.85	29.99	41.825	24.072	47.203	36.439	30.78	37.093	36.783	41.536	41.218	37.81	49.111	35.852	27.836	49.081	51.078	28.497	43.474	38.874	71.956	35.532	61.021
901	CAR 24:5;O2	Cer 31:6;O5	NAE 29:6;O4	ST 23:1;O;HexNAc	ST 29:2;O5;G				532.364	C31H51NO6/C31H51NO6/C31H51NO6/C31H51NO6/C31H51NO6	M-H/M-H/M-H/M-H/M-H	24.29	12.231	15.174	9.695	11.057	8.938	8.789	17.526	12.245	6.354	19.277	13.159	19.734	14.474	10.156	19.229	12.542	20.249	28.408	13.297	25.59	9.229	8.324	11.93	15.27	15.004	17.382	18.126	17.228	18.799	22.747	19.068	20.507	14.44	25.139	17.119	38.915	29.381
902	NAT 26:1;O2								532.368	C28H55NO6S	M-H	18.882	8.424	11.731	7.747	13.102	11.719	10.137	14.954	9.876	4.375	20.606	12.475	18.006	13.611	9.881	23.113	14.302	18.14	20.086	16.443	19.835	11.096	5.599	11.27	15.944	13.805	19.532	15.433	16.059	17.118	25.027	14.291	13.769	11.908	27.975	17.296	30.643	26.703
903	CerP 28:1;O2	LPC O-20:2	LPE O-23:2						532.377	C28H56NO6P/C28H56NO6P/C28H56NO6P	M-H/M-H/M-H	18.421	19.257	12.716	7.95	12.631	10.229	14.811	8.11	7.801	11.955	18.74	13.326	8.268	10.202	10.037	11.466	11.51	13.322	9.417	16.1	11.113	13.402	10.78	7.173	12.455	16.705	17.371	17.775	14.605	20.694	14.414	11.462	6.413	18.174	23.701	14.353	13.08	18.998
904	CAR 21:0;O4								532.385	C28H55NO8	M-H	14.457	11.001	8.297	4.563	6.589	9.364	8.61	8.114	11.172	19.858	12.29	10.817	7.814	9.258	7.921	11.267	18.423	8.712	25.838	9.548	9.76	9.914	5.583	6.324	9.952	11.53	10.047	13.697	13.908	13.718	4.583	11.759	7.8	12.483	15.311	21.802	5.112	20.917
905	CAR 25:4;O	Cer 32:5;O4	NAE 30:5;O3	ST 30:1;O4;G					532.401	C32H55NO5/C32H55NO5/C32H55NO5/C32H55NO5	M-H/M-H/M-H/M-H	11.669	12.302	10.927	6.991	8.331	4.852	1.418	6.255	6.098	8.946	8.776	7.02	4.098	13.377	8.499	9.789	11.943	6.888	4.025	6.912	8.601	5.906	5.939	9.332	9.186	10.377	7.797	5.101	5.071	9.47	7.303	11.594	7.359	7.518	13.076	5.326	19.959	14.17
906	NAT 27:0;O								532.404	C29H59NO5S	M-H	9.605	6.49	13.594	4.987	7.176	3.316	2.164	4.872	6.279	6.843	10.082	7.32	2.575	9.224	6.089	8.445	8.64	5.11	3.742	6.186	10.581	5.505	6.454	7.904	11.222	10.715	7.845	6.479	4.434	12.221	12.725	7.72	10.942	9.005	13.908	4.832	12.746	8.222
907	Cer 29:0;O6								532.422	C29H59NO7	M-H	6.751	7.041	7	2.805	2.444	0.824	3.102	6.239	5.663	10.495	11.396	3.448	3.931	2.883	4.544	7.297	4.75	4.323	7.84	7.05	7.239	2.679	4.242	2.925	2.988	3.352	6.004	17.519	11.812	7.335	4.475	4.528	3.903	9.831	8.599	12.269	7.089	6.888
908	CAR 26:3	Cer 33:4;O3	NAE 31:4;O2						532.437	C33H59NO4/C33H59NO4/C33H59NO4	M-H/M-H/M-H	12.24	7.008	5.478	3.376	9.038	2.963	5.59	5.515	7.446	3.427	8.156	3.958	1.995	3.968	5.344	5.32	3.862	7.505	9.238	5.754	8.493	4.705	4.757	2.505	3.426	6.614	8.22	7.132	2.826	14.603	5.838	6.204	6.056	3.755	7.921	7.407	9.587	10.066
909	Cer 34:3;O2	NAE 32:3;O							532.474	C34H63NO3/C34H63NO3	M-H/M-H	8.421	7.645	2.361	3.992	4.538	2.21	4.816	3.191	9.625	5.931	8.991	4.349	5.216	4.838	1.767	3.04	5.85	9.352	9.351	7.91	2.256	4.242	2.895	2.7	8.208	8.05	5.97	10.675	10.243	17.718	3.284	3.012	4.201	7.302	6.991	9.01	11.337	2.667
910	Cer 35:2;O	NAE 33:2							532.51	C35H67NO2/C35H67NO2	M-H/M-H	9.304	10.106	6.03	1.712	1.764	1.522	6.547	3.047	3.291	5.575	5.932	3.592	7.15	6.851	7.221	2.738	9.057	2.019	8.22	11.281	9.995	6.211	1.287	1.632	3.364	4.963	9.089	5.803	5.239	6.465	11.12	4.062	6.111	4.185	7.443	8.611	13.961	4.58
911	ST 27:7;O6;S								533.185	C27H34O9S	M-H	280.402	225.357	217.203	132.203	149.662	154.099	174.464	130.845	222.633	263.932	214.972	234.36	146.696	198.961	164.221	219.531	246.971	192.72	312.424	337.072	307.718	210.857	151.864	147.854	211.139	284.248	292.27	268.521	299.804	321.573	214.475	220.076	168.629	285.425	283.427	324.162	485.301	455.458
912	ST 21:6;O6;Hex	ST 21:5;O5;GlcA							533.203	C27H34O11/C27H34O11	M-H/M-H	67.716	81.88	66.895	56.976	53.115	74.187	56.589	68.844	67.855	78.133	76.885	58.542	67.485	52.604	61.424	73.163	103.813	71.175	47.417	68.191	92.213	59.625	61.966	46.086	68.428	65.463	106.419	83.728	81.832	87.306	84.425	74.347	73.759	77.522	87.007	92.254	64.881	88.654
913	ST 24:2;O8;S								533.206	C24H38O11S	M-H	64.182	87.784	71.979	49.632	43.437	67.141	48.694	55.706	50.347	87.65	73.949	64.447	61.213	51.172	45.544	58.989	84.086	60.583	44.496	83.305	87.169	49.12	50.796	40.192	57.7	59.482	83.436	104.26	88.768	87.311	68.456	66.062	64.503	72.459	67.045	75.837	59.909	75.47
914	BMP 18:4;O								533.216	C24H39O11P	M-H	61.116	64.147	48.642	35.056	36.882	71.203	40.094	44.044	39.105	61.133	72.787	39.527	57.912	50.509	31.466	48.893	111.203	53.856	52.727	71.181	57.57	46.162	35.694	40.91	45.164	47.314	69.118	87.94	58.698	86.318	55.112	46.553	62.045	72.655	54.323	76.715	55.37	60.343
915	ST 28:6;O5;S								533.221	C28H38O8S	M-H	52.044	57.737	40.381	22.419	40.836	59.459	32.495	48.644	41.378	60.802	61.953	38.068	42.629	31.518	28.836	51.827	89.858	46.759	42.575	50.003	50.192	32.945	31.273	34.445	41.521	37.568	52.693	61.877	57.875	67.341	55.295	50.046	48.703	66.523	54.365	59.407	55.278	66.374
916	ST 18:1;O8;Hex	ST 18:0;O7;GlcA							533.224	C24H38O13/C24H38O13	M-H/M-H	45.848	45.953	35.004	17.627	38.286	55.977	31.869	45.888	43.101	58.408	60.3	33.995	35.511	28.774	30.95	53.158	80.258	43.134	46.564	43.752	45.348	26.424	30.03	32.187	42.346	34.81	46.559	38.487	47.212	54.131	47.035	52.286	41.298	65.713	56.68	59.252	48.327	64.293
917	ST 22:5;O5;Hex	ST 22:4;O4;GlcA							533.239	C28H38O10/C28H38O10	M-H/M-H	67.031	57.998	35.928	20.04	25.631	44.656	31.479	34.656	37.205	51.814	83.75	61.914	36.899	43.272	29.344	43.454	102.462	42.872	51.623	64.001	58.593	25.656	26.31	18.116	42.921	45.583	52.153	60.555	57.16	76.793	48.245	47.754	35.729	50.576	68.692	51.164	28.841	52.105
918	ST 25:1;O7;S								533.243	C25H42O10S	M-H	74.257	63.042	41.511	23.469	25.384	44.436	31.185	38.323	36.177	55.997	78.656	57.886	39.297	43.563	30.059	44.503	102.467	39.578	52.628	68.362	57.015	25.668	26.213	20.38	40.583	50.69	48.314	69.58	52.359	79.175	43.178	53.272	31.016	52.365	63.974	53.094	35.136	47.771
919	BMP 19:3	LPG 19:4;O							533.252	C25H43O10P/C25H43O10P	M-H/M-H	59.038	52.229	60.867	26.107	22.437	43.697	27.779	28.514	39.047	54.088	76.616	43.176	41.2	40.514	30.176	43.927	81.031	42.947	55.761	73.43	54.52	23.178	29.02	15.878	34.385	32.234	41.098	75.377	40.145	60.726	31.929	44.386	34.312	64.111	45.415	45.283	38.517	38.696
920	ST 29:5;O4;S								533.258	C29H42O7S	M-H	52.781	48.413	63.453	24.22	23.916	46.913	26.367	29.181	35.764	57.111	72.957	37.427	39.974	35.937	31.271	36.952	76.611	43.586	54.564	65.945	63.452	25.813	22.523	18.475	31.313	38.923	34.89	70.242	49.52	63.275	39.442	41.16	35.441	54.332	31.253	52.917	37.236	40.923
921	ST 19:0;O7;Hex								533.26	C25H42O12	M-H	52.476	48.612	63.955	25.718	24.86	52.902	29.342	31.391	40.845	55.377	68.852	39.981	38.488	35.868	33.315	43.837	80.383	44.05	52.511	64.581	66.588	30.696	23.652	21.081	32.199	43.014	33.698	54.054	55.469	65.637	38.989	42.088	36.24	46.039	29.733	49.517	41.207	36.449
922	ST 23:4;O4;Hex	ST 23:3;O3;GlcA							533.276	C29H42O9/C29H42O9	M-H/M-H	97.83	79.491	120.621	53.175	52.851	68.087	58.268	78.425	73.342	93.265	110.433	112.515	85.165	75.358	81.971	85.329	121.486	81.803	114.192	127.84	114.272	60.828	62.58	72.724	72.636	78.508	64.079	99.039	127.849	82.455	99.097	82.287	89.62	85.013	100.054	93.8	79.835	68.312
923	ST 26:0;O6;S								533.279	C26H46O9S	M-H	124.278	101.539	117.926	73.369	67.978	79.189	73.489	84.551	91.685	109.875	126.983	127.203	107.314	108.857	104.331	109.82	145.033	114.284	146.423	154.569	129.06	73.755	78.275	86.886	77.916	84.99	87.504	112.784	130.271	94.927	112.751	109.266	112.881	109.938	125.523	115.945	96.756	65.07
924	LPG 20:3	LPG O-20:4;O	PA 23:2;O	PG O-20:3					533.288	C26H47O9P/C26H47O9P/C26H47O9P/C26H47O9P	M-H/M-H/M-H/M-H	131.379	121.273	129.791	107.364	110.969	112.631	99.449	79.708	131.907	117.661	149.896	141.353	147.983	167.961	141.355	145.847	181.97	169.475	123.793	165.583	144.737	96.323	93.821	91.772	74.569	105.826	101.603	129.628	152.36	122.356	124.551	135.47	144.371	139.179	149.864	159.216	126.964	78.088
925	ST 30:4;O3;S								533.294	C30H46O6S	M-H	121.985	108.994	104.903	114.734	103.03	111.038	97.201	66.786	126.532	115.063	133.251	122.656	138.41	134.917	122.442	142.279	171.502	169.551	105.172	148.271	121.057	91.377	74.285	83.41	66.038	109.019	85.309	105.117	160.975	99.865	114.085	122.061	143.701	120.846	124.337	115.98	118.72	90.824
926	ST 24:3;O3;Hex	ST 24:2;O2;GlcA	ST 30:4;O8						533.312	C30H46O8/C30H46O8/C30H46O8	M-H/M-H/M-H	95.891	74.172	94.619	99.128	80.573	114.665	65.999	67.038	84.56	119.811	140.315	93.811	86.749	104.833	102.621	102.501	131.129	82.511	96.413	92.657	95.637	105.928	95.478	93.406	71.037	72.378	83.199	106.112	105.116	95.835	107.007	99.141	95.602	93.076	121.678	76.727	99.772	95.891
927	LPA 24:2;O	LPG O-21:3	PA 24:1	PA O-24:2;O					533.325	C27H51O8P/C27H51O8P/C27H51O8P/C27H51O8P	M-H/M-H/M-H/M-H	136.005	137.817	141.911	107.113	123.682	105.231	119.169	89.773	142.233	116.144	157.801	116.7	117.571	107.831	139.215	117.686	123.841	111.37	95.319	125.568	126.189	117.668	117.652	129.366	99.579	124.994	127.718	121.443	125.594	110.598	126.144	135.921	138.795	138.775	105.555	117.589	107.613	121.274
928	DG 28:5;O2	ST 25:2;O2;Hex	ST 25:1;O;GlcA						533.348	C31H50O7/C31H50O7/C31H50O7	M-H/M-H/M-H	39.194	17.889	27.565	24.44	31.519	32.832	24.671	25.13	41.527	29.603	23.398	26.348	46.523	46.434	49.723	37.137	50.471	31.791	37.681	27.974	46.394	36.651	42.6	35.573	30.413	42.87	56.44	45.254	27.317	69.344	41.102	62.237	51.664	44.385	68.327	47.274	44.221	34.016
929	LPA 25:1	LPA O-25:2;O	PA O-25:1						533.361	C28H55O7P/C28H55O7P/C28H55O7P	M-H/M-H/M-H	15.789	16.803	19.484	11.597	11.223	13.02	13.336	10.75	12.818	16.081	21.745	18.994	14.947	9.541	24.794	14.207	22.71	26.631	22.206	19.397	14.278	18.088	17.095	11.878	19.86	17.439	21.461	38.973	17.26	43.054	15.312	27.129	18.085	16.849	22.958	28.497	18.846	24.229
930	DG O-29:5;O2	DG 29:4;O	FA 32:5;O4	ST 26:1;O;Hex					533.385	C32H54O6/C32H54O6/C32H54O6/C32H54O6	M-H/M-H/M-H/M-H	11.517	18.148	10.335	4.891	8.65	6.884	12.578	6.156	13.018	13.838	8.817	6.305	8.199	7.732	13.186	13.944	13.846	7.501	21.755	12.003	25.408	8.485	10.421	12.55	6.817	20.816	19.626	17.641	17.342	15.146	11.641	24.517	11.937	23.782	17.752	18.687	19.15	11.917
931	LPA O-26:1								533.398	C29H59O6P	M-H	9.488	5.888	6.932	3.67	6.333	5.525	7.895	11.598	9.684	14.165	5.493	1.741	7.004	7.383	10.596	10.376	9.104	7.923	1.67	9.913	10.532	15.623	10.296	8.113	10.754	13.935	7.572	13.131	18.531	14.883	6.462	10.41	9.268	7.21	11.029	17.04	22.874	8.565
932	DG O-30:4;O	DG 30:3	FA 33:4;O3	MG 30:4;O	TG O-30:3				533.421	C33H58O5/C33H58O5/C33H58O5/C33H58O5/C33H58O5	M-H/M-H/M-H/M-H/M-H	13.358	14.594	6.434	7.053	5.026	4.83	7.417	3.369	10.174	4.443	8.263	8.458	0.539	10.474	3.169	12.148	4.829	5.985	10.822	7.405	5.609	7.468	1.835	4.004	7.197	10.266	13.803	9.415	4.6	6.573	3.63	5.484	6.207	13.117	9.646	6.629	12.048	15.182
933	DG O-31:3	FA 34:3;O2	MG O-31:4;O	MG 31:3					533.458	C34H62O4/C34H62O4/C34H62O4/C34H62O4	M-H/M-H/M-H/M-H	11.17	11.161	9.04	6.875	3.746	3.921	8.095	24.088	11.288	6.941	11.619	14.698	5.447	4.053	8.419	11.371	4.059	7.881	4.152	18.405	7.399	8.201	3.394	2.934	5.155	8.815	8.175	8.734	12.906	9.162	4.62	12.875	8.697	7.901	9.14	12.489	17.452	8.596
934	MG O-32:3								533.494	C35H66O3	M-H	3.553	4.606	8.49	4.286	6.45	3.475	6.28	5.768	3.918	12.052	8.371	6.652	7.447	2.966	10.468	7.528	7.907	2.779	9.881	13.141	4.987	4.829	3.959	4.223	1.3	5.678	11.241	3.47	19.776	4.388	10.146	3.948	2.876	3.242	8.209	8.54	5.895	16.255
935	ST 18:5;O6;HexNAc								534.198	C26H33NO11	M-H	94.109	97.489	76.397	56.304	50.079	86.116	69.642	77.73	78.326	91.083	103.494	83.734	71.089	66.568	72.284	77.914	109.774	81.641	132.723	127.657	92.948	67.03	58.117	58.752	76.528	86.392	112.048	125.4	82.841	79.069	102.481	71.795	81.347	86.53	74.504	118.334	158.917	120.911
936	ST 25:6;O6;T								534.217	C27H37NO8S	M-H	47.75	37.742	47.176	20.965	25.459	43.37	21.624	16.272	38.501	53.262	64.613	30.782	35.98	37.271	29.136	42.588	85.737	33.951	44.1	47.423	55.676	35.771	32.035	23.196	31.068	39.855	52.656	55.337	58.973	46.415	43.457	56.076	45.079	62.182	52.487	39.203	46.251	51.61
937	ST 19:4;O5;HexNAc								534.234	C27H37NO10	M-H	47.228	38.682	28.5	23.792	13.293	36.102	26.842	24.375	22.7	35.071	50.135	31.106	22.73	23.569	17.855	21.9	73.105	49.43	58.277	55.677	63.476	21.669	23.709	21.199	24.244	32.747	39.464	40.858	51.706	54.564	23.344	32.201	30.276	41.574	51.406	38.713	55.428	49.883
938	ST 22:1;O8;T								534.238	C24H41NO10S	M-H	47.998	43.135	30.711	25.475	17.2	39.784	31.8	21.617	27.832	44.673	58.496	37.689	25.829	24.056	16.169	24.394	71.585	45.72	60.971	64.976	68.179	26.222	23.99	18.925	30.493	40.078	44.338	48.228	51.38	54.118	23.313	33.871	38.615	38.979	54.184	43.83	54.745	58.59
939	LPS 18:3;O								534.247	C24H42NO10P	M-H	46.247	42.669	45.302	47.686	35.251	50.318	41.33	30.579	43.376	60.05	61.791	50.684	42.532	21.382	35.292	41.496	76.714	49.878	67.465	65.706	71.846	44.599	46.745	41.127	61.497	79.192	80.269	50.344	57.209	58.673	50.543	49.397	44.195	53.69	49.966	52.867	42.433	94.975
940	ST 26:5;O5;T								534.253	C28H41NO7S	M-H	57.145	46.139	60.345	44.969	46.43	67.025	52.516	32.509	53.012	62.606	62.277	54.437	60.971	34.785	42.808	52.07	96.053	55.681	63.023	72.584	68.938	63.667	67.558	57.65	62.375	87.463	88.883	74.077	72.27	76.586	48.882	60.944	52.434	58.674	58.612	51.428	27.288	100.954
941	ST 20:3;O4;HexNAc	ST 26:4;O8;G							534.271	C28H41NO9/C28H41NO9	M-H/M-H	84.522	66.267	83.283	58.46	53.595	71.648	54.809	53.81	65.667	80.741	87.745	82.714	47.911	76.789	63.172	66.382	152.794	66.479	90.008	78.345	86.085	72.896	59.661	62.014	68.598	61.361	86.404	75.248	74.213	81.129	58.663	71.741	53.359	90.649	70.592	81.633	52.108	66
942	ST 23:0;O7;T								534.274	C25H45NO9S	M-H	104.227	76.433	89.578	85.418	73.998	92.818	65.333	65.85	86.834	84.159	104.721	97.871	62.55	98.933	84.93	92.991	167.473	92.424	92.423	87.51	106.7	91.357	76.981	81.099	79.745	71.869	102.521	68.227	92.811	87.276	83.352	102.094	74.43	101.834	77.848	89.048	61.716	88.787
943	LPS 19:2	LPS O-19:3;O	PE 20:2;O						534.284	C25H46NO9P/C25H46NO9P/C25H46NO9P	M-H/M-H/M-H	131.286	103.346	105.806	162.835	141.185	141.767	104.316	111.024	148.37	151.212	137.513	126.957	159.018	157.926	157.455	150.487	194.908	187.91	117.302	119.269	166.444	160.886	154.72	147.191	133.586	133.749	158.387	126.487	103.116	135.545	161.714	179.621	161.491	148.12	165.342	145.081	112.98	152.334
944	NAT 27:7;O2	ST 27:4;O4;T							534.289	C29H45NO6S/C29H45NO6S	M-H/M-H	112.372	88.126	91.941	131.152	104.354	105.774	87.727	97.591	114.117	133.981	107.224	108.764	134.518	127.215	130.961	103.198	146.899	156.314	119.757	98.04	125.909	115.178	119.944	121.819	106.782	106.444	109.314	142.145	80.115	110.54	124.923	143.922	134.26	133.908	127.537	130.717	99.233	117.491
945	CAR 22:6;O4	ST 21:2;O3;HexNAc	ST 27:3;O7;G						534.307	C29H45NO8/C29H45NO8/C29H45NO8	M-H/M-H/M-H	86.357	67.002	79.886	62.399	73.302	88.368	69.356	54.431	54.468	93.301	102.221	57.632	83.762	101.548	70.457	87.053	146.499	95.465	95.687	84.116	113.6	91.152	82.95	73.903	63.745	97.356	93.885	66.09	84.532	100.619	78.331	93.792	90.411	94.079	89.398	103.623	86.831	87.354
946	NAT 24:2;O4								534.311	C26H49NO8S	M-H	103.458	83.181	104.008	79.382	99.272	100.465	82.832	73.022	70.907	109.762	120.385	85.463	100.05	122.341	91.089	109.844	172.616	118.305	133.9	120.088	121.885	110.505	99.085	98.134	89.269	113.548	129.114	103.424	101.46	142.134	83.077	108.15	114.468	121.485	106.44	115.317	115.941	107.128
947	LPC 18:2;O	LPE 21:2;O	LPS O-20:2	PE 21:1	PE O-21:2;O				534.32	C26H50NO8P/C26H50NO8P/C26H50NO8P/C26H50NO8P/C26H50NO8P	M-H/M-H/M-H/M-H/M-H	145.833	114.947	144.391	143.627	168.795	151.448	135.359	125.073	159.258	181.341	171.141	139.246	174.554	194.47	187.811	160.345	206.475	176.959	209.329	181.508	151.166	174.931	166.81	164.817	156.084	174.489	202.581	174.321	158.45	199.749	137.508	132.572	192.962	188.748	169.501	166.755	180.491	158.823
948	NAT 28:6;O	ST 28:3;O3;T							534.326	C30H49NO5S/C30H49NO5S	M-H/M-H	125.8	101.15	129.606	123.624	151.63	149.805	136.827	118.251	145.545	159.549	156.018	141.177	183.441	178.212	172.193	136.631	183.374	168.293	152.304	150.252	144.111	176.04	149.205	161.707	143.671	160.35	186.511	162.65	129.568	155.702	139.831	123.556	176.596	178.631	195.83	175.436	167.632	133.166
949	CAR 23:5;O3	Cer 30:6;O6	ST 22:1;O2;HexNAc	ST 28:2;O6;G					534.344	C30H49NO7/C30H49NO7/C30H49NO7/C30H49NO7	M-H/M-H/M-H/M-H	41.309	32.902	49.098	18.294	32.115	34.066	32.626	25.895	33.917	36.074	48.99	32.462	34.035	45.844	33.034	47.659	63.055	33.064	34.97	45.664	52.036	31.62	37.821	24.716	37.801	39.212	51.88	48.773	40.691	63.074	40.357	56.955	55.555	34.785	52.253	43.086	59.066	45.229
950	NAT 25:1;O3								534.347	C27H53NO7S	M-H	40.663	27.188	42.344	17.588	30.584	29.545	28.994	22.323	34.263	31.739	34.17	27.309	29.212	34.518	26.796	41.35	56.102	28.189	25.806	44.534	51.449	30.163	34.02	23.687	38.578	31.686	38.881	44.132	32.89	64.898	30.63	40.912	44.297	29.414	52.603	47.427	54.908	37.154
951	LPC 19:1	LPC O-19:2;O	LPE 22:1	LPE O-22:2;O	PE O-22:1				534.357	C27H54NO7P/C27H54NO7P/C27H54NO7P/C27H54NO7P/C27H54NO7P	M-H/M-H/M-H/M-H/M-H	25.682	20.915	40.6	30.377	24.527	26.869	29.925	26.606	33.536	34.354	22.138	39.07	28.624	24.484	21.64	33.057	42.066	35.205	18.88	47.949	50.799	36.617	25.294	30.004	44.92	35.797	39.823	43.66	28.143	63.071	31.728	38.007	37.053	36.99	58.107	49.732	51.603	51.403
952	NAT 29:5								534.362	C31H53NO4S	M-H	22.265	16.699	30.871	21.41	24.48	22.216	25.306	24.993	26.792	21.477	36.439	30.218	24.292	22.709	16.949	27.614	33.338	29.022	34.705	35.847	35.464	27.01	32.818	21.475	36.57	24.324	36.587	37.688	30.569	31.849	26.227	40.825	37.551	27.332	43.521	45.795	49.405	56.065
953	CAR 24:4;O2	Cer 31:5;O5	NAE 29:5;O4	ST 23:0;O;HexNAc	ST 29:1;O5;G				534.38	C31H53NO6/C31H53NO6/C31H53NO6/C31H53NO6/C31H53NO6	M-H/M-H/M-H/M-H/M-H	15.884	5.542	17.251	8.694	7.085	6.789	11.575	10.299	6.845	8.262	17.659	10.296	9.036	4.893	6.781	15.238	11.706	10.744	21.326	16.092	19.88	8.341	7.726	3.162	7.313	17.289	9.437	9.236	11.873	10.186	11.961	14.187	6.969	13.182	14.426	17.342	39.534	20.398
954	NAT 26:0;O2								534.383	C28H57NO6S	M-H	13.793	5.181	14.357	7.833	7.813	5.133	8.549	9.592	7.971	7.964	15.922	16.329	9.259	4.246	8.667	14.355	11.946	10.344	17.316	15.494	19.797	9.213	5.393	2.87	5.806	15.08	14.628	6.814	9.083	4.533	9.521	9.192	7.922	17.568	15.253	18.11	26.345	25.725
955	CerP 28:0;O2	LPC O-20:1	LPE O-23:1						534.393	C28H58NO6P/C28H58NO6P/C28H58NO6P	M-H/M-H/M-H	9.988	7.689	7.044	10.64	8.693	2.873	4.893	8.725	7.458	16.136	11.76	19.064	7.41	4.244	11.423	11.943	11.673	7.214	13.556	13.322	18.706	6.164	7.15	8.999	8.226	12.334	19.716	2.286	22.72	14.277	8.747	12.471	14.205	19.216	12.369	15.959	6.643	28.477
956	CAR 25:3;O	Cer 32:4;O4	NAE 30:4;O3	ST 30:0;O4;G					534.416	C32H57NO5/C32H57NO5/C32H57NO5/C32H57NO5	M-H/M-H/M-H/M-H	6.556	3.616	8.373	4.545	8.126	0.911	3.747	3.173	10.818	8.353	11.161	7.815	4.567	10.003	7.283	4.889	5.167	4.721	4.333	8.764	6.047	9.149	8.866	3.407	8.55	10.301	8.557	17.586	5.354	19.329	11.757	7.185	9.62	10.642	9.931	6.536	3.709	7.544
957	CAR 26:2	Cer 33:3;O3	NAE 31:3;O2						534.453	C33H61NO4/C33H61NO4/C33H61NO4	M-H/M-H/M-H	11.625	11.936	2.948	4.189	1.919	3.258	8.096	12.983	4.577	9.663	5.757	5.517	3.476	5.415	7.034	10.556	9.448	5.837	19.435	18.305	7.082	7.434	4.244	4.612	5.674	9.024	13.726	6.008	9.899	8.575	7.247	5.909	11.252	11.31	4.919	15.363	11.057	18.72
958	Cer 34:2;O2	NAE 32:2;O							534.489	C34H65NO3/C34H65NO3	M-H/M-H	17.181	17.37	21.012	12.472	15.72	17.4	24.163	17.298	22.693	13.75	19.546	30.911	20.193	5.414	14.548	13.956	16.13	15.927	29.159	20.006	19.545	41.593	39.123	36.446	30.139	59.057	38.637	33.202	41.435	59.221	48.101	42.562	32.431	29.937	48.601	40.66	9.129	6.402
959	Cer 35:1;O	NAE 33:1							534.526	C35H69NO2/C35H69NO2	M-H/M-H	8.229	13.707	6.438	5.026	5.148	7.209	5.365	9.495	4.596	9.697	11.579	8.031	5.771	5.559	4.056	5.908	2.2	5.264	13.618	5.117	9.672	3.955	4.417	1.565	4.841	5.306	1.913	22.168	4.091	9.025	6.813	2.486	4.313	4.829	14.741	7.779	6.877	11.559
960	ST 26:7;O7;S								535.164	C26H32O10S	M-H	695.742	653.848	594.258	242.133	304.005	245.696	370.362	305.652	467.723	597.337	568.445	506.758	320.545	364.097	308.402	414.868	412.404	357.95	847.329	800.648	827.038	367.64	330.348	298.643	426.947	539.224	604.368	642.722	654.137	769.283	460.41	413.485	382.014	628.035	545.081	549.01	1313.45	1138.71
961	ST 20:5;O6;GlcA								535.182	C26H32O12	M-H	482.578	427.438	437.321	299.949	277.798	295.737	359.191	286.358	413.106	397.887	380.18	351.107	302.695	337.177	312.367	428.719	398.978	360.018	654.008	563.906	555.824	412.926	334.915	293.78	488.685	570.541	574.656	463.717	475.932	489.183	418.246	498.671	382.757	562.732	545.739	450.789	978.226	834.272
962	LPI 14:4								535.195	C23H37O12P	M-H	315.734	248.938	244.635	218.432	215.852	217.897	248.833	190.662	284.725	241.123	199.352	209.837	225.465	195.311	205.272	272.134	333.942	273.011	360.566	320.473	329.875	325.234	240.704	259.18	366.087	351.519	412.124	282.238	274.094	312.956	263.023	331.793	253.979	377.172	385.285	339.642	675.392	487.52
963	ST 27:6;O6;S								535.201	C27H36O9S	M-H	202.548	199.688	168.86	135.072	133.942	140.852	160.033	116.479	176.18	181.078	145.204	144.246	139.889	110.905	124.548	153.947	224.832	151.142	237.12	203.485	230.115	188.913	153.606	165.9	205.703	204.111	246.065	173.536	197.225	215.478	145.432	187.85	172.07	245.569	234.254	225.809	455.753	307.028
964	ST 21:5;O6;Hex	ST 21:4;O5;GlcA							535.218	C27H36O11/C27H36O11	M-H/M-H	60.704	41.174	52.072	41.261	36.469	58.731	41.112	54.277	56.922	91.103	61.746	53.35	52.812	56.166	52.478	67.289	109.503	67.842	83.784	78.368	64.474	44.24	42.886	41.864	33.179	65.821	58.255	101.528	88.041	91.93	113.194	84.342	88.648	100.227	75.934	74.588	100.058	65.263
965	ST 24:1;O8;S								535.222	C24H40O11S	M-H	68.953	52.215	52.615	31.616	31.587	50.892	32.643	48.958	46.115	95.237	65.718	55.874	46.646	49.013	43.935	53.42	98.925	64.932	92.98	83.671	74.181	33.166	37.758	28.373	25.702	60.839	56.419	98.828	102.131	104.566	114.04	73.297	79.582	91.147	67.163	59.955	108.625	70.054
966	BMP 18:3;O	LPI O-15:4							535.231	C24H41O11P/C24H41O11P	M-H/M-H	54.306	57.924	47.328	25.248	41.028	53.547	29.708	39.862	47.911	70.227	47.47	57.126	60.254	36.196	42.415	42.93	107.89	61.872	55.251	78.855	70.764	32.449	33.438	38.842	26.262	40.952	59.468	72.96	92.813	81.781	84.067	57.077	77.104	78.343	57.637	70.407	66.291	63.26
967	ST 28:5;O5;S								535.237	C28H40O8S	M-H	50.247	50.403	40.478	17.301	36.209	47.788	19.367	37.677	31.435	72.654	58.24	57.555	55.184	40.243	30.118	30.682	103.998	39.449	56.928	59.356	55.468	35.524	32.972	36.67	29.859	28.084	50.312	59.936	63.617	67.773	54.481	51.59	52.271	46.112	38.487	47.168	53.815	60.808
968	ST 18:0;O8;Hex								535.24	C24H40O13	M-H	52.639	42.706	40.476	18.459	35.416	47.987	19.641	39.942	32.367	68.089	58.928	64.352	50.968	42.182	30.045	32.32	112.672	37.434	69.258	58.126	52.343	40.288	35.591	37.264	35.052	35.989	51.712	51.386	56.294	60.97	57.528	56.396	52.475	49.852	41.633	52.752	60.93	54.629
969	PA 25:7								535.247	C28H41O8P	M-H	57.75	52.272	48.51	18.411	42.646	57.772	30.575	45.413	40.124	58.794	59.745	72.391	42.967	34.388	30.872	44.087	113.978	41.014	88.45	56.495	77.541	49.581	34.811	37.805	43.107	46.361	57.542	50.579	44.397	65.363	64.221	58.297	58.663	75.618	58.088	55.275	58.969	44.761
970	ST 22:4;O5;Hex	ST 22:3;O4;GlcA							535.255	C28H40O10/C28H40O10	M-H/M-H	71.038	72.722	73.727	36.205	50.966	66.057	53.958	38.127	55.934	71.017	81.425	76.876	43.319	47.327	67.188	77.671	114.275	45.498	99.255	70.199	108.737	75.17	45.921	40.805	58.063	66.565	76.736	45.296	65.346	94.475	85.662	61.222	72.972	96.303	79.387	88.297	65.601	74.307
971	ST 25:0;O7;S								535.258	C25H44O10S	M-H	75.328	73.38	79.986	41.683	53.418	69.449	50.927	43.468	51.922	75.846	83.65	77.429	43.722	49.136	67.82	77.702	102.707	51.772	83.148	71.276	112.183	73.52	46.516	37.559	46.594	58.056	83.564	47.463	80.468	102.975	94.79	54.406	53.77	95.533	71.748	90.921	68.755	87.254
972	BMP 19:2	LPG 19:3;O							535.268	C25H45O10P/C25H45O10P	M-H/M-H	82.667	57.359	78.712	45.686	53.094	76.497	55.956	46.606	70.672	85.341	101.768	76.113	53.909	50.422	80.316	81.305	121.749	112.245	86.444	76.408	87.596	63.184	49.448	44.678	44.308	60.016	79.965	68.75	72.094	99.1	81.359	78.336	57.365	114.386	86.991	108.928	46.647	56.02
973	ST 26:7;O;GlcA								535.27	C32H40O7	M-H	84.61	53.2	73.27	41.75	45.781	71.863	50.536	41.082	70.233	86.526	103.03	73.212	50.527	53.666	81	79.241	113.683	105.273	82.324	71.153	84.454	54.559	47.708	42.982	45.422	52.733	72.013	75.634	66.496	100.993	73.992	80.395	60.38	99.142	83.81	97.509	46.602	42.541
974	ST 29:4;O4;S								535.274	C29H44O7S	M-H	82.128	63.622	72.601	38.154	45.886	66.039	47.229	39.697	70.887	105.86	103.965	75.908	48.126	57.553	80.678	80.978	107.029	96.16	78.577	69.585	77.23	51.68	47.377	39.702	45.773	49.736	63.101	81.034	60.958	91.54	72.63	82.503	66.299	88.429	86.269	83.828	51.627	42.946
975	LPA 26:7	PA O-26:7							535.283	C29H45O7P/C29H45O7P	M-H/M-H	109.197	73.623	66.503	57.811	62.601	72.012	53.469	43.605	59.461	123.301	102.966	95.607	61.964	72.38	78.806	86.456	99.655	71.717	125.529	94.794	131.073	66.226	55.112	60.12	51.461	66.138	73.642	106.39	85.256	117.453	87.07	85.146	79.413	78.987	97.948	80.028	56.181	67.641
976	ST 23:3;O4;Hex	ST 23:2;O3;GlcA							535.291	C29H44O9/C29H44O9	M-H/M-H	236.909	173.566	190.708	163.044	162.896	131.237	134.177	110.623	143.83	210.954	203.798	224.288	162.479	163.925	171.467	186.057	193.993	152.71	265.008	211.138	309.674	185.959	187.301	183.915	148.716	169.542	178.098	224.408	240.025	250.662	205.361	225.406	211.942	153.739	188.791	223.318	109.795	185.908
977	LPG 20:2	LPG O-20:3;O	PA 23:1;O	PG O-20:2					535.304	C26H49O9P/C26H49O9P/C26H49O9P/C26H49O9P	M-H/M-H/M-H/M-H	391.999	371.502	363.65	434.209	465.117	372.143	358.916	256.89	360.944	376.342	361.67	346.214	480.285	505.866	494.143	478.386	429.693	432.146	417.907	400.82	442.161	515.796	578.593	502.615	313.755	358.631	384.112	353.621	384.122	389.972	438.016	499.387	507.472	396.278	365.762	404.876	270.685	324.262
978	ST 27:7;O;Hex								535.307	C33H44O6	M-H	370.541	357.913	346.954	438.359	469.962	374.654	370.789	252.23	373.638	381.368	357.22	335.811	486.761	524.438	514.306	481.473	430.494	451.617	414.475	387.143	399.731	518.065	592.646	519.42	315.792	355.545	395.032	337.751	349.165	352.763	442.666	506.363	509.108	388.752	365.247	415.899	283.055	302.036
979	ST 30:3;O3;S								535.31	C30H48O6S	M-H	294.665	296.27	291.941	406.373	422.062	337.687	335.594	227.737	350.15	337.108	305.226	281.585	445.646	475.794	467.783	422.72	383.321	440.345	366.643	318.377	333.669	473.277	556.629	488.287	289.031	329.431	405.867	273.334	275.54	259.472	397.269	445.725	458.603	365.929	342.237	373.79	239.903	238.209
980	LPA O-27:7								535.319	C30H49O6P	M-H	108.352	120.275	126.419	151.108	152.832	122.623	119.282	95.413	149.581	139.248	130.517	99.764	167.777	184.419	168.902	171.346	159.597	188.202	158.029	128.232	130.86	177.786	218.811	192.407	142.953	142.642	181.725	105.569	143.116	123.288	180.42	189.365	205.717	135.206	166.821	188.729	83.455	130.698
981	ST 24:2;O3;Hex	ST 30:3;O8	ST 24:1;O2;GlcA						535.328	C30H48O8/C30H48O8/C30H48O8	M-H/M-H/M-H	100.241	66.277	94.664	75.999	89.561	74.909	76.201	65.22	90.063	102.351	115.297	98.339	90.847	109.164	86.171	105.969	143.919	102.921	99.08	115.956	99.035	87.036	91.648	85.609	97.466	93.783	102.464	104.291	142.454	122.88	120.556	112.275	125.185	89.383	109.585	113.722	72.108	116.353
982	LPA 24:1;O	LPG O-21:2	PA 24:0	PA O-24:1;O					535.341	C27H53O8P/C27H53O8P/C27H53O8P/C27H53O8P	M-H/M-H/M-H/M-H	105.347	92.46	103.021	98.556	84.444	76.361	90.863	57.322	86.038	89.242	90.944	96.814	63.413	87.798	82.157	78.378	103.385	88.494	143.749	132.151	121.286	96.58	120.843	140.458	104.468	107.103	106.424	128.164	124.8	102.936	101.135	95.039	95.16	88.141	97.075	74.278	139.91	158.083
983	DG 28:4;O2	ST 25:1;O2;Hex	ST 25:0;O;GlcA						535.364	C31H52O7/C31H52O7/C31H52O7	M-H/M-H/M-H	36.754	33.302	42.803	19.899	34.868	39.184	21.407	18.73	48.054	46.76	57.01	47.949	55.118	67.446	59.248	64.555	70.456	59.962	39.876	59.628	32.17	45.986	43.077	31.57	20.649	41.472	52.657	66.574	53.332	57.25	66.014	61.243	51.401	78.387	79.424	63.114	41.684	51.631
984	LPA 25:0	LPA O-25:1;O	PA O-25:0						535.377	C28H57O7P/C28H57O7P/C28H57O7P	M-H/M-H/M-H	19.14	17.478	19.549	11.902	15.087	13.694	11.585	10.419	21.14	20.51	23.495	20.064	31.344	26.644	17.385	29.048	26.952	23.887	31.755	22.441	18.28	22.472	19.651	10.194	10.732	19.505	21.98	28.922	34.095	34.802	30.538	34.524	29.39	40.538	28.053	33.672	21.329	15.44
985	DG O-32:9								535.379	C35H52O4	M-H	16.533	19.931	13.007	11.471	13.275	12.35	9.386	10.411	19.645	18.615	18.213	17.812	26.633	22.555	13.841	25.872	22.38	18.129	38.238	23.245	21.341	22.373	16.292	10.923	10.971	16.676	20.087	27.519	25.803	34.875	24.135	25.317	27.385	33.955	20.731	27.431	21.201	14.242
986	DG O-29:4;O2	DG 29:3;O	FA 32:4;O4	ST 26:0;O;Hex					535.4	C32H56O6/C32H56O6/C32H56O6/C32H56O6	M-H/M-H/M-H/M-H	8.658	16.801	15.501	14.731	10.91	8.444	9.684	7.487	17.942	7.401	17.756	12.88	20.434	9.996	15.473	29.103	22.278	17.213	31.512	31.538	9.829	18.014	23.832	19.194	15.234	19.92	21.791	37.008	31.155	49.917	25.259	31.026	19.771	50.118	38.368	35.101	12.391	15.067
987	LPA O-26:0								535.413	C29H61O6P	M-H	16.482	15.605	8.043	8.125	10.419	8.921	4.909	11.83	7.122	5.511	17.288	7.707	9.403	18.002	14.317	10.186	14.067	14.563	11.571	21.926	22.527	8.435	12.927	8.993	13.277	9.666	18.467	19.595	17.642	17.024	11.31	18.264	17.408	31.623	18.96	26.509	1.764	22.753
988	DG O-30:3;O	DG 30:2	FA 33:3;O3	MG 30:3;O	TG O-30:2				535.437	C33H60O5/C33H60O5/C33H60O5/C33H60O5/C33H60O5	M-H/M-H/M-H/M-H/M-H	3.618	4.247	6.735	2.63	2.823	4.272	6.061	4.322	3.689	11.258	5.597	4.387	4.037	5.173	7.876	9.066	11.092	7.94	2.857	5.473	25.265	5.748	4.88	2.712	4.456	8.075	5.603	5.464	16.124	6.538	11.68	13.311	3.957	3.909	4.108	10.602	15.203	11.299
989	CE 10:2								535.452	C37H60O2	M-H	9.49	7.463	10.682	5.378	5.676	2.016	3.846	4.18	8.181	9.313	4.023	3.791	2.164	8.054	5.465	10.519	8.008	5.333	5.931	8.24	12.243	15.453	6.957	2.166	8.834	18.401	15.086	3.606	21.147	8.927	8.109	7.694	7.99	8.484	6.462	14.159	21.011	11.074
990	DG O-31:2	FA 34:2;O2	MG O-31:3;O	MG 31:2					535.473	C34H64O4/C34H64O4/C34H64O4/C34H64O4	M-H/M-H/M-H/M-H	18.021	12.285	12.079	4.983	11.045	10.167	8.314	6.141	10.168	9.182	10.934	6.879	7.679	13.813	5.207	9.493	12.425	16.968	11.761	17.319	12.41	8.584	7.268	9.794	8.982	10.153	18.469	10.336	7.504	13.174	12.481	7.474	12.595	8.602	12.334	4.865	8.572	27.962
991	MG O-32:2								535.51	C35H68O3	M-H	13.23	2.885	11.122	5.077	3.898	4.902	8.452	8.993	4.245	11.545	9.089	6.693	8.843	2.635	7.61	3.809	8.904	4.972	12.097	18.571	12.841	5.161	7.459	4.078	3.806	4.424	8.907	12.747	13.435	19.196	10.347	6.491	3.475	3.455	5.179	8.481	12.159	20.923
992	ST 24:6;O7;T								536.196	C26H35NO9S	M-H	373.473	342.027	336.134	301.439	338.2	321.105	389.113	374.346	420.555	314.021	298.835	264.961	264.962	325.557	295.549	392.783	484.735	356.149	510.572	548.988	432.422	380.648	399.216	355.605	567.486	555.85	629.986	427.735	429.259	450.08	420.484	414.381	335.936	482.065	519.002	534.22	808.5	746.549
993	ST 18:4;O6;HexNAc								536.214	C26H35NO11	M-H	57.11	52.664	32.414	29.141	30.438	55.295	46.115	33.836	36.528	42.916	72.181	41.845	42.413	30.466	29.809	46.052	89.753	37.497	64.157	50.175	41.879	50.58	47.622	35.435	37.189	49.5	48.957	55.576	63.366	58.994	51.113	57.062	43.227	49.179	48.785	64.062	64.109	55.515
994	ST 25:5;O6;T								536.232	C27H39NO8S	M-H	50.662	42.711	49.112	18.722	23.938	35.378	23.525	34.697	29.85	52.194	48.709	36.227	31.752	28.85	26.758	33.608	73.915	44.667	56.731	66.432	60.83	35.085	29.722	33.919	37.141	44.316	47.94	50.758	44.136	75.965	32.007	44.465	42.732	51.882	48.294	49.664	49.623	40.017
995	ST 19:3;O5;HexNAc								536.25	C27H39NO10	M-H	53.799	46.136	48.137	19.254	26.135	45.02	30.656	32.218	30.221	45.938	72.37	49.264	33.917	22.147	36.699	41.949	79.276	34.256	66.708	47.973	66.413	33.551	31.07	26.223	39.39	29.006	49.231	68.475	43.546	70.327	50.011	41.862	39.536	41.732	64.297	44.11	41.512	46.514
996	ST 22:0;O8;T								536.253	C24H43NO10S	M-H	53.875	48.791	54.547	18.047	28.021	50.021	32.85	28.591	33.72	51.974	77.085	43.293	32.494	25.845	44.076	47.538	80.618	37.353	66.022	56.355	64.427	37.613	36.318	30.184	43.481	36.558	50.443	63.799	67.659	67.603	59.607	45.227	42.587	47.513	61.225	47.564	44.45	44.585
997	LPS 18:2;O								536.263	C24H44NO10P	M-H	72.931	57.763	77.803	26.391	36.162	52.892	48.029	33.901	52.173	61.691	79.346	69.799	43.562	46.096	41.977	61.465	89.104	49.068	57.39	68.107	75.095	60.569	60.603	51.197	58.269	74.844	79.702	45.955	73.576	67.336	50.944	50.939	54.401	77.633	55.879	72.89	67.258	93.072
998	NAT 26:7;O3	ST 26:4;O5;T							536.269	C28H43NO7S/C28H43NO7S	M-H/M-H	71.514	61.473	81.525	31.044	36.272	58.189	53.652	34.165	70.972	64.306	74.809	74.974	45	49.974	54.001	70.6	100.931	55.48	52.457	79.574	73.898	55.721	60.005	61.648	65.455	93.805	90.323	53.308	76.236	70.176	56.089	52.329	58.42	86.848	56.101	98.344	69.565	93.829
999	ST 20:2;O4;HexNAc	ST 26:3;O8;G							536.287	C28H43NO9/C28H43NO9	M-H/M-H	75.747	85.841	86.289	42.185	52.431	92.01	53.299	50.703	62.398	101.155	83.993	85.749	54.091	59.201	58.715	63.943	144.345	81.553	115.984	100.79	82.3	50.977	52.275	40.466	53.927	75.303	73.752	88.149	98.966	104.768	77.565	62.282	70.76	82.093	89.394	65.863	76.998	98.854
1000	LPS 19:1	LPS O-19:2;O	PE 20:1;O						536.299	C25H48NO9P/C25H48NO9P/C25H48NO9P	M-H/M-H/M-H	148.768	130.527	157.858	116.481	129.752	145.448	93.55	88.017	112.786	161.772	137.038	145.372	138.312	153.139	163.153	152.212	161.78	137.413	172.413	174.847	150.007	116.755	140.746	134.682	93.652	103.696	130.471	146.717	163.075	173.855	159.713	151.34	144.059	134.997	168.932	144.574	121.146	97.879
1001	ST 24:6;O;HexNAc	ST 30:7;O5;G							536.302	C32H43NO6/C32H43NO6	M-H/M-H	148.776	133.349	164.299	143.706	167.277	164.527	112.355	112.441	138.24	156.964	140.465	148.833	161.553	197.553	211.101	186.715	197.988	170.835	165.397	183.66	148.013	155.539	172.121	194.387	114.326	131.821	163.67	157.717	161.862	176.302	198.789	184.568	177.529	182.412	209.93	181.857	131.274	99.005
1002	NAT 27:6;O2	ST 27:3;O4;T							536.305	C29H47NO6S/C29H47NO6S	M-H/M-H	132.755	126.092	153.22	145.227	171.13	152.585	110.367	114.194	143.301	133.524	131.052	136.189	160.86	212.245	222.229	195.861	193.679	174.239	130.665	176.134	127.006	166.948	169.484	213.802	115.578	126.515	160.762	154.197	142.446	151.926	185.692	171.299	192.477	189.09	210.765	189.434	124.392	92.411
1003	CerP 29:6;O2								536.315	C29H48NO6P	M-H	100.705	107.166	112.575	116.476	126.398	133.503	104.88	97.01	120.648	114.314	122.052	103.691	127.636	178.74	154.572	145.009	151.957	135.462	86.515	126.306	126.043	142.095	119.343	176.177	89.784	110.096	131.599	114.181	85.368	114.461	130.683	112.655	154.963	140.655	141.168	149.458	81.65	84.637
1004	CAR 22:5;O4	ST 21:1;O3;HexNAc	ST 27:2;O7;G						536.323	C29H47NO8/C29H47NO8/C29H47NO8	M-H/M-H/M-H	55.636	58.334	66.021	47.448	48.464	76.713	51.363	49.088	69.678	60.62	76.749	58.502	54.132	62.305	57.484	55.175	97.163	56.285	46.176	55.871	77.481	53.859	47.94	63.098	43.895	52.611	79.177	68.809	52.205	91.861	53.229	52.745	64.342	48.178	68.49	56.843	59.314	68.586
1005	NAT 24:1;O4								536.326	C26H51NO8S	M-H	57.16	51.791	67.157	38.03	39.197	68.308	48.751	44.961	70.813	62.71	68.053	62.282	54.605	49.414	51.679	51.502	94.212	52.614	49.849	52.973	84.119	50.284	44.482	50.772	46.406	47.099	70.559	63.794	54.614	89.28	51.346	51.92	60.531	44.819	77.41	54.057	60.927	61.561
1006	LPC 18:1;O	LPE 21:1;O	LPS O-20:1	PE 21:0	PE O-21:1;O				536.336	C26H52NO8P/C26H52NO8P/C26H52NO8P/C26H52NO8P/C26H52NO8P	M-H/M-H/M-H/M-H/M-H	79.526	57.639	59.197	45.639	43.999	50.883	52.109	39.103	45.767	55.866	47.268	67.435	64.659	56.704	43.612	61.941	79.869	54.563	69.574	63.277	71.545	65.074	58.704	49.051	65.011	48.197	55.222	61.229	58.061	61.143	60.337	57.396	47.035	46.178	97.206	68.636	99.663	74.872
1007	NAT 28:5;O	ST 28:2;O3;T							536.342	C30H51NO5S/C30H51NO5S	M-H/M-H	63.972	48.485	55.871	62.556	57.797	52.353	54.54	45.23	43.938	45.282	45.781	69.72	65.243	54.697	48.141	77.696	80.667	61.894	75.622	70.453	77.642	70.225	64.849	65.121	69.409	52.524	63.798	54.094	55.588	51.982	52.76	71.443	57.62	76.236	81.921	68.911	99.529	73.8
1008	CAR 23:4;O3	Cer 30:5;O6	ST 22:0;O2;HexNAc	ST 28:1;O6;G					536.359	C30H51NO7/C30H51NO7/C30H51NO7/C30H51NO7	M-H/M-H/M-H/M-H	35.385	28.705	27.802	14.954	19.544	21.143	12.94	20.064	16.186	30.596	43.694	26.198	20.964	24.7	26.899	25.631	33.728	22.399	44.062	60.456	36.425	28.106	27.425	24.102	20.913	36.296	32.631	44.055	44.562	27.098	46.046	25.423	58.011	37.303	27.788	26.737	43.028	45.492
1009	NAT 25:0;O3								536.363	C27H55NO7S	M-H	31.583	28.524	23.605	16.404	19.189	22.998	11.203	17.669	16.781	28.956	34.028	19.054	19.795	31.229	27.859	31.606	35.34	34.05	41.911	50.105	36.919	28.251	26.488	20.765	29.205	30.938	34.327	36.828	42.883	26.582	47.047	26.706	60.14	39.915	28.338	26.633	43.632	40.511
1010	LPC 19:0	LPC O-19:1;O	LPE 22:0	LPE O-22:1;O	PE O-22:0				536.372	C27H56NO7P/C27H56NO7P/C27H56NO7P/C27H56NO7P/C27H56NO7P	M-H/M-H/M-H/M-H/M-H	24.512	23.125	19.526	11.629	16.324	13.801	13.19	16.535	23.365	17.591	10.783	15.182	16.109	17.753	22.367	31.443	36.521	35.029	27.541	17.378	28.145	24.676	18.55	31.91	24.51	22.11	30.039	37.656	39.43	41.19	43.408	25.411	33.959	38.586	26.934	20.715	38.687	36.047
1011	NAT 29:4								536.378	C31H55NO4S	M-H	20.483	22.823	15.167	12.027	12.821	11.045	13.922	13.467	19.147	14.105	10.102	16.506	13.993	12.7	16.176	23.926	25.665	24.764	10.869	19.133	24.226	21.268	14.167	18.357	22.869	18.8	26.427	18.095	23.375	33.929	28.268	26.558	24.287	23.034	30.336	15.861	22.183	19.038
1012	CAR 24:3;O2	Cer 31:4;O5	NAE 29:4;O4	ST 29:0;O5;G					536.396	C31H55NO6/C31H55NO6/C31H55NO6/C31H55NO6	M-H/M-H/M-H/M-H	12.548	5.138	13.974	8.171	6.674	4.659	9.84	6.696	15.733	12.147	14.281	15.01	2.259	12.864	9.759	17.629	13.396	10.277	15.24	17.253	15.76	15.081	4.026	12.108	12.307	20.841	19.118	29.352	15.185	17.442	17.582	13.578	11.762	18.744	17.166	28.739	29.553	21.145
1013	LPC O-20:0	LPE O-23:0							536.409	C28H60NO6P/C28H60NO6P	M-H/M-H	10.59	8.24	9.957	4.103	12.071	4.22	8.193	6.566	19.649	6.444	18.597	16.122	9.408	14.742	12.42	10.177	19.31	12.605	16.528	12.433	20.357	6.728	12.43	9.233	9.97	12.462	11.475	14.688	23.302	17.696	18.537	10.089	17.242	26.271	32.252	30.286	5.024	13.159
1014	CAR 25:2;O	Cer 32:3;O4	NAE 30:3;O3						536.432	C32H59NO5/C32H59NO5/C32H59NO5	M-H/M-H/M-H	6.076	13.596	11.306	5.628	4.854	6.259	6.49	3.243	8.252	12.261	14.291	7.334	6.041	6.086	8.594	3.326	9.896	7.478	10.986	10.173	18.242	8.218	4.816	4.974	10.246	7.632	12.751	0.721	16.315	16.378	6.807	9.236	3.778	5.864	10.912	21.686	21.401	11.624
1015	NAE 34:7								536.447	C36H59NO2	M-H	6.165	9.348	16.106	6.087	4.882	6.923	4.605	3.293	8.861	11.964	10.986	6.217	7.674	6.349	6.8	2.437	12.86	5.468	11.54	12.345	10.658	10.395	7.309	4.003	7.824	9.717	11.846	10.535	13.834	4.865	4.193	6.548	4.892	10.909	6.116	4.808	14.405	21.225
1016	CAR 26:1	Cer 33:2;O3	NAE 31:2;O2						536.468	C33H63NO4/C33H63NO4/C33H63NO4	M-H/M-H/M-H	16.256	12.517	14.127	2.595	8.784	7.229	4.685	3.547	6.761	11.924	15.703	11.811	2.843	6.272	10.661	10.847	6.972	6.734	14.714	14.433	5.59	6.706	7.343	3.676	7.094	7.124	18.041	12.953	9.155	26.136	10.926	8.008	11.339	13.921	11.533	27.848	16.114	12.763
1017	Cer 34:1;O2	NAE 32:1;O							536.505	C34H67NO3/C34H67NO3	M-H/M-H	50.995	59.912	59.261	39.932	56.534	62.562	67.987	47.839	48.734	66.778	79.271	101.486	83.198	42.292	68.057	78.181	80.222	58.059	88.114	87.681	93.617	151.996	121.615	123.106	84.713	83.121	105.879	140.67	124.139	173.702	114.645	114.678	101.895	154.037	161.31	182.806	14.751	43.844
1018	Cer 35:0;O	NAE 33:0							536.541	C35H71NO2/C35H71NO2	M-H/M-H	9.815	3.251	15.174	5.715	5.281	4.235	5.985	7.823	6.745	4.25	12.068	6.707	6.162	8.187	4.03	6.458	7.122	8.387	8.228	15.716	6.436	8.984	5.608	8.49	10.049	3.295	12.456	6.232	1.988	12.268	7.368	8.636	5.878	4.674	8.311	6.078	5.619	14.538
1019	ST 25:7;O8;S								537.144	C25H30O11S	M-H	590.702	509.926	556.609	82.131	147.603	116.109	202.051	166.948	213.122	529.409	471.737	517.765	169.092	159.386	148.138	206.081	213.73	203.906	761.684	740.222	642.004	192.97	141.796	120.719	196.022	283.125	321.611	556.326	660.805	758.907	243.462	252.625	188.251	288.078	294.641	260.461	1024.25	976.241
1020	ST 19:5;O7;GlcA								537.161	C25H30O13	M-H	1146.47	976.419	1039.73	179.349	248.894	198.986	263.053	253.104	329.959	947.957	836.204	947.402	268.601	239.01	234.817	341.308	300.674	297.285	1575.4	1433.99	1265.29	298.703	236.999	237.161	323.735	389.8	446.986	1036.15	1062.66	1242.78	363.153	351.964	263.238	397.063	472.183	379.116	1967.4	2027.11
1021	ST 26:6;O7;S								537.18	C26H34O10S	M-H	582.841	606.43	576.051	319.109	354.091	296.807	415.202	354.335	508.991	476.788	444.095	449.873	371.828	420.654	372.944	449.144	540.279	453.912	748.115	699.37	668.516	455.409	414.665	368.079	538.739	588.528	684.622	568.853	652.446	624.986	501.604	498.526	473.691	682.086	615.046	688.882	1134.09	1051.05
1022	ST 20:5;O7;Hex	ST 20:4;O6;GlcA							537.198	C26H34O12/C26H34O12	M-H/M-H	334.995	304.407	304.296	210.684	235.095	238.853	260.749	261.144	317.491	297.125	299.255	316.4	303.395	260.306	263.753	373.33	391.886	368.741	395.029	387.4	329.486	247.709	301.89	225.694	369.839	382.966	468.966	400.385	362.217	406.972	347.036	361.187	319.045	406.958	455.261	394.936	585.498	522.315
1023	LPI 14:3	LPI O-14:4;O							537.211	C23H39O12P/C23H39O12P	M-H/M-H	132.711	157.565	147.524	85.88	107.096	112.171	126.127	85.728	130.308	187.581	150.219	166.231	160.532	159.883	149.875	177.052	244.809	216.486	181.244	146.248	136.598	119.419	118.077	101.162	150.843	168.934	156.614	190.69	160.893	219.29	175.947	180.646	186.132	196.833	184.319	238.729	219.925	162.352
1024	ST 27:5;O6;S								537.216	C27H38O9S	M-H	83.056	97.563	85.112	47.136	64.489	73.203	66.404	53.551	69.825	140.18	83.604	89.918	99.318	109.506	87.239	111.219	172.742	125.274	87.017	87.407	81.049	72.951	64.697	65.722	87.33	94.195	102.29	106.521	104.008	136.249	110.131	110.73	106.088	119.459	109.596	116.816	112.069	91.892
1025	ST 21:4;O6;Hex	ST 21:3;O5;GlcA							537.234	C27H38O11/C27H38O11	M-H/M-H	53.472	73.133	58.717	29.449	34.864	68.893	41.191	35.792	52.514	71.76	78.782	59.97	49.377	56.631	47.513	50.769	95.074	69.968	65.985	76.828	81.258	44.851	34.907	36.677	32.072	46.253	53.571	83.929	82.445	99.718	85.197	75.959	62.942	81.325	86.488	69.332	43.482	86.601
1026	ST 24:0;O8;S								537.238	C24H42O11S	M-H	54.594	77.523	65.029	29.612	36.547	68.332	42.534	37.406	55.352	91.163	76.27	58.447	54.348	52.567	48.614	51.96	95.704	66.033	71.156	77.925	79.276	45.428	32.549	34.025	31.39	53.973	56.405	81.563	73.073	101.872	78.182	83.481	63.996	86.413	82.434	79.228	47.564	89.455
1027	BMP 18:2;O	LPI O-15:3							537.247	C24H43O11P/C24H43O11P	M-H/M-H	56.025	59.658	64.273	32.353	28.55	59.07	37.41	35.888	50.325	73.36	74.971	57.507	35.335	45.754	31.121	45.849	109.45	47.819	77.556	66.742	50.109	40.274	32.165	32.576	35.027	42.373	55.507	45.214	57.1	80.943	71.192	62.576	59.822	72.964	78.937	70.225	42.164	53.218
1028	ST 25:7;O2;GlcA								537.249	C31H38O8	M-H	55.152	59.239	52.952	28.032	25.904	59.983	35.151	34.277	52.206	63.872	78.714	56.464	35.3	52.103	28.54	40.609	102.511	43.932	68.696	57.842	38.716	33.946	32.402	34.565	30.799	40.897	53.409	38.814	48.481	74.722	62.282	55.025	50.106	72.069	69.663	66.887	34.098	47.012
1029	ST 28:4;O5;S								537.253	C28H42O8S	M-H	59.553	60.345	52.214	23.014	22.74	57.584	31.563	30.97	50.972	63.912	84.149	59.075	32.428	47.808	28.617	31.926	92.476	39.803	60.407	55.817	37.008	27.701	26.508	30.788	29.157	41.312	46.547	37.78	45.45	71.104	49.798	47.401	44.54	64.085	50.85	52.97	28.873	38.531
1030	LPA 25:7;O	PA 25:6	PA O-25:7;O						537.262	C28H43O8P/C28H43O8P/C28H43O8P	M-H/M-H/M-H	66.813	70.242	82.215	33.634	42.661	54.077	47.364	53.571	52.294	68.069	80.175	58.185	56.328	69.565	52.493	68.567	105.019	66.186	92.562	68.932	76.738	47.282	37.223	34.278	39.158	36.206	65.977	61.952	79.854	79.894	52.574	86.662	72.664	71.448	53.03	75.95	56.119	24.395
1031	ST 22:3;O5;Hex	ST 22:2;O4;GlcA							537.271	C28H42O10/C28H42O10	M-H/M-H	92.102	94.542	85.152	48.133	65.708	84.441	64.432	65.16	67.956	92.818	95.16	73.1	78.939	86.841	80.609	115.106	139.878	92.408	106.64	113.967	100.464	77.793	53.8	61.344	60.198	66.754	98.892	88.124	113.629	125.016	96.18	134.196	100.219	89.066	105.997	118.54	75.348	63.534
1032	BMP 19:1	LPG 19:2;O							537.283	C25H47O10P/C25H47O10P	M-H/M-H	126.784	100.637	100.446	71.284	78.896	121.55	87.064	59.246	106.208	119.157	131.528	113.916	117.764	120.609	138.735	124.89	177.467	154.661	108.825	134.764	124.401	98.403	97.928	92.918	68.946	97.743	89.815	125.243	161.017	152.184	127.802	165.987	132.087	150.264	143.759	138.464	82.293	92.658
1033	ST 26:7;O2;Hex	ST 26:6;O;GlcA							537.286	C32H42O7/C32H42O7	M-H/M-H	122.746	92.043	96.979	68.434	76.247	110.475	78.091	57.004	96.925	111.975	115.883	106.883	106.253	111.002	119.342	121.234	163.21	136.093	105.236	118.811	107.952	92.269	93.131	87.676	63.462	83.027	77.701	120.411	156.545	138.698	119.053	151.834	118.792	140.626	121.395	126.096	77.986	88.511
1034	ST 29:3;O4;S								537.289	C29H46O7S	M-H	125.561	92.719	98.727	63.464	73.036	96.342	68.9	55.09	82.092	116.171	99.378	102.896	94.607	99.297	98.647	109.818	146.196	117.792	106.88	109.898	102.346	83.208	83.242	79.127	56.399	64.73	67.848	125.271	148.875	146.089	107.415	124.892	107.278	122.77	97.235	113.311	73.055	90.102
1035	LPA 26:6	LPA O-26:7;O	PA O-26:6						537.299	C29H47O7P/C29H47O7P/C29H47O7P	M-H/M-H/M-H	96.543	96.314	74.139	52.081	54.991	74.671	55.961	48.372	53.204	97.699	76.944	70.872	74.479	71.184	76.087	70.363	126.036	92.506	95.688	110.902	123.473	56.733	46.583	50.112	46.405	61.99	68.55	92.325	103.945	129.102	71.786	79.759	75.386	84.509	94.502	91.745	67.6	77.587
1036	ST 23:2;O4;Hex	ST 23:1;O3;GlcA							537.307	C29H46O9/C29H46O9	M-H/M-H	112.721	119.509	115.72	72.393	62.793	70.147	67.008	54.224	68.968	110.925	84.256	90.901	61.852	71.902	72.819	88.834	144.315	74.889	157.385	158.247	180.532	73.028	56.923	57.752	61.54	104.126	90.561	133.195	141.25	152.55	112.662	119.571	106.645	131.409	118.59	121.274	77.308	84.04
1037	LPG 20:1	LPG O-20:2;O	PA 23:0;O	PG O-20:1					537.32	C26H51O9P/C26H51O9P/C26H51O9P/C26H51O9P	M-H/M-H/M-H/M-H	95.587	106.674	81.817	40.121	42.699	55.064	58.945	43.918	57.762	88.164	77.905	97.002	53.052	68.046	63.454	79.143	106.329	74.577	130.723	117.658	118.872	62.899	59.16	52.805	52.083	76.167	93.112	94.113	114.646	110.244	81.142	87.693	92.499	121.556	85.294	118.232	74.111	77.555
1038	ST 27:6;O;Hex	TG 30:8							537.322	C33H46O6/C33H46O6	M-H/M-H	78.96	90.161	67.276	32.267	34.725	49.559	54.529	38.127	46.463	79.888	79.579	76.344	48.094	52.919	56.785	70.69	90.741	64.495	104.251	99.821	95.064	52.666	54.701	47.468	47.472	63.797	85.638	89.322	90.818	94.105	65.098	74.377	82.592	105.275	74.341	102.573	67.067	75.035
1039	ST 30:2;O3;S								537.326	C30H50O6S	M-H	66.403	73.899	53.166	25.073	27.75	33.286	45.275	31.722	32.921	73.985	83.604	61.828	42.654	41.216	38.724	63.865	70.422	47.364	73.483	93.347	78.938	39.605	47.389	33.383	43.602	56.085	66.52	79.918	69.244	75.891	53.149	66.558	70.871	93.342	70.961	79.048	67.047	70.058
1040	LPA O-27:6								537.335	C30H51O6P	M-H	56.466	50.436	44.044	27.063	35.335	43.085	29.343	34.456	40.614	62.603	55.171	55.203	56.822	33.651	42.781	63.23	74.92	47.611	52.711	89.348	53.098	43.366	49.525	40.499	29.452	45.88	50.622	74.218	64.046	59.125	76.15	75.242	71.612	75.879	73.634	69.407	83.396	62.213
1041	ST 24:1;O3;Hex	ST 30:2;O8	ST 24:0;O2;GlcA						537.343	C30H50O8/C30H50O8/C30H50O8	M-H/M-H/M-H	68.826	71.016	62.956	33.02	33.613	55.148	26.805	31.404	55.27	70.212	58.373	70.129	59.718	57.151	53.129	64.63	81.233	61.886	78.528	86.278	81.711	59.26	47.216	39.554	50.654	43.519	57.605	69.962	64.605	90.763	78.571	73.853	64.701	76.112	89.307	76.289	91.644	65.328
1042	LPA 24:0;O	LPG O-21:1	PA O-24:0;O						537.356	C27H55O8P/C27H55O8P/C27H55O8P	M-H/M-H/M-H	55.095	52.846	63.409	19.61	16.054	18.054	18.879	18.512	36.398	51.611	56.275	68.731	40.412	38.967	19.2	34.856	26.584	30.357	67.831	72.686	83.855	32.322	22.285	16.729	20.827	36.681	28.766	56.501	58.717	61.377	51.081	30.454	35.824	36.218	44.642	43.66	62.439	107.781
1043	DG 31:8	TG O-31:8							537.359	C34H50O5/C34H50O5	M-H/M-H	52.313	46.637	58.187	15.1	13.49	14.204	15.631	13.565	31.69	55.865	57.096	66.738	33.415	33.355	17.42	25.383	23.1	22.501	64.993	69.693	80.692	30.324	20.532	11.669	19.166	30.314	23.804	51.237	60.811	58.683	43.178	23.726	32.334	30.315	36.748	30.959	57.227	104.671
1044	DG 28:3;O2	ST 25:0;O2;Hex							537.38	C31H54O7/C31H54O7	M-H/M-H	36.511	43.296	28.328	22.375	50.385	16.474	25.406	15.901	33.903	44.728	56.839	36.824	56.689	82.778	62.44	72.481	73.656	55.998	53.661	39.911	57.343	36.818	38.374	30.772	26.369	49.231	53.969	46.857	63.962	67.95	83.844	91.461	74.353	81.396	81.472	97.294	23.375	26.783
1045	LPA O-25:0;O								537.393	C28H59O7P	M-H	22.137	19.446	14.103	11.549	15.466	11.316	17.88	9.65	19.719	9.437	12.491	13.765	21.857	31.668	35.236	34.291	30.808	34.111	32.937	14.152	26.571	20.05	24.226	13.113	9.745	17.794	27.425	33.508	37.098	22.08	42.481	33.228	33.46	49.235	25.153	30.597	13.411	21.38
1046	DG O-32:8								537.395	C35H54O4	M-H	20.939	11.78	13.136	8.383	10.643	6.433	13.189	9.212	13.33	8.511	10.33	12.217	13.102	21.161	24.945	23.121	24.175	22.361	32.191	15.748	19.623	15.117	16.044	9.895	8.41	11.652	21.267	25.008	27.395	18.594	28.137	23.504	25.262	33.8	19.084	18.96	15.902	19.719
1047	DG O-29:3;O2	DG 29:2;O	FA 32:3;O4						537.416	C32H58O6/C32H58O6/C32H58O6	M-H/M-H/M-H	10.936	12.86	13.607	9.201	5.193	6.614	8.732	7.712	17.501	15.652	11.812	12.607	15.88	6.154	11.467	16.647	12.886	15.181	15.436	16.207	13.318	5.484	13.15	5.7	5.707	13.576	17.557	13.688	18.862	4.578	14.016	14.446	16.053	19.448	26.746	25.166	12.195	6.159
1048	DG O-30:2;O	DG 30:1	FA 33:2;O3	MG 30:2;O	TG O-30:1				537.452	C33H62O5/C33H62O5/C33H62O5/C33H62O5/C33H62O5	M-H/M-H/M-H/M-H/M-H	13.068	6.37	15.343	1.635	8.37	5.842	4.162	7.256	8.559	15.957	12.6	6.729	6.048	8.888	5.247	6.359	10.684	9.313	12.248	12.493	5.915	1.748	3.638	5.525	11.358	6.242	10.783	4.145	4.858	8.58	7.347	5.302	4.405	7.321	8.943	7.685	17.733	7.644
1049	CE 10:1								537.468	C37H62O2	M-H	11.602	8.498	12.531	3.599	7.46	4.495	1.96	6.284	5.168	5.881	8.085	7.812	6.57	12.446	11.506	8.126	9.109	4.34	9.524	8.322	13.613	3.965	7.886	7.093	10.446	4.409	8.883	6.668	3.445	18.559	3.721	13.336	10.046	8.917	11.437	12.564	21.377	15.979
1050	DG O-31:1	FA 34:1;O2	MG O-31:2;O	MG 31:1					537.489	C34H66O4/C34H66O4/C34H66O4/C34H66O4	M-H/M-H/M-H/M-H	11.698	12.117	4.97	5.833	5.415	7.622	9.143	8.15	7.118	13.028	14.142	6.68	10.193	10.639	9.887	9.983	7.776	7.793	16.798	17.563	16.92	13.854	4.464	7.538	11.967	4.963	21.038	11.027	5.887	15.393	9.797	14.449	14.506	15.636	12.268	10.505	18.549	19.906
1051	MG O-32:1								537.525	C35H70O3	M-H	15.744	10.6	20.498	4.87	2.781	8.634	14.07	5.26	12.441	7.422	15.168	11.313	11.566	6.998	7.894	5.83	9.304	9.073	15.486	17.747	13.229	9.27	8.287	9.529	5.65	11.541	17.196	11.498	11.754	10.066	8.372	6.389	14.806	18.277	13.171	15.006	12.469	10.318
1052	ST 23:6;O8;T								538.175	C25H33NO10S	M-H	624.978	629.127	608.65	255.068	321.661	282.073	421.587	327.076	497.371	525.802	529.938	537.28	322.174	343.087	302.648	479.853	551.793	427.993	884.096	840.127	747.919	448.073	359.978	304.577	488.222	615.763	704.54	655.88	721.821	788.309	525.211	557.981	410.12	640.759	633.357	545.234	1252.87	1142.35
1053	ST 24:5;O7;T								538.212	C26H37NO9S	M-H	186.17	166.08	157.627	160.017	135.322	162.193	152.834	146.004	166.595	150.032	164.702	166.523	135.512	151.868	114.922	206.774	216.972	187.929	234.854	205.5	169.644	167.342	197.577	172.785	220.652	249.885	254.833	164.419	185.674	214.733	165.255	194.879	173.664	222.843	236.436	234.711	325.882	328.858
1054	ST 18:3;O6;HexNAc								538.229	C26H37NO11	M-H	56.158	52.697	41	22.258	31.85	46.568	24.326	25.956	37.526	41.87	79.26	36.362	39.506	34.221	43.862	48.945	83.123	41.701	49.398	56.066	63.844	39.965	36.42	30.92	38.703	42.488	38.899	60.955	50.745	62.271	53.303	51.21	27.197	43.509	65.252	44.772	54.388	55.709
1055	NAT 25:7;O4	ST 25:4;O6;T							538.248	C27H41NO8S/C27H41NO8S	M-H/M-H	64.737	52.314	40.149	32.243	25.912	56.674	34.028	37.228	37.354	55.523	77.258	48.339	33.708	40.227	32.737	46.84	71.745	50.991	58.856	64.566	74.229	44.52	32.352	34.362	40.415	44.137	59.137	69.896	77.792	80.112	56.747	63.862	46.852	58.551	59.46	61.017	32.244	45.804
1056	PE 22:6								538.258	C27H42NO8P	M-H	104.884	80.444	78.565	35.88	51.193	62.296	57.168	44.168	48.449	65.405	92.19	95.051	59.283	52.548	53.925	60.809	105.92	63.958	121.316	129.992	126.082	92.857	79.169	79.367	64.873	84.914	83.199	187.371	129.819	160.663	120.922	108.602	104.964	104.319	109.54	87.21	25.584	45.362
1057	ST 19:2;O5;HexNAc								538.266	C27H41NO10	M-H	139.76	163.851	132.905	59.116	89.5	108.837	106.914	60.921	77.622	106.661	182.094	196.439	136.306	114.462	142.619	108.21	151.669	98.72	259.204	210.149	330.157	227.938	204.889	197.468	126.664	163.712	171.947	376.933	324.847	360.297	276.942	241.313	228.294	248.439	187.972	189.364	60.602	52.488
1058	LPS 18:1;O								538.279	C24H46NO10P	M-H	91.017	134.556	86.164	50.376	51.27	90.346	57.679	47.03	78.773	91.999	139.26	139.504	102.493	84.541	90.597	87.695	109.087	75.337	141.668	155.091	161.373	160.704	129.596	122.43	102.752	126.011	143.4	214.864	213.077	245.539	209.7	200.395	130.284	132.99	146.071	152.173	68.17	92.286
1059	ST 23:6;O2;HexNAc	ST 29:7;O6;G							538.281	C31H41NO7/C31H41NO7	M-H/M-H	82.145	115.081	80.955	46.328	42.309	85.219	50.123	44.39	74.551	86.847	121.697	114.111	95.307	72.176	87.609	90.637	105.133	79.84	120.268	136.971	129.338	130.375	102.248	95.269	88.754	112.209	116.655	166.996	167.566	195.584	163.096	158.855	107.941	111.689	125.827	139.775	71.379	87.39
1060	NAT 26:6;O3	ST 26:3;O5;T							538.284	C28H45NO7S/C28H45NO7S	M-H/M-H	75.873	90.532	75.29	41.137	40.343	78.567	46.034	41.457	71.803	78.534	100.42	75.322	85.671	60.66	83.819	84.575	115.262	89.677	94.495	107.765	95.558	92.037	76.725	70.255	67.732	94.813	89.348	113.192	101.93	131.566	114.006	118.113	85.436	95.701	103.064	121.748	70.253	76.112
1061	CerP 28:6;O3	LPE 23:6	PE O-23:6						538.294	C28H46NO7P/C28H46NO7P/C28H46NO7P	M-H/M-H/M-H	79.494	64.162	77.505	28.783	29.08	69.75	48.395	33.407	41.957	75.23	102.684	75.397	72.977	58.387	58.382	65.576	129.966	74.013	87.066	75.106	80.965	40.872	32.838	45.349	49.489	50.554	56.819	62.059	86.441	108.077	38.337	53.775	48.88	69.933	71.06	85.09	83.818	73.161
1062	ST 20:1;O4;HexNAc	ST 26:2;O8;G							538.302	C28H45NO9/C28H45NO9	M-H/M-H	68.782	67.46	74.864	27.839	41.989	81.234	47.028	41.973	48.725	84.123	97.71	92.149	55.952	64.911	48.431	83.175	132.116	67.3	95.882	68.497	72.441	41.963	33.914	42.425	49.139	48.326	82.978	57.195	72.334	103.605	40.561	48.912	60.864	66.008	92.385	90.094	77.954	58.89
1063	LPS 19:0	LPS O-19:1;O	PE 20:0;O						538.315	C25H50NO9P/C25H50NO9P/C25H50NO9P	M-H/M-H/M-H	68.957	77.384	73.832	26.042	39.573	58.029	32.241	51.796	49.168	43.174	64.367	48.637	42.8	48.072	44.674	64.657	87.341	82.652	92.744	83.959	125.905	57.735	33.505	46.573	50.098	70.725	98.492	113.059	69.846	132.927	80.575	56.95	61.25	87.337	119.31	75.864	65.299	87.602
1064	ST 24:5;O;HexNAc	ST 30:6;O5;G							538.317	C32H45NO6/C32H45NO6	M-H/M-H	73.772	76.392	76.17	26.493	39.793	53.042	32.244	51.42	44.749	47.294	60.629	46.282	44.474	42.164	45.805	60.149	89.011	87.697	96.581	89.456	134.406	58.224	34.415	49.58	50.3	68.904	102.272	115.753	79.576	140.433	84	61.457	58.8	94.51	119.845	76.085	65.95	90.144
1065	NAT 27:5;O2	ST 27:2;O4;T							538.321	C29H49NO6S/C29H49NO6S	M-H/M-H	72.847	77.634	70.596	24.2	37.018	46.761	32.479	47.877	39.445	43.344	62.007	38.391	49.681	32.072	45.794	52.939	88.889	90.59	99.337	85.421	115.964	54.9	32.938	48.65	49.586	61.269	102.524	90.105	83.62	118.191	83.72	65.508	54.188	97.063	112.33	78.772	56.038	87.158
1066	CerP 29:5;O2	LPC O-21:6	LPE O-24:6						538.33	C29H50NO6P/C29H50NO6P/C29H50NO6P	M-H/M-H/M-H	61.321	60.163	54.065	28.235	26.822	38.493	32.008	26.762	34.77	56.468	50.713	36.412	35.457	33.175	35.67	61.057	79.89	66.927	63.99	56.952	46.609	33.644	21.501	27.28	37.8	47.919	52.784	44.415	66.302	47.842	35.898	55.972	45.856	48.105	70.821	53.664	51.767	59.015
1067	CAR 22:4;O4	ST 21:0;O3;HexNAc	ST 27:1;O7;G						538.339	C29H49NO8/C29H49NO8/C29H49NO8	M-H/M-H/M-H	44.027	48.477	39.37	16.081	20.282	41.752	21.769	21.805	26.555	46.994	36.501	36.444	34.29	33.537	24.459	47.64	61.813	41.873	41.09	38.166	30.91	26.094	25.421	10.071	23.172	39.212	46.89	37.72	69.442	30.724	35.28	30.041	31.456	55.648	54.324	28.761	53.964	43.154
1068	NAT 24:0;O4								538.342	C26H53NO8S	M-H	45.604	42.655	39.446	10.364	16.005	38.991	18.243	22.614	19.747	48.348	37.611	40.203	24.854	26.631	23.189	35.444	44.372	30.784	50.066	38.448	40.536	25.452	28.633	6.408	20.113	33.149	40.583	45.376	71.407	31.589	37.069	22.524	28.03	53.604	52.778	27.39	52.719	46.832
1069	LPC 18:0;O	LPE 21:0;O	LPS O-20:0	PE O-21:0;O					538.351	C26H54NO8P/C26H54NO8P/C26H54NO8P/C26H54NO8P	M-H/M-H/M-H/M-H	42.941	26.6	45.462	11.22	12.137	29.896	19.203	19.339	24.819	46.539	29.428	25.168	23.422	32.93	29.543	39.182	37.803	25.934	55.631	46.155	46.739	22.372	27.408	15.779	18.939	22.699	35.18	24.78	37.341	56.155	36.4	38.511	24.392	49.264	59.679	34.421	64.238	36.754
1070	NAT 28:4;O	ST 28:1;O3;T							538.357	C30H53NO5S/C30H53NO5S	M-H/M-H	49.384	26.252	44.85	14.368	11.923	16.858	14.598	15.59	25.088	51.512	34.246	35.379	23.567	32.54	27.273	39.051	40.992	26.398	51.84	51.667	47.364	14.454	22.826	16.558	19.528	29.847	28.921	39.058	43.691	58.296	27.645	38.196	21.88	47.518	51.801	32.497	62.138	59.203
1071	CAR 23:3;O3	Cer 30:4;O6	ST 28:0;O6;G						538.375	C30H53NO7/C30H53NO7/C30H53NO7	M-H/M-H/M-H	20.154	18.03	30.463	4.639	6.149	11.312	13.641	13.773	12.998	25.699	12.347	33.284	24.683	19.347	24.339	26.793	19.97	21.669	33.387	37.729	30.984	13.868	9.412	16.964	9.385	26.84	20.985	47.519	21.765	42.534	20.933	23.061	18.627	23.695	32.217	31.111	20.163	19.17
1072	LPC O-19:0;O	LPE O-22:0;O							538.388	C27H58NO7P/C27H58NO7P	M-H/M-H	22.779	15.892	19.831	5.557	10.187	10.779	12.031	8.954	22.667	12.431	13.644	23.105	23.679	26.445	22.695	29.635	39.12	32.73	38.654	39.761	34.693	17.403	13.863	10.423	14.284	22.718	21.25	40.734	16.468	47.554	38.882	40.291	21.152	41.511	49.018	40.957	12.282	30.288
1073	CAR 27:7								538.39	C34H53NO4	M-H	20.983	12.534	17.458	5.53	9.1	9.825	9.123	9.105	22.196	6.811	12.758	19.766	18.796	24.366	22.121	32.161	30.413	32.644	37.866	31.265	32.325	15.254	12.948	11.292	15.144	19.441	20.486	32.211	11.727	48.031	33.571	37.603	17.841	37.984	41.729	38.917	10.519	32.127
1074	NAT 29:3								538.394	C31H57NO4S	M-H	24.236	14.226	17.476	5.617	8.21	8.236	5.708	9.653	19.549	9.322	15.444	25.385	14.843	20.692	19.244	33.734	19.055	30.66	37.044	25.242	34.804	12.775	11.203	11.901	14.608	17.234	18.929	33.298	14.13	50.159	25.524	31.826	14.168	31.035	31.901	34.561	13.499	30.906
1075	CAR 24:2;O2	Cer 31:3;O5	NAE 29:3;O4						538.411	C31H57NO6/C31H57NO6/C31H57NO6	M-H/M-H/M-H	13.057	10.928	8.273	2.455	4.117	8.007	7.103	5.785	9.971	11.577	9.669	6.362	4.466	8.985	6.06	5.996	13.202	6.15	8.687	5.682	12.791	7.743	3.698	2.234	6.942	11.712	13.32	16.706	10.474	13.513	11.729	13.467	8.829	16.663	22.811	15.611	4.735	17.574
1076	NAE 33:7;O								538.427	C35H57NO3	M-H	7.501	10.673	10.315	5.085	3.534	4.492	6.141	4.408	6.19	8.533	3.788	6.014	5.975	3.756	4.401	3.602	7.907	17.125	9.581	16.139	14.042	7.369	6.389	3.535	10.292	9.276	10.115	12.606	10.282	24.33	7.444	7.32	7.258	9.592	7.837	6.511	11.974	19.281
1077	CAR 25:1;O	Cer 32:2;O4	NAE 30:2;O3						538.448	C32H61NO5/C32H61NO5/C32H61NO5	M-H/M-H/M-H	10.636	8.745	5.439	3.235	4.663	3.62	7.11	7.839	11.573	9.111	10.813	13.596	8.841	9.212	12.987	11.946	11.082	21.361	9.964	24.056	9.537	10.721	6.676	7.296	7.528	15.16	16.506	27.509	28.769	26.665	20.611	25.809	15.982	39.123	35.948	46.112	5.454	17.156
1078	Cer 36:6;O	NAE 34:6							538.463	C36H61NO2/C36H61NO2	M-H/M-H	13.841	16.692	4.701	5.461	9.079	7.324	4.834	3.724	11.558	15.398	2.115	10.08	11.831	4.89	6.85	4.135	6.737	12.833	11.354	7.578	16.584	8.217	10.871	5.31	3.16	13.683	8.242	9.685	14.825	29.357	11.927	12.654	9.971	23.714	20.56	14.544	8.773	10.266
1079	CAR 26:0	Cer 33:1;O3	NAE 31:1;O2						538.484	C33H65NO4/C33H65NO4/C33H65NO4	M-H/M-H/M-H	6.726	10.137	7.128	5.095	2.442	8.343	6.523	8.863	12.043	10.72	6.243	10.406	4.546	3.838	4.288	6.137	10.598	6.919	11.102	18.298	10.553	5.227	5.209	4.474	5.795	9.493	7.882	2.361	11.983	14.438	7.565	8.081	3.248	3.907	6.976	4.293	19.328	12.251
1080	Cer 34:0;O2	NAE 32:0;O							538.52	C34H69NO3/C34H69NO3	M-H/M-H	12.993	10.912	9.455	7.877	9.107	10.646	7.812	3.601	4.336	12.182	10.711	15.144	13.668	10.817	3.271	16.063	7.66	14.277	22.517	14.479	27.897	9.927	13.584	10.235	15.366	15.531	13.786	10.997	14.141	32.63	8.681	16.739	15.121	11.223	29.661	23.463	12.02	30.636
1081	ST 18:5;O8;GlcA								539.141	C24H28O14	M-H	342.004	303.763	314.964	92.587	112.534	105.282	165.769	95.574	190.958	295.98	314.262	260.209	135.003	116.335	110.894	167.95	209.4	194.286	461.667	366.603	405.417	138.31	119.174	101.47	183.698	224.28	234.86	347.158	365.016	412.25	184.096	170.507	153.558	247.481	183.753	241.438	613.214	480.992
1082	ST 25:6;O8;S								539.159	C25H32O11S	M-H	604.686	541.262	510.304	179.844	236.283	174.305	276.561	246.678	347.418	501.124	440.94	487.948	252.961	270.831	232.81	332.856	315.477	354.113	736.53	676.257	684.695	290.88	250.779	207.571	332.113	425.937	505.438	763.179	600.365	676.14	374.058	335.121	283.165	416.653	422.693	394.352	1080.28	1016.48
1083	ST 19:5;O8;Hex	ST 19:4;O7;GlcA							539.177	C25H32O13/C25H32O13	M-H/M-H	611.074	534.876	534.201	247.686	268.84	259.704	344.311	266.167	349.458	532.22	522.055	441.785	256.78	323.052	242.677	413.982	387.654	374.462	756.692	731.597	661.655	377.904	341.447	286.746	413.574	538.346	565.105	574.143	614.89	630.507	400.18	361.888	412.086	544.523	567.55	495.902	1248.23	1104.22
1084	LPI 13:3;O								539.19	C22H37O13P	M-H	423.274	365.428	359.226	231.387	277.196	225.011	322.855	257.964	336.42	379.203	318.447	301.694	237.639	289.921	263.807	321.551	346.818	345.538	486.679	526.451	458.98	330.074	308.29	282.5	416.24	495.186	514.184	355.768	420.491	424.633	367.49	338.86	321.466	418.71	480.07	451.192	740.659	718.276
1085	ST 26:5;O7;S								539.196	C26H36O10S	M-H	380.325	320.999	293.973	218.42	257.829	231.132	305.324	248.179	321.393	353.496	284.121	246.304	237.066	288.246	252.084	308.867	342.954	313.827	427.25	458.242	418.831	304.811	289.196	254.486	414.104	448.359	482.8	325.907	413.496	436.441	351.853	362.958	288.926	426.071	407.549	424.333	717.742	642.737
1086	ST 20:4;O7;Hex	ST 20:3;O6;GlcA							539.213	C26H36O12/C26H36O12	M-H/M-H	140.565	147.34	130.566	109.942	117.284	118.48	149.614	113.585	163.317	141.605	140.969	132.842	142.147	140.008	138.708	158.591	213.686	167.489	191.371	209.01	169.274	162.853	148.202	123.107	156.833	178.754	191.979	180.226	193.635	243.196	161.808	161.22	176.169	221.871	215.43	217.364	315.105	249.366
1087	LPI 14:2	LPI O-14:3;O							539.226	C23H41O12P/C23H41O12P	M-H/M-H	68.118	71.935	54.331	36.697	43.436	54.336	48.523	46.223	57.825	67.893	83.319	75.697	61.586	55.871	65.981	75.968	129.735	83	87.754	85.995	70.51	59.198	48.282	57.66	69.391	62.223	65.318	89.396	98.452	109.786	87.491	102.512	106.195	120.108	97.481	85.214	57.392	95.73
1088	ST 27:4;O6;S								539.232	C27H40O9S	M-H	63.541	67.236	47.417	25.608	33.671	45.847	35.006	27.399	39.703	60.856	75.639	69.744	58.024	50.937	58.391	69.48	113.633	62.84	75.8	61.02	73.17	45.892	38.827	45.863	53.539	47.307	56.026	88.541	121.102	111.651	82.116	87.899	89.249	97.872	83.591	96.226	43.377	79.665
1089	PA 24:6;O								539.242	C27H41O9P	M-H	68.538	74.572	64.4	33.95	29.476	45.232	30.087	22.346	42.134	53.691	72.395	70.568	77.25	78.252	72.599	81.616	131.533	77.777	75.904	75.068	85.448	39.292	41.623	26.589	37.464	54.393	68.216	110.939	159.003	140.756	99.812	99.716	105.519	120.997	129.125	158.519	43.882	74.266
1090	ST 21:3;O6;Hex	ST 21:2;O5;GlcA							539.25	C27H40O11/C27H40O11	M-H/M-H	84.763	78.132	86.851	34.253	36.563	46.108	44.967	36.97	49.511	57.405	77.69	89.431	85.81	81.561	87.896	83.467	126.476	72.92	88.914	107.554	77.874	56.167	36.321	35.137	47.737	64.636	70.046	106.618	135.292	107.133	99.931	121.494	108.009	129.25	130.945	171.637	50.281	87.243
1091	BMP 18:1;O	LPI O-15:2							539.263	C24H45O11P/C24H45O11P	M-H/M-H	75.083	76.094	73.975	30.815	45.827	77.75	40.717	62.852	42.769	63.658	106.506	97.422	70.957	60.932	64.637	72.504	105.431	70.962	99.19	93.467	79.473	67.831	61.212	57.591	62.968	67.702	69.957	104.181	69.242	67.134	94.395	117.506	74.216	74.081	94.819	118.583	53.968	37.324
1092	ST 25:7;O3;Hex	ST 25:6;O2;GlcA							539.265	C31H40O8/C31H40O8	M-H/M-H	82.964	90.172	72.364	30.513	50.227	76.333	43.608	63.757	41.112	70.975	130.11	110.248	75.036	58.114	56.998	68.835	99.866	72.867	112.115	96.769	99.488	75.973	67.188	64.707	62.136	74.876	76.507	115.137	80.337	84.687	98.492	118.414	65.596	57.616	94.21	124.92	67.833	43.262
1093	ST 28:3;O5;S								539.268	C28H44O8S	M-H	93.896	100.622	75.512	30.865	62.946	81.862	52.254	63.721	48.623	77.368	136.201	116.242	79.479	71.848	55.706	61.53	119.496	78.045	114.98	102.522	120.541	89.84	75.395	78.987	67.804	75.897	80.71	134.18	99.544	106.082	112.616	131.679	69.229	58.907	103.141	120.46	74.467	54.375
1094	LPA 25:6;O	PA 25:5	PA O-25:6;O						539.278	C28H45O8P/C28H45O8P/C28H45O8P	M-H/M-H/M-H	105.995	97.912	94.714	34.681	63.402	100.253	52.845	54.649	57.121	92.012	113.334	111.91	78.151	90.951	53.278	69.336	104.772	61.828	116.006	121.049	127.147	92.272	62.716	76.905	63.371	70.9	91.52	134.349	110.755	132.903	145.36	114.807	93.096	78.708	107.123	114.318	108.996	72.373
1095	ST 22:2;O5;Hex	ST 22:1;O4;GlcA							539.286	C28H44O10/C28H44O10	M-H/M-H	94.126	92.108	113.919	42.142	50.373	81.418	80.237	66.131	73.72	78.196	91.765	96.298	70.906	73.813	63.249	89.99	124.576	72.612	105.427	88.184	95.982	64.136	55.791	47.697	66.127	79.674	82.06	82.289	83.515	117.604	135.34	88.833	84.731	77.497	86.699	113.563	119.266	80.687
1096	BMP 19:0	LPG 19:1;O							539.299	C25H49O10P/C25H49O10P	M-H/M-H	124.949	167.808	203.165	40.618	66.463	80.476	134.403	106.422	120.442	91.955	127.046	101.832	90.743	72.821	66.464	106.26	139.653	86.189	165.935	86.266	119.513	57.95	47.491	56.989	76.593	84.962	81.584	99.564	99.689	93.78	64.468	95.056	74.262	90.992	95.814	108.94	58.994	72.301
1097	ST 26:6;O2;Hex	ST 26:5;O;GlcA							539.301	C32H44O7/C32H44O7	M-H/M-H	116.267	173.438	196.524	45.167	69.106	83.317	132.651	110.971	120.386	88.204	133.093	104.858	92.106	74.522	73.437	107.004	135.184	88.457	168.067	94.051	115.573	56.364	44.799	53.144	78.438	82.706	86.177	99.377	100.195	95.955	68.531	96.724	70.344	91.379	100.762	105.967	60.546	74.493
1098	ST 29:2;O4;S								539.305	C29H48O7S	M-H	100.223	163.569	163.92	46.526	70.099	85.893	124.211	108.823	112.695	83.264	136.285	112.302	88.623	71.813	72.088	100.563	133.441	90.664	160.694	97.6	97.887	62.174	42.323	50.507	77.06	77.155	93.285	91.505	104.202	98.323	70.074	100.192	74.368	89.442	102.447	103.117	76.146	83.24
1099	LPA 26:5	LPA O-26:6;O	PA O-26:5						539.314	C29H49O7P/C29H49O7P/C29H49O7P	M-H/M-H/M-H	44.905	79.537	60.089	27.364	36.716	56.375	54.464	42.515	66.448	62.549	76.888	50.474	56.298	40.742	45.092	64.437	82.209	53.358	90.437	74.812	63.323	50.694	30.608	31.153	52.014	46.253	76.53	64.217	60.33	73.078	43.184	82.996	55.194	49.243	54.428	74.502	65.359	79.77
1100	ST 23:1;O4;Hex	ST 23:0;O3;GlcA							539.323	C29H48O9/C29H48O9	M-H/M-H	51.232	70.297	47.019	21.666	36.967	43.539	28.739	23.308	48.439	73.577	68.954	42.682	54.907	41.944	40.467	52.859	70.847	50.177	80.406	73.304	74.348	45.042	35.754	26.75	32.444	37.336	62.47	98.666	68.385	76.771	54.209	61.632	60.458	62.322	56.526	75.197	50.352	69.652
1101	LPG 20:0	LPG O-20:1;O	PG O-20:0						539.335	C26H53O9P/C26H53O9P/C26H53O9P	M-H/M-H/M-H	45.908	52.068	42.144	16.544	21.041	18.979	26.333	23.607	21.24	34.992	40.778	48.49	26.695	29.781	22.454	28.472	62.695	27.568	55.965	72.347	74.888	21.291	18.317	13.369	24.394	46.643	49.379	56.693	51.466	45.425	31.925	31.325	38.713	53.197	49.509	58.091	41.633	40.414
1102	DG 30:8;O	ST 27:5;O;Hex	TG O-30:8;O	TG 30:7					539.338	C33H48O6/C33H48O6/C33H48O6/C33H48O6	M-H/M-H/M-H/M-H	49.032	47.026	43.379	14.461	17.073	11.856	24.84	22.971	18.995	32.811	39.082	44.505	21.459	25.351	19.936	24.087	54.305	23.519	52.982	70.77	64.918	18.725	13.709	11.916	20.97	45.385	41.373	51.092	49.714	43.357	26.539	29.315	32.15	47.576	40.034	51.565	50.1	46.041
1103	ST 30:1;O3;S								539.341	C30H52O6S	M-H	44.751	39.508	36.45	16.7	12.974	12.653	26.754	21.503	26.402	25.361	33.067	41.532	22.944	27.361	16.455	25.318	47.785	26.21	51.754	55.365	53.655	20.794	15.851	14.06	18.941	40.816	35.706	41.208	42.989	39.181	26.114	32.99	29.471	44.638	46.388	48.142	49.346	46.344
1104	LPA O-27:5								539.351	C30H53O6P	M-H	40.692	35.106	29.542	13.928	15.24	10.686	25.809	18.165	25.793	32.966	30.417	40.331	29.158	32.423	31.171	36.887	42.561	35.498	67.052	50.028	87.711	25.169	18.026	13.863	18.038	29.105	42.219	44.37	70.041	66.435	46.201	41.207	34.962	45.658	63.134	47.31	40.218	41.742
1105	ST 24:0;O3;Hex	ST 30:1;O8							539.359	C30H52O8/C30H52O8	M-H/M-H	50.033	47.811	27.532	19.728	27.971	15.443	28.411	20.265	31.718	53.355	37.463	47.54	54.869	59.343	56.297	53.411	51.177	31.343	70.136	55.23	86.836	34.707	27.858	24.353	15.205	42.359	64.335	55.286	78.277	84.111	56.497	67.576	72.28	64.823	82.412	85.02	45.513	51.175
1106	LPG O-21:0								539.372	C27H57O8P	M-H	27.986	40.353	20.216	11.476	19.702	13.442	18.334	11.884	20.493	26.605	21.559	36.399	32.362	30.136	30.459	26.089	30.447	22.75	53.935	39.312	34.979	23.263	25.397	9.365	14.62	23.862	47.28	41.146	42.549	32.199	35.751	29.554	41.762	38.221	55.107	32.556	60.498	32.126
1107	DG O-31:8;O	DG 31:7	TG O-31:7						539.374	C34H52O5/C34H52O5/C34H52O5	M-H/M-H/M-H	24.144	36.894	14.932	9.25	17.224	11.263	15.901	9.531	20.666	20.648	20.475	30.538	22.002	27.609	31.082	26.563	26.694	20.899	42.628	35.854	28.122	19.81	20.568	7.922	10.383	16.722	42.067	35.404	32.8	24.284	34.304	24.213	31.111	44.213	55.506	31.26	50.841	24.901
1108	DG 28:2;O2								539.395	C31H56O7	M-H	55.897	61.861	48.137	45.808	45.44	32.425	37.591	14.579	61.719	79.496	18.253	65.78	191.177	176.707	157.964	116.719	122.768	140.453	82.993	122.066	118.407	73.702	53.653	32.505	28.421	48.565	85.745	86.371	73.37	144.002	139.9	175.342	178.861	188.133	204.248	165.09	31.221	46.709
1109	DG O-32:7	MG 32:7							539.411	C35H56O4/C35H56O4	M-H/M-H	23.801	23.232	22.001	11.194	21.401	8.528	12.739	7.138	22.889	29.112	7.109	20.393	44.141	51.867	58.272	38.04	43.492	54.076	34.862	34.354	25.638	22.693	15.683	14.459	12.505	24.979	38.368	41.434	24.893	37.527	63.812	55.553	54.597	65.996	63.175	70.556	24.721	17.684
1110	DG O-29:2;O2	DG 29:1;O	FA 32:2;O4						539.432	C32H60O6/C32H60O6/C32H60O6	M-H/M-H/M-H	7.024	10.043	13.869	2.436	2.356	4.898	5.324	2.342	6.581	7.183	7.523	12.877	11.03	9.629	5.52	13.663	9.761	11.756	12.745	8.308	13.759	10.808	5.209	5.78	6.377	9.403	16.719	27.148	14.448	15.568	18.156	16.576	13.021	6.36	12.322	7.184	7.993	31.039
1111	MG O-33:7								539.447	C36H60O3	M-H	12.31	10.123	8.348	7.332	3.394	4.076	7.331	1.467	9.479	13.541	5.306	13.359	14.828	3.563	6.963	10.505	16.54	10.001	17.497	7.738	16.595	12.656	10.111	6.854	10.109	11.763	19.714	22.18	15.989	21.09	12.174	4.951	7.342	14.178	18.078	17.203	13.553	19.422
1112	DG O-30:1;O	DG 30:0	FA 33:1;O3	MG 30:1;O	TG O-30:0				539.468	C33H64O5/C33H64O5/C33H64O5/C33H64O5/C33H64O5	M-H/M-H/M-H/M-H/M-H	12.318	10.997	6.8	3.666	3.41	3.359	5.305	6.728	12.19	12.072	9.737	5.47	4.173	7.612	5.14	5.915	10.234	8.586	20.526	18.599	13.38	7.496	3.822	6.09	3.088	4.274	7.576	14.892	4.309	11.33	11.209	7.08	7.718	14.55	15.647	6.291	19.273	14.56
1113	CE 10:0								539.483	C37H64O2	M-H	11.614	9.358	6.963	2.141	2.694	1.548	3.646	3.641	6.192	6.356	5.016	8.005	4.197	4.219	1.858	6.292	7.864	4.897	19.977	12.779	12.131	3.353	2.335	5.65	7.945	8.094	5.112	3.929	4.444	13.819	5.797	11.272	8.086	8.062	15.559	7.4	11.576	11.743
1114	DG O-31:0	FA 34:0;O2	MG O-31:1;O	MG 31:0					539.504	C34H68O4/C34H68O4/C34H68O4/C34H68O4	M-H/M-H/M-H/M-H	10.654	15.774	6.162	3.269	4.003	3.717	2.131	3.453	3.618	7.396	8.666	10.284	3.093	2.981	3.579	7.002	11.74	6.765	6.615	7.987	13.955	4.129	2.291	4.322	6.581	7.861	4.549	12.246	14.045	6.818	6.876	2.85	4.399	14.973	4.99	9.783	6.878	13.534
1115	MG O-32:0								539.541	C35H72O3	M-H	10.002	14.342	9.425	3.203	1.753	4.342	3.147	6.352	6.449	5.287	0.49	10.916	4.043	9.029	4.583	7.647	13.525	7.584	9.822	12.786	10.147	5.092	4.687	7.385	12.726	7.062	3.372	6.264	16.843	18.748	6.223	2.919	12.691	10.623	11.925	8.953	10.987	11.122
1116	ST 23:5;O8;T								540.191	C25H35NO10S	M-H	496.033	408.46	429.468	347.269	379.556	310.154	443.064	361.596	476.559	407.457	459.192	413.806	373.259	398.341	390.469	504.284	494.184	464.774	683.809	578.87	613.429	502.406	435.9	410.052	568.833	685.904	767.744	508.515	521.44	580.941	588.017	532.745	447.375	697.249	641.945	662.914	1047.01	945.323
1117	ST 24:4;O7;T								540.227	C26H39NO9S	M-H	66.436	71.177	55.399	31.764	29.146	56.07	63.633	45.862	58.542	72.088	71.897	42.667	39.851	57.288	40.007	73.527	99.151	65.271	59.04	66.748	72.316	41.696	45.169	40.558	44.941	58.249	69.309	84.573	78.765	44.489	59.068	63.462	59.998	62.248	72.337	96.476	101.399	88.696
1118	PE 21:6;O								540.237	C26H40NO9P	M-H	60.229	48.641	35.624	21.37	23.295	47.328	39.536	27.482	50.937	62.936	66.206	49.843	42.441	47.213	39.467	39.311	101.96	46.021	52.498	50.21	46.529	45.404	34.802	20.46	43.728	45.305	57.354	54.518	68.27	61.71	55.941	57.998	54.911	67.771	57.75	67.145	59.856	44.343
1119	ST 18:2;O6;HexNAc								540.245	C26H39NO11	M-H	59.877	48.317	37.233	18.738	28.183	39.125	33.879	32.318	47.363	42.324	69.46	43.535	49.824	44.826	36.272	45.385	115.782	55.945	49.691	50.552	42.87	38.693	30.555	23.556	40.083	39.812	42.157	60.316	79.165	90.095	50.855	53.838	59.512	57.369	63.094	66.125	51.817	46.098
1120	ST 22:6;O3;HexNAc	ST 28:7;O7;G							540.26	C30H39NO8/C30H39NO8	M-H/M-H	69.578	69.15	63.526	23.187	33.746	47.707	43.129	41.871	36.638	70.113	94.906	70.312	44.597	26.755	34.107	41.875	106.214	54.91	84.197	68.447	73.772	33.299	47.822	39.236	51.107	50.091	47.005	83.276	77.765	107.212	65.713	54.329	48.442	69.932	61.012	80.976	94.549	80.076
1121	NAT 25:6;O4	ST 25:3;O6;T							540.264	C27H43NO8S/C27H43NO8S	M-H/M-H	76.534	83.886	74.808	30.727	45.67	55.857	58.792	49.016	53.094	75.738	120.114	82.06	61.642	41.196	46.381	55.847	109.048	65.5	104.182	88.056	96.25	51.22	64.081	60.883	81.396	69.101	72.564	113.076	112.123	111.037	78.623	80.622	66.844	79.144	82.281	94.427	107.603	100.823
1122	LPE 22:6;O	LPS O-21:6	PE 22:5	PE O-22:6;O					540.273	C27H44NO8P/C27H44NO8P/C27H44NO8P/C27H44NO8P	M-H/M-H/M-H/M-H	106.243	169.836	105.687	60.999	57.441	79.785	83.984	86.326	84.274	92.235	183.097	134.351	78.831	81.853	78.752	85.742	119.026	88.329	197.509	198.324	258.23	137.111	154.316	124.84	152.058	143.45	179.697	320.321	317.206	273.211	199.109	194.393	166.148	210.923	166.17	190.713	250.743	389.822
1123	ST 29:7;O3;T								540.279	C31H43NO5S	M-H	116.572	226.707	127.913	78.626	70.617	107.491	97.122	111.871	96.773	116.532	217.43	176.384	117.853	123.62	130.736	124.741	132.684	115.094	259.954	357.949	411.053	247.429	247.183	229.749	224.755	236.293	300.804	550.085	486.803	436.248	370.584	389.446	293.118	327.458	296.181	306.266	513.331	679.766
1124	ST 19:1;O5;HexNAc								540.281	C27H43NO10	M-H	131.3	250.672	138.981	73.296	75.105	101.765	95.248	111.018	92.043	131.254	234.064	195.385	130.421	131.399	147.605	129.792	129.531	106.07	285.383	408.258	464.081	274	265.758	257.778	230.648	250.269	349.704	650.708	534.817	485.104	425.192	453.848	327.201	358.175	329.402	340.942	625.565	790.194
1125	LPS 18:0;O								540.294	C24H48NO10P	M-H	102.808	172.283	118.838	44.829	67.665	77.295	84.656	79.947	88.896	119.496	162.014	173.866	105.357	85.807	117.882	86.89	126.397	88.954	164.274	263.567	290.761	182.263	170.718	192.534	182.91	183.478	273.314	455.689	315.453	288.193	333.651	379.051	258.783	304.385	264.603	243.96	425.374	526.338
1126	ST 23:5;O2;HexNAc	ST 29:6;O6;G							540.297	C31H43NO7/C31H43NO7	M-H/M-H	89.141	139.6	108.102	40.345	59.538	69.952	79.605	72.98	84.291	102.448	127.075	146.674	89.02	69.048	97.443	76.015	109.511	78.549	129.096	197.547	203.469	135.657	126.782	158.906	144.788	148.108	209.922	340.619	227.896	217.618	252.441	298.621	206.09	243.707	210.424	184.669	304.47	368.198
1127	NAT 26:5;O3	ST 26:2;O5;T							540.3	C28H47NO7S/C28H47NO7S	M-H/M-H	87.635	129.879	101.829	34.132	49.405	60.488	70.455	63.596	77.244	76.122	117.076	117.322	69.786	51.641	69.259	64.103	87.152	66.699	114.786	144.915	140.602	78.256	73.784	114.427	93.932	103.871	128.928	218.778	151.193	164.99	150.505	184.119	134.984	155.769	142.422	113.249	205.999	227.156
1128	CerP 28:5;O3	LPC 20:5	LPE 23:5	LPE O-23:6;O	PC O-20:5	PE O-23:5			540.31	C28H48NO7P/C28H48NO7P/C28H48NO7P/C28H48NO7P/C28H48NO7P/C28H48NO7P	M-H/M-H/M-H/M-H/M-H/M-H	61.572	69.271	72.64	25.731	36.189	42.838	46.823	45.908	64.944	48.468	76.08	51.422	54.91	59.799	42.138	54.647	91.273	64.549	70.246	71.688	79.621	37.43	34.863	38.488	46.018	66.613	71.087	87.319	80.427	98.069	69.969	55.16	47.282	57.867	76.292	62.154	74.355	78.729
1129	ST 20:0;O4;HexNAc	ST 26:1;O8;G							540.318	C28H47NO9/C28H47NO9	M-H/M-H	47.612	56.246	54.116	18.692	31.475	36.753	38.46	28.233	46.826	43.948	47.738	61.748	40.304	46.662	32.048	45.324	60.783	48.275	59.095	46.517	68.733	27.363	22.524	19.695	46.817	43.542	61.874	83.437	66.056	86.535	53.138	48.442	41.003	45.332	56.907	50.025	49.199	70.674
1130	LPS O-19:0;O								540.331	C25H52NO9P	M-H	52.88	56.726	45.291	20.877	23.463	36.841	32.481	16.953	45.711	76.07	34.251	72.788	40.625	40.569	33.723	73.035	75.917	52.529	53.145	71.848	87.489	35.383	21.763	21.543	39.822	43.299	56.111	77.046	90.105	81.53	57.879	61.91	64.649	133.109	156.064	114.976	66.789	45.195
1131	ST 24:4;O;HexNAc	ST 30:5;O5;G							540.333	C32H47NO6/C32H47NO6	M-H/M-H	56.582	51.214	49.441	24.172	24.154	36.251	32.773	17.304	45.563	77.348	36.674	65.964	38.774	36.147	38.341	77.149	85.056	58.272	63.341	79.998	91.276	36.04	21.798	21.561	33.231	43.454	56.309	80.406	90.945	89.391	59.046	67.479	69.759	156.013	185.16	135.56	60.995	56.086
1132	NAT 27:4;O2	ST 27:1;O4;T							540.336	C29H51NO6S/C29H51NO6S	M-H/M-H	62.84	46.068	53.499	27.34	26.639	32.42	32.716	23.841	49.335	74.757	42.498	62.148	43.623	44.894	41.28	81.037	90.141	71.118	72.968	85.49	96.81	43.535	24.808	21.138	32.505	42.964	58.891	81.919	86.179	93.331	74.183	63.904	73.541	163.912	219.697	137.28	53.854	72.768
1133	CerP 29:4;O2	LPC O-21:5	LPE O-24:5						540.346	C29H52NO6P/C29H52NO6P/C29H52NO6P	M-H/M-H/M-H	44.81	37.135	48.788	20.348	26.078	23.391	23.358	18.748	46.852	54.901	56.306	52.177	43.653	42.495	36.348	59.169	88.285	64.566	61.495	67.786	70.7	34.199	32.607	22.254	25.177	37.923	64.062	61.138	61.142	64.078	55.439	59.383	58.054	125.304	136.451	108.978	45.06	55.215
1134	CAR 22:3;O4	ST 27:0;O7;G							540.354	C29H51NO8/C29H51NO8	M-H/M-H	34.252	29.235	34.086	8.282	18.817	21.459	23.347	14.932	27.043	44.097	40.147	35.168	21.807	14.057	27.596	24.709	53.431	35.012	38.453	47.536	57.496	24.899	17.684	14.325	20.855	20.465	32.79	43.49	42.659	44.706	38.323	41.632	33.048	66.264	63.754	46.566	23.274	30.997
1135	CAR 26:7;O								540.369	C33H51NO5	M-H	20.149	25.527	39.989	10.691	10.89	11.576	17.578	13.982	19.699	22.714	25.449	33.635	20.48	31.339	20.177	20.327	34.884	22.947	36.663	38.016	25.985	21.195	18.692	23.373	22.898	21.903	30.049	45.618	29.036	30.381	27.771	21.08	39.477	18.734	42.438	24.623	53.099	50.056
1136	NAT 28:3;O	ST 28:0;O3;T							540.373	C30H55NO5S/C30H55NO5S	M-H/M-H	16.231	23.082	35.209	13.187	13.164	12.084	18.789	15.737	16.93	16.842	19.297	25.978	20.379	29.702	19.523	19.484	35.183	27.8	25.773	31.978	28.547	23.027	17.439	23.197	22.964	24.216	28.956	30.894	28.135	13.967	24.511	20.792	38.243	18.18	41.051	23.35	46.663	46.847
1137	CAR 23:2;O3	Cer 30:3;O6							540.391	C30H55NO7/C30H55NO7	M-H/M-H	23.616	20.329	33.165	9.82	15.26	20.757	14.684	9.4	25.368	17.917	9.895	38.973	39.646	38.769	31.588	35.68	31.215	32.679	22.11	43.776	36.207	18.547	15.438	6.502	11.143	20.01	33.757	26.33	28	35.811	39.847	39.982	38.671	37.498	51.076	41.841	18.473	24.38
1138	CAR 27:6	NAE 32:7;O2							540.406	C34H55NO4/C34H55NO4	M-H/M-H	29.198	19.707	28.068	10.201	25.496	9.472	22.551	3.673	19.9	19.11	24.072	20.279	48.855	39.875	42.835	43.98	33.445	44.77	26.863	35.407	42.928	29.853	17.905	14.195	11.419	21.43	44.859	26.292	25.692	37.35	64.065	38.392	52.672	49.524	66.639	57.607	35.809	11.403
1139	NAT 29:2								540.409	C31H59NO4S	M-H	22.666	18.592	27.338	8.106	20.63	8.356	21.336	4.088	20.729	12.177	22.077	15.402	29.674	30.238	35.865	27.551	28.261	39.133	21.84	28.292	41.527	27.684	18.308	10.744	10.542	16.353	31.242	18.308	20.835	30.238	48.494	34.472	37.794	42.397	54.267	44.376	38.651	13.21
1140	CAR 24:1;O2	Cer 31:2;O5	NAE 29:2;O4						540.427	C31H59NO6/C31H59NO6/C31H59NO6	M-H/M-H/M-H	9.03	9.768	9.407	2.19	2.956	4.638	2.801	6.068	8.51	10.416	1.651	10.091	11.847	10.533	8.054	5.628	10.163	4.722	16.961	7.312	8.928	4.609	7.436	2.425	3.242	13.015	9.018	7.349	21.7	19.491	9.552	10.224	4.411	12.508	5.464	9.897	8.45	10.495
1141	Cer 35:6;O2	NAE 33:6;O							540.442	C35H59NO3/C35H59NO3	M-H/M-H	17.19	4.758	11.909	2.824	3.417	4.192	4.362	2.553	8.929	7.21	4.465	1.243	5.444	5.522	6.753	4.493	8.668	6.299	14.726	12.232	8.871	9.308	4.724	3.584	2.695	6.514	3.706	3.734	14.357	8.684	16.544	5.41	10.921	9.035	13.507	15.759	20.586	11.251
1142	CAR 25:0;O	Cer 32:1;O4	NAE 30:1;O3						540.463	C32H63NO5/C32H63NO5/C32H63NO5	M-H/M-H/M-H	11.217	6.734	6.841	4.014	3.578	6.231	5.838	5.584	9.476	5.019	10.347	4.432	4.144	6.674	4.469	8.15	11.399	4.173	12.181	16.022	4.204	6.321	7.341	6.123	5.737	5.273	5.365	11.48	4.095	5.517	5.449	5.03	5.812	10.438	10.974	9.261	17.719	12.137
1143	Cer 36:5;O	NAE 34:5							540.479	C36H63NO2/C36H63NO2	M-H/M-H	6.437	10.275	3.717	5.491	5.591	7.465	8.079	3.752	2.511	7.54	3.641	6.18	3.326	2.595	8.459	9.907	8.601	4.85	8.732	8.928	19.26	5.301	5.686	5.78	6.596	8.951	3.897	18.32	7.782	13.536	7.252	15.422	7.368	13.859	13.331	12.789	9.087	18.386
1144	Cer 33:0;O3	NAE 31:0;O2							540.5	C33H67NO4/C33H67NO4	M-H/M-H	9.877	13.843	12.206	4.794	6.21	6.078	6.268	3.483	13.525	9.863	10.152	9.091	6.738	4.91	5.146	8.648	9.167	4.812	22.608	11.348	9.85	3.865	6.517	6.081	6.218	11.761	7.505	7.473	12.048	10.611	4.517	6.104	9.555	7.395	17.92	12.848	13.37	8.842
1145	ST 18:4;O8;GlcA								541.156	C24H30O14	M-H	303.125	343.285	331.142	99.299	148.298	139.162	186.822	160.793	227.625	285.116	297.597	263.553	172.659	174.369	160.764	199.756	236.181	224.443	441.675	411.386	428.785	199.506	158.213	136.174	248.914	260.924	338.021	345.722	393.295	450.085	213.409	226.914	187.868	307.719	267.731	304.232	581.086	553.909
1146	ST 25:5;O8;S								541.175	C25H34O11S	M-H	447.049	404.37	392.545	221.109	270.3	239.399	322.648	298.783	379.73	377.915	413.54	315.06	291.935	339.132	280.037	379.719	396.494	366.791	686.013	540.002	564.205	374.829	330.167	303.799	404.853	466.837	555.265	557.487	559.345	543.346	427.755	448.526	350.328	458.061	470.714	470.04	854.979	746.066
1147	ST 19:4;O8;Hex	ST 19:3;O7;GlcA							541.193	C25H34O13/C25H34O13	M-H/M-H	281.063	259.631	251.559	196.254	244.449	206.95	240.038	222.786	284.979	274.197	243.519	227.855	252.63	229.182	230.403	318.871	314.062	323.7	417.979	378.855	356.434	237.462	236.596	206.58	286.66	385.603	423.165	350.991	404.22	394.257	291.21	312.933	266.205	417.981	455.955	391.495	508.798	519.183
1148	LPI 13:2;O								541.206	C22H39O13P	M-H	135.095	124.335	116.032	71.214	74.315	84.654	93.893	84.443	104.962	103.345	108.663	91.181	96.489	85.891	92.729	125.768	154.943	126.885	168.393	129.184	150.926	101.111	118.252	103.309	122.304	142.242	163.325	153.476	152.844	171.353	126.662	92.092	114.966	192.568	147.424	142.705	187.074	187.456
1149	ST 26:4;O7;S								541.211	C26H38O10S	M-H	123.711	115.778	108.504	49.035	58.757	69.653	78.731	65.778	95.542	90.281	119.445	95.394	80.833	62.808	70.037	86.836	137.713	109.712	135.221	114.92	131.559	68.958	115.397	70.411	106.093	108.288	123.169	145.118	127.499	164.702	95.271	81.611	84.548	148.605	120.59	110.402	179.507	144.304
1150	ST 20:3;O7;Hex	ST 20:2;O6;GlcA							541.229	C26H38O12/C26H38O12	M-H/M-H	78.119	78.562	61.856	37.594	43.571	60.264	51.178	35.755	60.173	70.743	83.211	65.806	81.923	52.736	68.578	52.645	102.496	92.661	51.673	79.674	89.684	72.252	40.199	38.197	55.277	59.132	81.213	51.813	82.554	70.735	90.71	72.074	49.801	73.634	83.616	79.275	72.79	66.073
1151	LPI 14:1	LPI O-14:2;O							541.242	C23H43O12P/C23H43O12P	M-H/M-H	59.217	74.579	73.561	28.289	36.236	59.729	37.287	40.743	59.705	56.573	70.358	71.735	49.503	57.373	49.508	48.762	96.508	58.788	81.788	76.169	79.604	35.488	35.8	33.546	41.493	58.029	70.019	47.935	45.536	53.871	56.137	68.616	50.733	62.915	68.817	64.209	53.003	49.609
1152	ST 24:6;O3;GlcA								541.244	C30H38O9	M-H	60.201	65.499	69.246	22.545	30.385	58.502	29.827	37.419	54.09	53.836	71.201	67.948	43.092	54.369	47.924	45.276	97.785	46.977	81.88	73.683	76.021	33.535	34.603	24.34	36.86	66.845	61.036	50.051	53.444	54.173	43.512	55.021	43.549	59.492	57.957	62.521	58.753	43.677
1153	ST 27:3;O6;S								541.248	C27H42O9S	M-H	62.022	52.611	62.74	22.024	28.54	66.015	30.764	36.216	53.764	56.857	76.476	63.773	40.321	48.643	50.857	41.375	102.464	42.813	78.583	71.715	73.688	34.789	33.645	23.909	35.561	72.078	56.07	50.097	73.974	59.432	48.131	48.009	47.507	60.147	53.913	59.353	68.636	39.796
1154	LPG 21:6	PA 24:5;O	PG O-21:6						541.257	C27H43O9P/C27H43O9P/C27H43O9P	M-H/M-H/M-H	52.96	38.619	53.236	21.672	28.834	57.797	30.506	34.033	45.669	70.827	57.617	50.224	35.615	37.686	56.95	60.816	95.905	64.983	49.413	53.576	71.289	33.633	22.781	22.41	28.649	47.5	43.048	64.649	70.32	83.248	63.092	69.767	53.278	71.753	63.451	65.259	69.911	48.642
1155	ST 21:2;O6;Hex	ST 21:1;O5;GlcA							541.265	C27H42O11/C27H42O11	M-H/M-H	61.994	77.016	60.489	18.742	38.825	50.207	45.291	39.856	48.568	72.828	73.482	51.146	61.176	84.61	56.974	83.707	116.003	76.995	62.698	78.16	78.644	50.198	31.047	29.41	26.892	44.328	51.797	68.526	71.198	75.053	89.172	89.651	62.828	83.117	108.386	84.228	49.217	65.481
1156	BMP 18:0;O	LPI O-15:1							541.278	C24H47O11P/C24H47O11P	M-H/M-H	71.287	85.478	71.973	35.594	42.99	89.254	45.832	42.286	51.674	91.649	108.538	83.612	59.326	51.496	61.024	60.35	126.939	60.419	121.682	125.844	143.077	96.481	66.23	48.501	82.377	62.138	104.254	150.477	102.089	117.658	99.204	139.488	101.267	106.939	97.721	109.484	156.088	193.03
1157	ST 25:6;O3;Hex	ST 25:5;O2;GlcA							541.281	C31H42O8/C31H42O8	M-H/M-H	72.486	84.82	63.308	35.73	43.057	95.826	47.469	41.971	53.438	89.622	112.244	93.865	60.165	52.876	58.485	61.401	126.251	56.996	126.163	139.783	164.68	106.208	78.292	59.256	90.191	67.59	118.995	174.236	125.72	138.781	104.436	158.468	112.508	116.861	100.839	117.077	201.809	236.567
1158	ST 28:2;O5;S								541.284	C28H46O8S	M-H	75.358	96.176	65.188	34.142	40.121	99.114	47.913	43.009	53.494	90.584	108.861	93.102	58.603	61.627	57.014	67.705	118.655	55.095	135.553	146.042	196.919	111.853	92.844	73.675	97.689	78.759	134.301	191.07	159.996	163.279	120.926	183.016	122.849	129.695	108.623	121.422	238.875	284.302
1159	LPA 25:5;O	LPG O-22:6	PA 25:4	PA O-25:5;O					541.294	C28H47O8P/C28H47O8P/C28H47O8P/C28H47O8P	M-H/M-H/M-H/M-H	68.194	105.486	77.593	37.493	37.978	51.328	48.3	47.012	62.196	82.645	100.896	95.333	58.569	53.299	65.153	80.662	108.25	68.164	145.493	164.932	190.85	102.924	78.566	73.849	82.577	85.768	123.286	185.234	171.918	197.332	145.094	140.782	113.947	126.837	118.02	126.95	248.96	303.499
1160	ST 22:1;O5;Hex	ST 22:0;O4;GlcA							541.302	C28H46O10/C28H46O10	M-H/M-H	71.37	65.197	85.53	35.142	32.594	25.165	36.478	40.821	62.248	78.717	84.587	74.274	54.009	45.106	61.152	80.923	89.822	66.888	99.425	136.883	118.312	71.603	46.175	47.565	57.433	51.201	90.207	124.177	92.189	138.409	91.719	92.331	85.201	112.746	124.251	111.209	134.877	185.2
1161	LPG 19:0;O								541.315	C25H51O10P	M-H	54.216	50.572	42.714	25.212	22.677	42.342	33.811	34.433	45.846	68.143	68.132	48.51	33.394	37.132	35.577	50.943	68.848	41.483	106.73	85.485	106.705	45.186	21.673	25.908	39.196	65.122	69.646	89.183	60.225	85.748	51.913	84.347	63.241	59.5	85.739	82.254	85.115	120.687
1162	DG 29:8;O2	ST 26:5;O2;Hex	ST 26:4;O;GlcA						541.317	C32H46O7/C32H46O7/C32H46O7	M-H/M-H/M-H	51.931	47.004	44.761	23.066	22.742	50.698	27.276	30.279	47.555	63.352	61.259	44.391	33.618	34.622	29.388	45.019	70.573	40.016	109.576	74.797	100.166	45.785	22.379	24.871	52.472	64.94	78.916	89.866	64.189	84.603	60.764	88.52	60.188	51.494	85.982	73.283	83.318	112.127
1163	ST 29:1;O4;S								541.32	C29H50O7S	M-H	48.264	42.067	47.773	18.47	23.772	48.384	23.054	32.105	40.276	55.023	51.935	40.13	32.479	33.526	27.395	40.376	60.05	41.927	103.081	61.209	87.66	40.18	21.333	20.16	55.851	61.693	78.602	88.033	70.589	79.903	61.793	92.962	58.311	59.881	89.997	65.525	79.565	97.24
1164	LPA 26:4	LPA O-26:5;O	PA O-26:4						541.33	C29H51O7P/C29H51O7P/C29H51O7P	M-H/M-H/M-H	48.668	54.533	55.911	18.582	29.855	39.113	27.943	36.535	38.31	56.292	60.125	53.226	39.662	55.75	44.432	44.01	64.65	47.287	87.694	76.343	73.93	37.426	36.073	25.965	38.922	66.524	78.142	84.451	81.105	91.204	66.582	65.131	72.003	102.072	113.174	80.131	55.986	63.739
1165	ST 23:0;O4;Hex								541.338	C29H50O9	M-H	54.888	43.966	58.202	19.421	31.446	26.962	28.17	26.651	40.836	58.957	60.292	52.462	55.122	53.176	53.643	55.404	73.663	55.288	76.649	93.682	83.212	43.929	37.285	23.439	35.434	51.214	77.838	87.541	67.041	100.699	63.182	71.26	67.816	112.528	116.346	77.361	47.18	66.826
1166	LPG O-20:0;O								541.351	C26H55O9P	M-H	39.93	36.161	49.043	15.791	19.084	19.823	19.167	16.466	20.725	31.854	44.737	23.34	27.819	34.89	35.365	51.865	53.806	44.683	38.253	57.368	55.777	26.835	15.808	11.767	20.137	38.648	43.443	37.928	34.924	74.132	51.325	39.594	38.119	53.469	68.153	58.436	32.245	37.347
1167	DG O-30:8;O2	DG 30:7;O	ST 27:4;O;Hex	TG O-30:7;O	TG 30:6				541.353	C33H50O6/C33H50O6/C33H50O6/C33H50O6/C33H50O6	M-H/M-H/M-H/M-H/M-H	44.674	41.494	45.041	13.687	18.356	20.787	16.58	16.86	19.585	36.22	46.516	22.532	23.923	33.42	29.532	41.877	47.847	41.502	36.608	59.672	49.84	25.534	15.318	13.569	17.464	35.456	35.668	38.644	35.234	72.742	42.581	34.952	34.733	46.756	60.973	61.78	35.592	36.509
1168	ST 30:0;O3;S								541.357	C30H54O6S	M-H	26.447	30.886	28.114	11.344	17.313	22.746	13.069	17.512	20.894	29.444	27.939	20.957	20.871	31.06	24.063	31.409	42.424	38.878	21.011	46.113	35.27	26.581	15.603	15.847	15.392	30.284	30.877	31.786	23.068	65.413	32.837	35.538	31.627	41.722	60.617	65.187	24.609	30.453
1169	LPA O-27:4								541.366	C30H55O6P	M-H	23.57	35.975	26.47	12.132	7.778	15.263	11.991	11.891	23.201	24.693	19.366	26.449	17.382	29.49	26.614	19.446	38.229	34.95	33.727	42.026	57.695	18.701	14.737	18.429	14.381	17.584	32.467	49.125	35.212	55.616	50.541	34.839	32.716	41.42	49.638	38.844	34.58	32.634
1170	ST 30:0;O8								541.375	C30H54O8	M-H	34.466	29.18	24.67	12.136	13.763	6.799	12.252	13.283	29.906	17.169	28.611	25.073	20.146	31.949	37.69	37.862	47.048	40.673	45.218	43.035	41.255	21.71	22.75	18.688	13.918	16.816	45.223	43.413	48.43	39.917	58.927	48.219	48.25	71.37	41.278	43.966	40.407	38.511
1171	DG O-31:7;O	DG 31:6	FA 34:7;O3	MG 31:7;O	TG O-31:6				541.39	C34H54O5/C34H54O5/C34H54O5/C34H54O5/C34H54O5	M-H/M-H/M-H/M-H/M-H	20.004	29.518	15.881	5.79	7.504	2.937	9.684	5.886	8.369	16.13	21.184	16.772	25.605	15.299	10.246	9.515	21.163	17.183	23.379	13.932	25.007	10.048	7.242	15.449	16.636	23.302	15.373	21.869	36.425	22.936	26.427	26.353	29.953	31.743	27.504	38.534	41.893	32.928
1172	DG 28:1;O2								541.411	C31H58O7	M-H	15.659	10.736	12.013	14.341	8.113	4.853	10.926	5.8	11.354	8.19	9.321	16.548	15.117	21.921	22.024	26.04	18.941	21.846	14.173	19.535	9.588	13.766	10.261	17.402	4.407	10.509	9.675	15.291	10.128	29.165	23.744	17.572	24.702	30.072	27.919	28.279	23.894	27.174
1173	DG O-32:6	MG O-32:7;O	MG 32:6						541.426	C35H58O4/C35H58O4/C35H58O4	M-H/M-H/M-H	8.183	11.205	11.354	3.537	2.072	1.631	8.523	8.294	8.62	8.406	9.106	10.496	8.982	13.854	18.603	12.007	10.383	13.464	14.785	21.786	22.937	4.288	9.396	10.909	11.699	5.552	11.534	9.57	8.009	23.541	15.872	9.595	15.178	29.89	11.611	12.956	24.329	15.969
1174	DG O-29:1;O2	DG 29:0;O	FA 32:1;O4						541.447	C32H62O6/C32H62O6/C32H62O6	M-H/M-H/M-H	9.513	10.376	14.875	4.711	5.452	4.276	7.665	2.474	6.987	14.173	5.821	5.306	3.033	4.74	7.044	9.947	8.022	14.095	15.838	17.122	14.822	7.727	2.761	6.124	10.592	7.098	7.044	7.021	7.492	15.887	7.599	13.259	10.045	28.169	21.906	23.483	16.28	20.254
1175	MG O-33:6								541.463	C36H62O3	M-H	8.477	10.185	4.305	2.721	7.071	11.943	7.973	6.28	8.888	11.517	4.725	5.779	9.051	10.111	8.742	14.634	13.587	11.857	7.965	12.297	9.761	12.208	6.88	4.951	8.392	7.837	10.762	11.883	16.343	12.154	8.568	12.393	6.592	10.057	17.586	22.074	12.176	20.593
1176	DG O-30:0;O	FA 33:0;O3	MG 30:0;O						541.484	C33H66O5/C33H66O5/C33H66O5	M-H/M-H/M-H	5.103	7.881	7.415	3.43	4.122	6.756	4.73	3.655	9.817	7.141	7.644	4.751	5.016	11.447	1.411	5.112	11.354	3.109	13.85	9.898	15.701	2.573	2.36	5.325	7.081	4.337	2.7	11.523	13.234	10.064	6.436	8.982	14.34	5.222	5.268	10.788	10.278	20.894
1177	MG O-31:0;O								541.52	C34H70O4	M-H	5.816	15.044	7.186	6.717	1.887	8.659	7.743	2.462	3.336	8.259	8.235	2.068	5.835	2.129	5.393	6.924	7.743	9.622	10.725	7.859	4.733	4.499	4.972	5.663	8.173	7.242	10.342	10.827	5.057	13.678	3.272	9.55	3.607	5.995	10.228	11.031	18.705	4.257
1178	ST 23:4;O8;T								542.207	C25H37NO10S	M-H	203.178	149.659	159.94	156.513	176.05	173.063	184.411	135.736	195.778	171.27	180.428	162.255	161.7	159.979	163.956	205.265	251.519	202.24	273.116	234.42	183.193	208.167	246.271	194.133	254.425	310.022	307.233	197.216	254.72	233.129	223.861	256.584	225.386	262.55	310.019	262.7	353.86	322.985
[truncated: 15,939 more rows]
[truncated: 70 more columns]
