# Supplementary material for: Endogenous renal adiponectin drives gluconeogenesis through enhancing pyruvate and fatty acid utilization
Source: Nat Commun. 2023 Oct 17;14:6531. doi: 10.1038/s41467-023-42188-4 (PMC10582045; doi:10.1038/s41467-023-42188-4)
Supplement: Supplementary file 6 — Source Data [file 41467_2023_42188_MOESM6_ESM.xlsx]

## Sheet: Fig1
	Fig. 1a
	Kidney	0.824973	0.384593	0.21024	2.58019
	Spleen	0.1459	0.567519	0.377873	0.120836	0.219244
	Liver	0.0423797	0.0442387	0.0417691	0.118049	0.0675932
	Intestine	1.21347	0.080234	0.219043	0.403512	0.733237
	Brain	0.150387	0.183436	0.150806	0.269145	0.217452
	Heart	0.580646	2.10913	1.19506	0.435286	1.88121
	Epi	7136.01	7677.82	7793.88	8530.69	7826.54
	Fig. 1b				Fig. 1c
	WT	AKO	dGly			WT					Adiponectin KO
	1.28378	1.8894	1.18971		Right kidney	0.7	0.62	0.81	0.98	0.92	0.85	0.97	0.87	0.82	0.89	0.97	0.91	0.77
	1.48148	1.893	1.18971		Left kidney	0.82	1.05	1.04	0.81	1.05	1.36	1.39	1.39	1.21	1.07	1.13	1.35	1.11
	1.25364	1.37741	1.02941
	1.19632	1.10345	1.09635		Fig. 1d			Fig. 1e			Fig. 1f			Fig. 1g			Fig. 1h			Fig. 1i			Fig. 1j
	1.59341	1.04377	1.39037		ADIPOQ	Gcgr		Cortex	Medulla		Control	Cold exposure		Control	Cold Fasting		Control	GlucagonR KO		Control	Liver pck1 KO		Control	Kidney PparγKO
	1.31455	1.0828	1.24542		3.8931	5.33444		0.565323	1.17268		1.02456	1.18335		1.56581	1.63895		0.327381	3.13392		0.779411	6.80753		0.405892	0.042975
	1.03806	1.65017	1.51976		4.03013	5.35893		1.0217	2.59024		1.18394	1.48103		0.707121	19.1283		1.59182	3.54257		0.203977	1.06499		0.501231	0.0463898
	1.3141	1.54762	1.10796		3.81137	5.87362		1.08319	8.33413		0.919912	1.33123		0.740865	3.63083		1.0808	0.410455		1.60683	15.3546		0.780292	0.210072
	1.10482	1.66205	1.40523		4.49725	5.62265		2.55787	4.40337		0.871595	1.1204		0.789443	41.0416		0.0690962	10.0968		1.61576	1.07022		2.75601	0.697968
	1.25731	1.97605	1.22616		3.95692	5.35466		0.333557	4.0106			1.46025		1.0164	0.561605		0.539063	0.717554		0.910676	0.66252		0.0670087	0.0875791
	1.13095	1.67364	1.26801		3.71202	5.33914		1.06898	2.27949					1.18036	4.31533		2.39184	2.16875		0.883346	1.65282		0.236616	0.435542
	1.27869	1.79775	0.989011		3.65746	5.55285		1.5087	0.762111					0.309887	3.61927		0.804474	0.371252		0.709442	20.7383		0.128908	0.53528
	1.31387	2.39382	1.03448		4.16524	5.56113		0.591399	5.28434					0.909115	2.46734		2.46285	14.8102		0.965793	0.82793		1.14881
	1.28713	1.72131	0.966921		3.74828	5.41254		0.874082						1.71026	11.0147		0.550743	0.830695		0.532314			2.49184
	1.17478	1.5262	1.15607		3.85887	5.60954		0.39521						0.333541	4.99627		0.181928	2.9821		2.55929			0.311585
	1.2069	1.31944	0.983607		4.13463	5.70743								1.88252	1.14399			7.94968		0.698349			2.17181
	1.16071	1.68831	0.992167		4.28467	5.43861								0.854681	7.48678			4.05318		0.534814
	1.5415	1.63498	1.22047		4.15549	5.68237
	1.25436	1.55172	1.05263		3.75515	5.35894
	0.914286	1.70909			4.21019	5.94995
	1.15486	1.43695			3.59492	5.51577
	0.994475	1.82927			4.00459	5.54163
	0.841837	1.24183			3.86438	5.77833
		1.46479			3.71621	5.62036
		1.62011			3.96684	5.73439
					4.11154	5.76766
					4.17966	5.78849
					4.14122	5.92262
					4.49518	5.77277
					4.10235	6.20138
					4.29768	5.55278
					4.07204	5.83467
					4.17911	5.84211
					3.78152	5.49927
					3.92959	5.53181
					4.14178	5.67386
					4.09067	5.6497
					4.10456	6.07356
					3.74778	5.21212
					3.80162	5.71034
					4.13823	5.44694
					3.7213	5.30014
					4.10373	5.35473
					3.88755	5.30856
					3.81754	5.55398
					3.7937	5.43849
					3.66379	5.10021
					3.69526	5.4249
					3.75941	5.21366
					3.73441	5.29888
					3.53887	5.36523
					3.83525	5.35538
					3.6326	5.47737
					3.82573	5.54612
					4.32011	5.7053
					4.00539	5.43146
					3.95692	5.59038
					4.1524	5.51983
					3.79395	5.64493
					3.93236	5.46096
					3.9993	5.15091
					3.92891	5.69229
					3.95928	5.33687
					4.22184	5.23967
					4.33352	5.50139

## Sheet: Fig2
Fig.2c		Control	KSPAPN		Fig.2d		Control	KSPAPN		Fig.2e		log2 (FoldChange)	-LOG10 (pvalue)		Fig.2g	Cortex		Medulla				Fig. 2H				Gapdh
	Kap	26156.7	20971			mt-Nd2	9262.06	11175			Adipoq	13.8522	78.9359			Conrol	KSPAPN	Conrol	KSPAPN							Control	KSPAPN
	mt-Co1	17277.3	18706.3			mt-Nd4	6569.39	7949.44			Slc22a26	-2.561	20.9312			0.949997	2.06701	0.00870386	0.0133206							105.38	116.52
	mt-Cytb	15179.6	18073.7			mt-Nd6	5504.31	7414.7			Muc13	1.75579	19.9652			0.873422	2.14952	0.0128047	0.0279239							127.47	115.81
	mt-Nd1	11389.6	13195.7			mt-Nd5	4337.57	4988.66			Gstm5	1.21764	18.246			1.17658	2.40155	0.0147825	0.0158533							117.38	109.53
	Gpx3	11897.3	12257.7			Fth1	3991.37	3282.56			Asb9	-1.66438	18.0989														133.63
	mt-Nd2	9262.06	11175			Aldob	2071.19	2195.44			Slc22a12	-0.956883	15.1969
	mt-Nd4	6569.39	7949.44			Pck1	1050.21	2070.61			Arhgef39	-1.56439	15.1918													Pck1
	mt-Nd6	5504.31	7414.7			Eef1a1	1375.22	1343.63			Fam107a	-1.50526	15.1166													Control	KSPAPN
	mt-Nd5	4337.57	4988.66			Acy3	1713.38	1281.13			Snx31	-1.79252	15.0726													42.25	171.73
	Fth1	3991.37	3282.56			Atp1a1	1115.96	1260.3			Cyp4a12b	-2.47988	15.0233													35.87	152.75
	Aldob	2071.19	2195.44			Klk1	1214.11	1096.17			Trim46	1.42764	14.523													75.57	158.62
	Pck1	1050.21	2070.61			Slc34a1	1212.18	1085.24			Defb29	-1.45626	14.4086														205.37
	Eef1a1	1375.22	1343.63			Slc27a2	958.319	943.307			Acaa1b	-1.01666	14.3796
	Acy3	1713.38	1281.13			Cox8a	1122.68	934.769			Frzb	-1.2439	13.9501
	Atp1a1	1115.96	1260.3			Ldhb	818.448	829.9			Cndp2	-1.38663	13.9399
	Klk1	1214.11	1096.17			Adipoq	0.0535161	798.36			Stra6l	-1.69822	13.5615
	Slc34a1	1212.18	1085.24			Ftl1	850.265	724.84			Slc51a	-1.22058	13.4269
	Slc27a2	958.319	943.307			S100g	740.789	702.503			Ugt3a1	-1.42327	13.1668
	Cox8a	1122.68	934.769			Ass1	1023.5	662.327			Aspg	-1.13165	13.0682
	Ldhb	818.448	829.9			Cox6a1	928.5	659.874			Gsta2	-1.0801	12.9272
	Adipoq	0.0535161	798.36			Igfbp7	830.438	654.25			Cebpa	-1.26592	12.5394
	Ftl1	850.265	724.84			Umod	677.541	653.093			Irx3	-1.07501	12.4357
	S100g	740.789	702.503			Gpx1	1137.61	630.32			Rdh16f2	-1.47467	12.1292
	Ass1	1023.5	662.327			Rplp1	736.054	628.888			Mcrip2	-0.837799	12.0149
	Cox6a1	928.5	659.874			Spink1	614.25	620.302			Cckar	-1.01856	11.5988
	Igfbp7	830.438	654.25			Miox	917.346	603.206			Gpx1	-0.846511	11.3281
	Umod	677.541	653.093			Cyp4b1	1165.06	600.234			Selenbp2	-1.41613	11.2486
	Gpx1	1137.61	630.32			Atp1b1	613.303	582.994			Abca13	-1.10853	11.2473
	Rplp1	736.054	628.888			Psap	632.821	581.472			Fbxo40	-1.4111	10.9979
	Spink1	614.25	620.302			Fbp1	587.691	558.83			Ugt1a7c	-0.955118	10.9488
	Miox	917.346	603.206			Atp5b	682.607	555.974			Ttc36	-0.796089	10.9444
	Cyp4b1	1165.06	600.234			Atp5a1	666.488	524.643			Nlrp6	-0.990699	10.8713
	Atp1b1	613.303	582.994			Scp2	336.578	523.799			Vill	-0.796129	10.8494
	Psap	632.821	581.472			Selenop	645.694	508.79			Tlr12	-1.10736	10.6079
	Fbp1	587.691	558.83			Hspa8	440.542	503.201			Tst	-0.835781	10.5033
	Atp5b	682.607	555.974			Cyp2j5	557.069	496.649			Nat8f1	-1.11699	10.4824
	Atp5a1	666.488	524.643			Slc25a5	532.242	496.566			Oplah	-0.733238	10.4642
	Scp2	336.578	523.799			Lamp1	459.918	470.8			Fcamr	-1.62141	10.3554
	Selenop	645.694	508.79			Tcn2	593.737	466.398			Ldhd	-0.861879	10.3163
	Hspa8	440.542	503.201			Gpx4	495.379	465.332			Pde6a	-1.77586	10.0074
	Cyp2j5	557.069	496.649			Tpt1	500.847	460.252			Cyp4a10	-0.729858	9.93244
	Slc25a5	532.242	496.566			Mep1a	575.668	457.724			Ces1d	-1.12139	9.91733
	Lamp1	459.918	470.8			Sord	617.583	452.742			Gas6	-0.7114	9.87046
	Tcn2	593.737	466.398			Tmbim6	534.454	446.721			Csrnp3	1.16404	9.79841
	Gpx4	495.379	465.332			Itm2b	433.102	442.185			Cyp51	-1.15968	9.77471
	Tpt1	500.847	460.252			Gapdh	516.655	440.61			Car9	-1.62304	9.70371
	Mep1a	575.668	457.724			Eef2	531.818	435.407			Pck1	0.985015	9.66104
	Sord	617.583	452.742			Acsm2	612.56	423.094			Afm	-1.46517	9.65272
	Tmbim6	534.454	446.721			Cltrn	659.954	422.414			Adh1	-1.0907	9.54901
	Itm2b	433.102	442.185			Cox4i1	499.178	417.366			Hsd17b2	-1.5323	9.46467
	Gapdh	516.655	440.61			Akr1c21	667.066	398.499			Fitm1	-1.07527	9.44329
	Eef2	531.818	435.407			Mdh1	470.302	393.98			Cyp7b1	-2.09453	9.36189
	Acsm2	612.56	423.094			Rplp0	421.324	392.555			Haao	-0.95712	9.28436
	Cltrn	659.954	422.414			Prdx5	582.934	392.022			Coasy	-0.859521	9.24156
	Cox4i1	499.178	417.366			Fxyd2	497.231	382.882			Inmt	-2.55117	9.22067
	Akr1c21	667.066	398.499			Gstm5	162.738	376.936			Nhp2	-0.773821	9.20222
	Mdh1	470.302	393.98			Usmg5	449.26	364.714			Acmsd	-1.23681	9.19608
	Rplp0	421.324	392.555			Akr1a1	554.791	364.365			Tysnd1	-0.798451	9.12086
	Prdx5	582.934	392.022			Napsa	553.015	362.028			Mpc2	-0.689134	8.89957
	Fxyd2	497.231	382.882			Khk	415.502	357.412			Sap30	-0.789925	8.69277
	Gstm5	162.738	376.936			Spp2	215.163	352.906			Ctxn3	-2.17037	8.68321
	Usmg5	449.26	364.714			Cox6b1	399.869	352.803			Gjb1	-1.01888	8.64758
	Akr1a1	554.791	364.365			Dbi	357.082	349.649			Paqr7	-0.798166	8.63201
	Napsa	553.015	362.028			Bsg	337.581	348.51			Sp5	-1.1628	8.55189
	Khk	415.502	357.412			Rps15	434.57	346.771			Gm11992	-1.21866	8.49961
	Spp2	215.163	352.906			Hsp90ab1	382.768	341.552			Eci3	-1.10023	8.49337
	Cox6b1	399.869	352.803			Aqp2	297.125	335.265			Aldh9a1	-0.7192	8.36405
	Dbi	357.082	349.649			Ubb	355.407	321.781			Tmem120a	-0.787841	8.33113
	Bsg	337.581	348.51			Cyp2e1	569	321.25			Afmid	-1.09982	8.32435
	Rps15	434.57	346.771			Pah	396.116	320.352			Slc26a1	-0.817701	8.29875
	Hsp90ab1	382.768	341.552			Spp1	294.342	319.319			Grhpr	-0.639923	8.27848
	Aqp2	297.125	335.265			Ptms	362.66	313.284			Amacr	-0.864895	8.26091
	Ubb	355.407	321.781			Rpl36	385.781	311.452			Ly6a	-0.78469	8.23525
	Cyp2e1	569	321.25			Slc22a12	598.583	307.292			Cyp4a14	-2.56884	8.14495
	Pah	396.116	320.352			Prdx1	282.046	304.164			Pecr	-0.916146	8.1395
	Spp1	294.342	319.319			Gabarapl1	329.027	303.138			Npepl1	-0.664617	8.00624
	Ptms	362.66	313.284			Ugt3a2	393.184	301.324			Aldh1l1	-0.628115	7.98651
	Rpl36	385.781	311.452			S100a1	243.658	299.5			Zfp444	-0.723474	7.98259
	Slc22a12	598.583	307.292			Oxct1	364.352	298.464			Serpina1b	-2.07954	7.92419
	Prdx1	282.046	304.164			Rpl17	346.555	298.356			Degs2	-0.963881	7.88313
	Gabarapl1	329.027	303.138			Pcbd1	285.115	296.516			Adap2	-0.870723	7.87512
	Ugt3a2	393.184	301.324			Aqp1	346.848	291.737			Acox2	-0.841886	7.76347
	S100a1	243.658	299.5			Ybx1	330.07	289.845			Gpam	-0.631524	7.7407
	Oxct1	364.352	298.464			Rps3a1	309.771	289.705			Eno1b	-1.07808	7.71013
	Rpl17	346.555	298.356			Rps2	355.804	286.224			G0s2	-1.41066	7.68007
	Pcbd1	285.115	296.516			Plau	252.522	284.205			Acadm	-0.717544	7.6548
	Aqp1	346.848	291.737			Ptma	304.232	282.286			Ccdc107	-0.640136	7.54139
	Ybx1	330.07	289.845			Actb	249.798	281.861			Uqcrc1	-0.57083	7.51592
	Rps3a1	309.771	289.705			Slc12a1	195.763	279.269			Cit	-1.31363	7.48774
	Rps2	355.804	286.224			Uqcr10	416.801	279.238			Isoc2a	-0.783232	7.47922
	Plau	252.522	284.205			Rpl41	307.294	279.062			Ace	-0.768413	7.46504
	Ptma	304.232	282.286			B2m	214.704	275.647			Fpgs	-0.764534	7.44315
	Actb	249.798	281.861			Aldoa	291.719	275.201			Bdh1	-0.794771	7.43792
	Slc12a1	195.763	279.269			Cyba	356.844	275.161			Ldha	-0.600398	7.43096
	Uqcr10	416.801	279.238			mt-Co2	231.59	275.042			Nat8	-0.816055	7.42463
	Rpl41	307.294	279.062			Rpl19	265.506	271.734			Kcng1	-1.69854	7.34932
	B2m	214.704	275.647			Ndufa4	292.875	266.981			Spats2l	-1.23771	7.27646
	Aldoa	291.719	275.201			Pcx	217.501	266.004			Slc52a2	-0.660986	7.22664
	Cyba	356.844	275.161			Lgmn	256.241	264.63			Hist1h2bc	-0.710476	7.19665
	mt-Co2	231.59	275.042			Ndrg1	291.555	262.64			Sdhb	-0.526615	7.18936
	Rpl19	265.506	271.734			mt-Atp6	183.932	257.148			Crot	-0.762059	7.03837
	Ndufa4	292.875	266.981			Ggt1	369.891	257.118			Prdx5	-0.566877	6.9838
	Pcx	217.501	266.004			Slc22a18	317.823	253.819			C1ra	1.00163	6.94752
	Lgmn	256.241	264.63			Cat	323.535	251.753			Cmbl	-0.72185	6.9454
	Ndrg1	291.555	262.64			Uqcrfs1	319.188	250.155			Pde4c	-0.776584	6.94205
	mt-Atp6	183.932	257.148			Vdac1	283.498	249.848			Chdh	-0.602485	6.92276
	Ggt1	369.891	257.118			P4hb	256.17	249.778			Evc	-0.72326	6.86002
	Slc22a18	317.823	253.819			Rpl8	284.508	245.921			Cyp2d9	-1.01784	6.84807
	Cat	323.535	251.753			Cdh16	288.871	245.8			Fdx1	-0.627598	6.82291
	Uqcrfs1	319.188	250.155			Rpl4	259.23	245.718			Tnfsf10	-0.832763	6.80919
	Vdac1	283.498	249.848			Grina	285.961	243.57			Miox	-0.59932	6.74977
	P4hb	256.17	249.778			Aadat	206.749	240.885			Cluh	-0.621371	6.72027
	Rpl8	284.508	245.921			Tpi1	266.591	237.351			Aspa	-0.980039	6.68944
	Cdh16	288.871	245.8			mt-Nd3	298.31	235.261			Pcdh17	-0.890782	6.67152
	Rpl4	259.23	245.718			Rpl10	241.675	233.938			Pth1r	-0.489418	6.64112
	Grina	285.961	243.57			Cd63	211.676	233.594			Rarres2	-1.29073	6.62844
	Aadat	206.749	240.885			Hint1	287.557	233.48			Gatad1	-0.561538	6.57131
	Tpi1	266.591	237.351			Keg1	290.493	233.327			Hddc2	1.00463	6.49614
	mt-Nd3	298.31	235.261			Ndfip1	241.965	233.161			Bmp6	-0.704975	6.49445
	Rpl10	241.675	233.938			Rida	243.264	231.573			Scp2	0.643583	6.48516
	Cd63	211.676	233.594			Arl6ip1	251.684	230.119			Gstm1	-0.673349	6.40987
	Hint1	287.557	233.48			Lactb2	198.934	229.283			Hsd17b11	-0.720011	6.35956
	Keg1	290.493	233.327			Slc25a39	272.544	225.108			Cyp2e1	-0.819747	6.35607
	Ndfip1	241.965	233.161			Chpt1	219.086	224.624			Mfsd2a	-1.24801	6.3476
	Rida	243.264	231.573			Glul	184.658	224.506			Atp5g3	-0.541188	6.32399
	Arl6ip1	251.684	230.119			Hspd1	254.639	222.478			Cdhr2	0.669359	6.32192
	Lactb2	198.934	229.283			Nudt4	187.634	220.362			Hspa4l	0.806685	6.31048
	Slc25a39	272.544	225.108			Sult1d1	233.861	218.654			Glt1d1	-1.11205	6.30727
	Chpt1	219.086	224.624			4833439L19Rik	272.999	218.06			2210011C24Rik	-1.02268	6.29396
	Glul	184.658	224.506			Cndp2	569.594	217.166			Dnase1	-1.84647	6.28572
	Hspd1	254.639	222.478			Calr	241.007	215.772			Abhd14b	-0.552444	6.24825
	Nudt4	187.634	220.362			Chchd2	279.691	214.708			Cyc1	-0.484547	6.24552
	Sult1d1	233.861	218.654			Rpl7a	218.879	212.168			Edn3	1.02819	6.23629
	4833439L19Rik	272.999	218.06			Atp5c1	242.264	210.609			Tmem178	-0.705543	6.23184
	Cndp2	569.594	217.166			mt-Co3	270.778	210.327			Dnajc19	-0.659737	6.21234
	Calr	241.007	215.772			Fau	265.122	206.37			Abhd14a	-0.71414	6.19112
	Chchd2	279.691	214.708			Stard10	225.721	201.807			Ech1	-0.573428	6.17738
	Rpl7a	218.879	212.168			Phyh	270.336	199.094			Bhmt2	-0.669197	6.13672
	Atp5c1	242.264	210.609			Guca2b	289.971	197.759			Upb1	-0.73671	6.09767
	mt-Co3	270.778	210.327			Cyb5a	289.25	197.672			Hist1h1c	-0.657787	6.09574
	Fau	265.122	206.37			Ppia	196.493	197.567			Mrpl12	-0.554804	6.09536
	Stard10	225.721	201.807			Slc22a6	271.899	196.68			Clstn3	2.13965	6.09118
	Phyh	270.336	199.094			Tmem176b	285.512	196.582			Snx29	-0.666451	6.04474
	Guca2b	289.971	197.759			Uqcr11	271.302	193.81			Nuak2	0.718557	6.03077
	Cyb5a	289.25	197.672			Atp5h	192.015	187.379			Gm906	-2.52561	6.02848
	Ppia	196.493	197.567			Atp5d	252.366	187.122			Chst3	-1.24174	6.02261
	Slc22a6	271.899	196.68			Selenbp1	243.56	187.068			Slc13a4	-1.87502	6.01518
	Tmem176b	285.512	196.582			Acox1	245.497	182.165			Napsa	-0.605508	5.99592
	Uqcr11	271.302	193.81			Pdzk1ip1	233.383	180.254			Slc18a1	-0.89581	5.98532
	Atp5h	192.015	187.379			Hnf4a	176.131	179.762			Umps	0.645844	5.98177
	Atp5d	252.366	187.122			Atp5g3	261.805	179.157			Akr1a1	-0.601344	5.98152
	Selenbp1	243.56	187.068			Pebp1	228.031	178.799			Pdk2	-0.51045	5.948
	Acox1	245.497	182.165			Defb1	188.105	177.832			Cyp24a1	-2.35393	5.94513
	Pdzk1ip1	233.383	180.254			Rpl32	198.235	177.456			Mpped1	-1.84586	5.94503
	Hnf4a	176.131	179.762			Mif	214.255	176.556			Gm853	-0.756153	5.94224
	Atp5g3	261.805	179.157			Tkfc	199.435	174.969			Man1a	-0.672217	5.87735
	Pebp1	228.031	178.799			Ddx5	151.715	174.106			Pi4ka	-0.621524	5.87445
	Defb1	188.105	177.832			Slc22a1	224.245	174.026			Ace2	-1.01449	5.87223
	Rpl32	198.235	177.456			Ehhadh	245.618	172.338			Tmem176b	-0.533022	5.8563
	Mif	214.255	176.556			S100a11	196.254	171.703			Acy1	-0.642695	5.83929
	Tkfc	199.435	174.969			Cox7c	228.439	171.035			Ston2	0.686389	5.83621
	Ddx5	151.715	174.106			Pgk1	224.771	169.448			St8sia1	-0.817621	5.83511
	Slc22a1	224.245	174.026			Serinc3	130.129	168.24			Timd2	-1.89621	5.8268
	Ehhadh	245.618	172.338			Laptm4a	144.017	167.547			Tmem189	-0.604674	5.82406
	S100a11	196.254	171.703			Txn1	207.692	167.295			Gm15217	-1.08454	5.8138
	Cox7c	228.439	171.035			Slc9a3r1	203.735	167.173			Gdi1	0.524965	5.76488
	Pgk1	224.771	169.448			Pth1r	234.938	166.691			Spp2	0.719246	5.76225
	Serinc3	130.129	168.24			Uqcrb	177.511	166.558			Slc22a28	-0.773501	5.74423
	Laptm4a	144.017	167.547			Acat1	211.718	166.402			Hmcn2	-1.0755	5.73034
	Txn1	207.692	167.295			Rps4x	169.009	166.223			Echs1	-0.470875	5.7245
	Slc9a3r1	203.735	167.173			Cox5b	198.884	166.11			Vwa2	-0.693591	5.71879
	Pth1r	234.938	166.691			Pdia3	158.581	165.822			Ass1	-0.622501	5.69667
	Uqcrb	177.511	166.558			Uqcrh	189.997	165.263			Parp10	-0.663073	5.68189
	Acat1	211.718	166.402			Sod3	162.232	165.061			Sh3tc2	-0.597025	5.66449
	Rps4x	169.009	166.223			Gabarap	165.571	164.427			B3gat2	-0.61309	5.63476
	Cox5b	198.884	166.11			Rps14	195.267	163.773			Slc25a48	-0.741688	5.62898
	Pdia3	158.581	165.822			Tmem59	157.863	163.621			Hoxb9	0.666692	5.57699
	Uqcrh	189.997	165.263			Sdhd	201.993	162.725			Sardh	-0.56156	5.57511
	Sod3	162.232	165.061			Ghitm	160.551	161.789			Csrp2	-0.526081	5.56046
	Gabarap	165.571	164.427			Rps11	186.473	161.516			Vtcn1	1.07814	5.54949
	Rps14	195.267	163.773			Ugt2b38	357.854	161.015			Rnf186	-0.850958	5.54703
	Tmem59	157.863	163.621			Odc1	209.964	160.954			Chd3	-0.523166	5.54499
	Sdhd	201.993	162.725			Mettl7a1	195.087	160.367			Cpne4	-1.38223	5.53698
	Ghitm	160.551	161.789			Ndufb11	191.227	160.232			Shmt2	-0.564004	5.53435
	Rps11	186.473	161.516			Gatm	176.449	160.155			Bphl	-0.535342	5.52833
	Ugt2b38	357.854	161.015			Mlec	184.034	160.023			Rhobtb1	-0.799964	5.50378
	Odc1	209.964	160.954			Acadm	263.761	159.876			Adap1	-0.637384	5.47613
	Mettl7a1	195.087	160.367			Ly6a	276.17	159.774			Slc22a2	-0.514313	5.46532
	Ndufb11	191.227	160.232			Cox7a2	191.798	158.377			Slc12a1	0.518747	5.44883
	Gatm	176.449	160.155			Bag1	171.701	158.265			Cited2	-0.697504	5.43688
	Mlec	184.034	160.023			Gstp1	181.474	158.111			Xlr3b	1.48707	5.41936
	Acadm	263.761	159.876			Sdha	192.392	157.347			Timp3	-0.588125	5.41743
	Ly6a	276.17	159.774			Rpl29	227.344	157.104			Lsm4	-0.656251	5.41672
	Cox7a2	191.798	158.377			Atp6v1g1	144.563	156.659			Sec14l3	-1.63424	5.41493
	Bag1	171.701	158.265			Skp1a	136.852	155.813			Chst7	-0.723712	5.40524
	Gstp1	181.474	158.111			Hspa9	188.78	155.788			Pcdh1	-0.562028	5.39574
	Sdha	192.392	157.347			Slc47a1	209.869	155.631			Slc10a2	-2.21106	5.37415
	Rpl29	227.344	157.104			Gstm1	249.237	155.626			Fmnl1	-0.666029	5.36286
	Atp6v1g1	144.563	156.659			Tmigd1	197.898	155.417			Sema3c	-0.748778	5.35867
	Skp1a	136.852	155.813			Mettl26	186.06	153.289			Ahcy	-0.488252	5.35748
	Hspa9	188.78	155.788			Smpdl3a	181.449	152.894			Slc22a6	-0.461933	5.31019
	Slc47a1	209.869	155.631			Eif5a	181.74	152.609			Wdr91	-0.585274	5.29867
	Gstm1	249.237	155.626			Ndufa1	209.774	151.406			Cda	-0.505181	5.27873
	Tmigd1	197.898	155.417			Slc6a18	184.562	151.046			Ppt2	-0.541595	5.27616
	Mettl26	186.06	153.289			Actg1	176.687	151.024			Vwce	-0.888605	5.27444
	Smpdl3a	181.449	152.894			Arf1	165.724	150.951			Dnajc12	-0.81044	5.27421
	Eif5a	181.74	152.609			Sqstm1	173.677	149.597			Mpst	-0.577225	5.25826
	Ndufa1	209.774	151.406			Rps6	151.628	149.085			Itih2	-1.35201	5.25546
	Slc6a18	184.562	151.046			Prss8	180.671	148.886			Samm50	-0.469491	5.20957
	Actg1	176.687	151.024			Pdzk1	160.477	148.649			Vps8	-0.647681	5.1574
	Arf1	165.724	150.951			Ndufa2	215.122	147.954			Ugt2b37	-2.27514	5.15563
	Sqstm1	173.677	149.597			Rpl26	150.327	147.556			Mroh7	-0.841034	5.1228
	Rps6	151.628	149.085			Aes	182.662	147.27			Serpinf2	-0.692162	5.08162
	Prss8	180.671	148.886			mt-Nd4l	137.368	146.499			Gm4952	-2.1329	5.07396
	Pdzk1	160.477	148.649			Ppp1ca	155.699	146.056			Abcb1b	-1.28227	5.0676
	Ndufa2	215.122	147.954			Cisd1	199.903	145.067			Ndufa2	-0.533455	5.06713
	Rpl26	150.327	147.556			Rps17	170.094	144.228			Hmgcr	-0.671286	5.06652
	Aes	182.662	147.27			Rpl14	145.265	142.21			Ift122	-0.595747	5.06579
	mt-Nd4l	137.368	146.499			Rab5c	158.078	142.092			Tmem176a	-0.506891	5.05986
	Ppp1ca	155.699	146.056			Aco2	185.181	141.4			Sh3bgrl	0.589791	5.04834
	Cisd1	199.903	145.067			Pecr	267.624	141.372			Scube3	-1.11383	5.04195
	Rps17	170.094	144.228			Me1	157.269	140.204			Ndufv3	-0.51647	5.02411
	Rpl14	145.265	142.21			Eno1	148.917	140.175			Gcdh	-0.56199	5.02142
	Rab5c	158.078	142.092			Lap3	172.427	139.728			Adamts15	-0.80836	5.00729
	Aco2	185.181	141.4			Tmsb4x	130.091	139.628			Mbnl1	0.538841	4.9762
	Pecr	267.624	141.372			Cox7b	167.492	139.373			Sertad3	0.923114	4.97285
	Me1	157.269	140.204			Eif1	131.854	139.159			Lztr1	-0.519227	4.94304
	Eno1	148.917	140.175			Cldn2	153.643	138.559			Adgrg4	-2.45587	4.93599
	Lap3	172.427	139.728			Ywhae	127.344	138.164			Slc28a1	-0.791668	4.93414
	Tmsb4x	130.091	139.628			Akr7a5	197.803	138.06			Gna12	-0.460398	4.92982
	Cox7b	167.492	139.373			Igfbp4	188.784	138.031			Clec2h	-0.894405	4.90733
	Eif1	131.854	139.159			Etfa	178.652	137.697			Car3	-2.78164	4.88865
	Cldn2	153.643	138.559			Ndufs2	183.254	137.563			Por	-0.445858	4.87133
	Ywhae	127.344	138.164			Cd36	147.283	137.091			Arhgef10l	-0.522486	4.86891
	Akr7a5	197.803	138.06			Atp11a	178.664	136.967			Aacs	-0.767908	4.85153
	Igfbp4	188.784	138.031			Aldh6a1	139.701	136.822			Bckdha	-0.636226	4.84404
	Etfa	178.652	137.697			Ldha	207.743	136.508			Pcm1	0.491636	4.84049
	Ndufs2	183.254	137.563			D8Ertd738e	153.406	136.267			Asl	-0.591229	4.83315
	Cd36	147.283	137.091			Rpl23a	145.67	136.127			Serpina1f	-0.747972	4.83084
	Atp11a	178.664	136.967			Wfdc15b	171.176	135.844			Trpv4	-0.45983	4.80829
	Aldh6a1	139.701	136.822			Myl6	133.217	135.388			Dhcr24	-0.538899	4.79664
	Ldha	207.743	136.508			Ces1f	213.473	134.671			Rnpepl1	-0.515065	4.78887
	D8Ertd738e	153.406	136.267			Rps8	140.182	133.684			Atp4a	-0.852333	4.78743
	Rpl23a	145.67	136.127			Dstn	123.696	133.03			Ggt1	-0.519354	4.7835
	Wfdc15b	171.176	135.844			Slc17a1	210.976	132.869			Scamp1	0.51532	4.77612
	Myl6	133.217	135.388			Lars2	162.334	132.328			Sectm1b	-1.00185	4.76691
	Ces1f	213.473	134.671			Cyc1	185.153	131.796			Nxph4	-1.0452	4.76528
	Rps8	140.182	133.684			Ivns1abp	118.08	131.732			Coq9	-0.437004	4.76513
	Dstn	123.696	133.03			Ndufs8	152.426	131.5			Ppif	-0.547976	4.76107
	Slc17a1	210.976	132.869			Ctsd	141.365	131.446			Slc6a20b	-0.468495	4.75997
	Lars2	162.334	132.328			Idh2	163.512	131.238			Ndufa6	-0.564904	4.75912
	Cyc1	185.153	131.796			Hsp90aa1	119.221	131.202			B4galt5	-0.63502	4.75221
	Ivns1abp	118.08	131.732			Slc3a1	169.04	130.836			Depdc1b	-0.785002	4.74774
	Ndufs8	152.426	131.5			Ldhd	238.403	130.681			Aspdh	-0.564172	4.74409
	Ctsd	141.365	131.446			Mrfap1	131.743	130.582			Rhbg	-1.03914	4.73571
	Idh2	163.512	131.238			Rpl7	132.338	130.428			Idi1	-0.757244	4.70827
	Hsp90aa1	119.221	131.202			Atox1	164.984	130.154			Pank1	-0.686498	4.70313
	Slc3a1	169.04	130.836			Rpl23	142.475	129.771			Irx1	-0.808325	4.69874
	Ldhd	238.403	130.681			Tmem176a	184.353	129.238			Slc22a13	-0.713778	4.69148
	Mrfap1	131.743	130.582			Hgd	156.715	129.226			Map3k7cl	-1.02287	4.68707
	Rpl7	132.338	130.428			Bcap31	119.078	129.129			Slc5a10	-0.572003	4.68445
	Atox1	164.984	130.154			Calm2	103.004	129.068			Arsg	-0.678693	4.68303
	Rpl23	142.475	129.771			Cfl1	123.798	128.18			Timm13	-0.777554	4.67845
	Tmem176a	184.353	129.238			Bpnt1	131.648	128.045			Chrna4	-0.920555	4.67462
	Hgd	156.715	129.226			Ephx2	176.735	127.23			Cisd1	-0.457344	4.6726
	Bcap31	119.078	129.129			Uqcrq	162.221	127.152			Bhmt	-2.00579	4.66985
	Calm2	103.004	129.068			Kcnj15	148.585	126.926			Srd5a2	-1.78224	4.66624
	Cfl1	123.798	128.18			Gstt1	89.398	126.627			Abca5	0.645275	4.64757
	Bpnt1	131.648	128.045			Rps27l	132.02	126.428			Uqcr10	-0.571213	4.63319
	Ephx2	176.735	127.23			Rps23	152.937	126.385			Rab5if	-0.620912	4.62955
	Uqcrq	162.221	127.152			Kcnj16	130.933	126.374			Csad	-0.53751	4.62531
	Kcnj15	148.585	126.926			Slc22a8	140.695	126.371			Folr1	-0.433571	4.60583
	Gstt1	89.398	126.627			Gcnt1	125.47	126.2			Fst	0.82376	4.59459
	Rps27l	132.02	126.428			Cda	179.014	125.596			Gsta3	-0.588875	4.59434
	Rps23	152.937	126.385			Rpsa	152.027	125.225			Spns1	-0.501803	4.58667
	Kcnj16	130.933	126.374			Cst3	142.609	125.112			Irf5	-0.73107	4.57901
	Slc22a8	140.695	126.371			Fah	177.428	125.007			Ndufb8	-0.503821	4.57086
	Gcnt1	125.47	126.2			Higd2a	174.533	124.612			Akr1c21	-0.738634	4.55915
	Cda	179.014	125.596			Slc25a3	152.225	124.324			Slc22a7	-1.677	4.55475
	Rpsa	152.027	125.225			Acot13	129.607	123.78			Amdhd2	-0.539188	4.55159
	Cst3	142.609	125.112			Gpc4	110.51	122.324			Ndufs2	-0.408062	4.55027
	Fah	177.428	125.007			Tmem174	166.809	122.204			Gm8947	-2.14863	4.53972
	Higd2a	174.533	124.612			Aldh2	139.528	121.888			Proz	-0.942454	4.52657
	Slc25a3	152.225	124.324			Ogdh	123.093	120.362			Pde3b	0.718567	4.47788
	Acot13	129.607	123.78			Cyp2a4	276.465	120.255			Gpt2	-0.573836	4.47461
	Gpc4	110.51	122.324			Rpl13	146.782	119.825			Aco2	-0.383687	4.46117
	Tmem174	166.809	122.204			Calm3	127.938	119.485			Ccdc6	-0.590558	4.46109
	Aldh2	139.528	121.888			Rpl6	119.654	119.183			Nat8f7	-1.31327	4.45992
	Ogdh	123.093	120.362			Rps27	111.99	118.294			Bri3	-0.659551	4.4531
	Cyp2a4	276.465	120.255			Mettl7b	165.392	118.103			Car14	-0.870518	4.44749
	Rpl13	146.782	119.825			Hspa5	118.673	118.021			Slc25a10	-0.462015	4.44145
	Calm3	127.938	119.485			Taldo1	126.797	117.242			Acsf3	-0.532372	4.44045
	Rpl6	119.654	119.183			Dcxr	144.342	117.163			Ano9	0.907044	4.4318
	Rps27	111.99	118.294			Ezr	124.664	116.019			Ggh	0.598611	4.43156
	Mettl7b	165.392	118.103			Rps26	118.244	115.925			Tmem238	-0.89834	4.43126
	Hspa5	118.673	118.021			Rab1b	131.268	115.718			Slc13a3	-0.487174	4.43112
	Taldo1	126.797	117.242			Rab7	115.059	115.642			Ndufa8	-0.532612	4.42039
	Dcxr	144.342	117.163			Fuca2	106.781	115.368			Slc19a1	-0.465753	4.41644
	Ezr	124.664	116.019			Car2	137.192	115.305			Mettl1	-0.770994	4.41404
	Rps26	118.244	115.925			Igfbp5	98.4487	115.284			Setd7	0.698119	4.40952
	Rab1b	131.268	115.718			Dao	141.616	114.358			Kif12	-0.55307	4.40669
	Rab7	115.059	115.642			Rps16	157.716	113.813			Mlycd	-0.53022	4.40483
	Fuca2	106.781	115.368			Edf1	139.731	113.24			Akr7a5	-0.512354	4.38255
	Car2	137.192	115.305			H1f0	108.593	113.227			Rps18	-0.438294	4.3806
	Igfbp5	98.4487	115.284			Uqcrc2	133.45	113.1			Acad10	-0.482459	4.37853
	Dao	141.616	114.358			Slc37a4	114.849	113.047			Hid1	1.12592	4.37237
	Rps16	157.716	113.813			Sdc4	118.893	112.489			Comt	-0.528081	4.3715
	Edf1	139.731	113.24			Cryzl2	143.638	111.683			Acot12	-0.69706	4.37093
	H1f0	108.593	113.227			Rps21	141.077	111.672			Cbs	-0.502338	4.36329
	Uqcrc2	133.45	113.1			Acsm3	115.955	111.535			Grpel1	-0.466711	4.34942
	Slc37a4	114.849	113.047			Glud1	113.002	111.34			Smlr1	-0.882942	4.34564
	Sdc4	118.893	112.489			Nudt19	145.313	111.292			Msrb1	-0.471397	4.34233
	Cryzl2	143.638	111.683			Slc7a13	306.728	111.219			2310039H08Rik	-0.637697	4.34193
	Rps21	141.077	111.672			Rtn3	87.7493	111.053			Slc17a1	-0.662648	4.34031
	Acsm3	115.955	111.535			Arhgdia	123.079	110.524			Lrrc15	-2.70155	4.33871
	Glud1	113.002	111.34			Acadl	150.991	110.419			Cfb	-0.791453	4.3387
	Nudt19	145.313	111.292			Selenot	104.284	110.253			Mettl7b	-0.480361	4.33694
	Slc7a13	306.728	111.219			Ndufb10	128.473	109.97			Tsfm	-0.588897	4.33506
	Rtn3	87.7493	111.053			Mdh2	121.981	109.861			Mgam	-0.720935	4.33423
	Arhgdia	123.079	110.524			Slc25a4	117.22	109.178			Mri1	-0.771099	4.33408
	Acadl	150.991	110.419			Rpl18a	142.193	108.588			Slc5a11	-0.72176	4.33022
	Selenot	104.284	110.253			Rps29	140.527	107.926			Tbxas1	-1.01346	4.32314
	Ndufb10	128.473	109.97			Cdhr5	91.7897	107.848			Rabac1	-0.669034	4.32214
	Mdh2	121.981	109.861			Mpv17l	167.492	107.682			Sema4g	-0.605065	4.31193
	Slc25a4	117.22	109.178			Pgrmc1	103.32	107.601			Sirt3	-0.569567	4.30195
	Rpl18a	142.193	108.588			Psmb5	141.767	107.549			Ido2	-1.02993	4.28807
	Rps29	140.527	107.926			Oaz1	137.052	107.241			Zc3hav1	0.711224	4.28114
	Cdhr5	91.7897	107.848			Ndufa8	155.366	106.901			Rap1gap	-0.560548	4.27411
	Mpv17l	167.492	107.682			Rpl28	136	106.564			Adgre5	0.611832	4.27339
	Pgrmc1	103.32	107.601			Chchd10	139.036	106.52			Phb2	-0.424855	4.26577
	Psmb5	141.767	107.549			Folr1	144.224	106.388			Ttbk1	-0.817542	4.26348
	Oaz1	137.052	107.241			Idh1	132.209	106.301			Hspe1	-0.47959	4.26245
	Ndufa8	155.366	106.901			Ctsb	99.3853	105.837			Sbk1	-0.463622	4.22088
	Rpl28	136	106.564			Pccb	118.554	105.744			Palm3	-0.750932	4.21452
	Chchd10	139.036	106.52			Pcbp1	127.312	105.604			Palm	-0.527767	4.20048
	Folr1	144.224	106.388			Cstb	90.6796	105.241			Uba52	-1.15174	4.19289
	Idh1	132.209	106.301			Mat2a	118.955	105.149			Adra2b	-0.521052	4.19077
	Ctsb	99.3853	105.837			Ndufa13	141.006	104.836			Ethe1	-0.568312	4.18763
	Pccb	118.554	105.744			Rpl3	106.444	104.549			Grtp1	-0.539285	4.17994
	Pcbp1	127.312	105.604			Neu1	127.223	104.363			Serpina1d	-2.36285	4.16176
	Cstb	90.6796	105.241			Pim3	122.415	104.102			Smim4	-0.617516	4.16008
	Mat2a	118.955	105.149			Aass	123.623	103.938			Notum	-0.763384	4.15172
	Ndufa13	141.006	104.836			Herpud1	134.849	103.855			Ces1g	-2.77131	4.13443
	Rpl3	106.444	104.549			Rpl38	154.929	103.827			Cryl1	-0.396597	4.13369
	Neu1	127.223	104.363			Lrpap1	125.634	103.757			Nr2f6	-0.735812	4.13321
	Pim3	122.415	104.102			Canx	100.465	103.627			Acad9	-0.476707	4.11681
	Aass	123.623	103.938			Msrb1	144.22	103.594			Ckb	-0.672134	4.10963
	Herpud1	134.849	103.855			Dhrs4	129.272	103.541			Def8	-0.419083	4.10853
	Rpl38	154.929	103.827			Hmgcs1	116.675	103.117			Dnmbp	0.66581	4.10723
	Lrpap1	125.634	103.757			Acaa2	119.281	103.065			Ftcd	-0.947109	4.1063
	Canx	100.465	103.627			Tubb4b	104.61	103.052			Ttll7	1.29179	4.09529
	Msrb1	144.22	103.594			Ndufv1	132.292	102.999			Serpina1a	-2.79267	4.08979
	Dhrs4	129.272	103.541			Atp5f1	117.279	102.565			Col19a1	-2.69605	4.08763
	Hmgcs1	116.675	103.117			Atp6v1f	119.725	102.207			Chmp4c	0.606033	4.07979
	Acaa2	119.281	103.065			G6pc	146.886	101.887			Slc5a8	-0.556556	4.07392
	Tubb4b	104.61	103.052			Fcgrt	113.908	101.386			Coq8a	-0.508561	4.0735
	Ndufv1	132.292	102.999			Sdhb	146.213	101.122			Hnf4g	-1.1613	4.07049
	Atp5f1	117.279	102.565			Rnf187	126.209	101.02			Unc13b	0.659529	4.05046
	Atp6v1f	119.725	102.207			Os9	91.4434	100.103			Ptges2	-0.513	4.04797
	G6pc	146.886	101.887			Rsrp1	93.116	100.066			Ttc39c	-0.630234	4.04749
	Fcgrt	113.908	101.386			Ndufc2	109.49	99.7877			Gpd1	-0.385655	4.0258
	Sdhb	146.213	101.122			Fkbp2	115.106	99.6239			Xylb	-0.446389	4.02045
	Rnf187	126.209	101.02			Ahcy	139.871	99.343			Guca2b	-0.545655	3.99271
	Os9	91.4434	100.103			Slc22a2	142.221	99.219			Tmem205	-0.547346	3.99086
	Rsrp1	93.116	100.066			Papss2	92.4938	99.0522			Atp5g1	-0.45798	3.98791
	Ndufc2	109.49	99.7877			Rab2a	95.5237	98.6677			Mrpl38	-0.483393	3.98513
	Fkbp2	115.106	99.6239			Ndufs6	117.38	98.6381			Dgkg	-1.22549	3.98431
	Ahcy	139.871	99.343			Hbb-bs	86.2495	98.5387			Cyb5a	-0.544164	3.98086
	Slc22a2	142.221	99.219			Cyb5b	117.3	98.4889			Vamp2	0.410165	3.97839
	Papss2	92.4938	99.0522			Prdx3	120.283	98.0593			Rpl38	-0.571055	3.97832
	Rab2a	95.5237	98.6677			Timm8b	111.75	97.8812			Sap30l	-0.599856	3.9774
	Ndufs6	117.38	98.6381			Cox6c	102.662	97.7742			Klf15	-0.492928	3.97643
	Hbb-bs	86.2495	98.5387			Ttc36	170.421	97.7712			Rhox6	-3.67618	3.96879
	Cyb5b	117.3	98.4889			Lrp2	122.462	97.6397			Ntn1	-0.415098	3.96782
	Prdx3	120.283	98.0593			Txnip	105.169	97.6052			Castor1	-0.797754	3.96324
	Timm8b	111.75	97.8812			Ndufb3	117.346	97.5398			Hax1	-0.435224	3.9617
	Cox6c	102.662	97.7742			Mrps21	115.072	97.3402			Idh3b	-0.405905	3.96159
	Ttc36	170.421	97.7712			Sdhc	108.786	97.1051			Neurl4	-0.480525	3.94977
	Lrp2	122.462	97.6397			Serpinf2	157.148	96.9423			Uqcr11	-0.478812	3.93647
	Txnip	105.169	97.6052			Mfsd1	98.8313	96.9316			Inava	-0.761202	3.93213
	Ndufb3	117.346	97.5398			Mt1	80.2732	96.6494			Gsg1l	1.55725	3.93072
	Mrps21	115.072	97.3402			Pipox	135.838	96.4282			Slco3a1	-0.470283	3.92771
	Sdhc	108.786	97.1051			Calb1	87.795	96.3357			Vps13c	0.531031	3.92251
	Serpinf2	157.148	96.9423			Ccs	108.563	96.0631			Acss2	-0.465979	3.9198
	Mfsd1	98.8313	96.9316			Gpd1	125.817	95.9281			Magi3	0.56311	3.90939
	Mt1	80.2732	96.6494			Atp6v0b	100.404	95.7925			Hint2	-0.471352	3.90603
	Pipox	135.838	96.4282			Rps12	104.179	95.7481			Ggt6	-1.01881	3.89392
	Calb1	87.795	96.3357			C130074G19Rik	121.83	95.6866			Fhl1	-0.540522	3.88783
	Ccs	108.563	96.0631			BC031181	103.147	95.6121			Smcp	-2.1556	3.88172
	Gpd1	125.817	95.9281			Sephs2	114.625	95.5484			Rpl30	-0.44163	3.87497
	Atp6v0b	100.404	95.7925			Slc5a2	113.43	95.3289			Proc	-0.546982	3.86913
	Rps12	104.179	95.7481			Cyp4a31	112.671	94.9992			Fkbpl	0.656096	3.86778
	C130074G19Rik	121.83	95.6866			Ubxn1	105.38	94.5183			Fzd3	0.85357	3.86286
	BC031181	103.147	95.6121			Gcdh	139.922	94.4592			Prom2	-0.653248	3.85115
	Sephs2	114.625	95.5484			Qdpr	120.906	94.1684			Slc36a1	-0.454773	3.84977
	Slc5a2	113.43	95.3289			Tmem14c	109.78	93.7947			Baiap2l2	-0.570996	3.8407
	Cyp4a31	112.671	94.9992			Esd	103.078	93.7276			Hook2	-0.428845	3.83905
	Ubxn1	105.38	94.5183			Tns1	97.2202	93.6128			Pyroxd2	-0.430621	3.83493
	Gcdh	139.922	94.4592			Slc25a10	129.453	93.5815			Slc38a2	0.535236	3.83261
	Qdpr	120.906	94.1684			Ndufb9	103.243	93.5707			Aqp8	-3.20745	3.83123
	Tmem14c	109.78	93.7947			Park7	116.73	93.5573			Kxd1	-0.465149	3.82843
	Esd	103.078	93.7276			Slc13a3	131.433	93.4207			Bnc2	-0.65698	3.82481
	Tns1	97.2202	93.6128			Rps7	105.645	92.7885			Anxa9	0.773319	3.80579
	Slc25a10	129.453	93.5815			Pter	107.57	92.767			Mdk	-1.86218	3.80309
	Ndufb9	103.243	93.5707			Cd81	97.1105	92.2103			Gfra1	-1.59626	3.79934
	Park7	116.73	93.5573			Rer1	100.374	92.1095			Ankrd65	-1.26352	3.77337
	Slc13a3	131.433	93.4207			Rpl27	113.859	91.8702			Ndufs7	-0.55535	3.75912
	Rps7	105.645	92.7885			Mrpl34	106.132	91.6912			Qprt	-0.566679	3.75509
	Pter	107.57	92.767			Rnf181	109.775	91.4621			Ifrd2	-0.528244	3.7505
	Cd81	97.1105	92.2103			Eif4g2	91.3148	91.4333			St8sia6	-0.61165	3.7446
	Rer1	100.374	92.1095			Sod1	124.405	91.4261			Nipsnap1	-0.521935	3.74195
	Rpl27	113.859	91.8702			Aplp2	81.2861	91.34			Zbtb4	0.443078	3.74096
	Mrpl34	106.132	91.6912			Nat8	160.964	91.1512			Phb	-0.381713	3.7406
	Rnf181	109.775	91.4621			Atp6ap1	77.4558	90.8284			Ndufb6	-0.510344	3.73645
	Eif4g2	91.3148	91.4333			Susd2	98.3468	90.7371			Pgpep1	-0.391144	3.73063
	Sod1	124.405	91.4261			Capns1	101.63	90.7099			Vnn1	-0.757213	3.72266
	Aplp2	81.2861	91.34			H3f3b	83.2246	90.3669			Pgp	-0.818492	3.7207
	Nat8	160.964	91.1512			Ndufs5	94.7824	90.0578			Rps5	-0.441903	3.7097
	Atp6ap1	77.4558	90.8284			Hsp90b1	85.0004	90.0329			Flrt1	-0.538376	3.709
	Susd2	98.3468	90.7371			Hpn	114.807	89.7786			Gpx6	-0.609672	3.70815
	Capns1	101.63	90.7099			Hnrnpa2b1	81.2672	89.6446			Rsph1	1.16751	3.7055
	H3f3b	83.2246	90.3669			Pink1	115.938	89.6204			Egln3	-0.925339	3.70001
	Ndufs5	94.7824	90.0578			Rpl21	84.1422	89.5441			Sord	-0.442877	3.69616
	Hsp90b1	85.0004	90.0329			Cox7a2l	100.106	89.2791			Clcn6	-0.574997	3.69603
	Hpn	114.807	89.7786			Rps9	110.848	88.8561			Atp5a1	-0.3396	3.69507
	Hnrnpa2b1	81.2672	89.6446			Cgref1	114.77	88.8019			Mrpl2	-0.461718	3.68796
	Pink1	115.938	89.6204			Ywhaz	89.9259	88.6368			Gpr137b	-0.448248	3.68296
	Rpl21	84.1422	89.5441			Cd74	91.0535	88.4671			Slc7a13	-1.45934	3.67865
	Cox7a2l	100.106	89.2791			Ak4	97.2105	88.3006			Slc51b	-0.819839	3.67279
	Rps9	110.848	88.8561			Atp5e	117.048	88.1166			Higd2a	-0.479311	3.66854
	Cgref1	114.77	88.8019			Ctsz	87.5523	87.9681			Cltrn	-0.638963	3.666
	Ywhaz	89.9259	88.6368			Cdc42	79.4775	87.967			Gas2	-0.548181	3.66497
	Cd74	91.0535	88.4671			Clta	101.828	87.8469			Romo1	-0.789958	3.66446
	Ak4	97.2105	88.3006			Snx3	88.0433	87.8033			Fgfr4	-0.48688	3.66088
	Atp5e	117.048	88.1166			Cryl1	115.901	87.7047			H2afz	-0.478926	3.65891
	Ctsz	87.5523	87.9681			Vcp	87.5902	87.6711			Car4	-1.38707	3.6555
	Cdc42	79.4775	87.967			Cd164	80.0358	87.6563			D10Jhu81e	-0.399513	3.65084
	Clta	101.828	87.8469			Errfi1	147.343	87.5881			Atp5d	-0.425141	3.63486
	Snx3	88.0433	87.8033			Dynll2	105.272	87.2475			Gstm7	0.693367	3.63437
	Cryl1	115.901	87.7047			Dazap2	89.4218	86.8544			Fah	-0.500131	3.6064
	Vcp	87.5902	87.6711			Slc23a1	86.354	86.8046			Atp5e	-0.403606	3.60317
	Cd164	80.0358	87.6563			Acads	112.233	86.6255			Rps28	-0.633634	3.60293
	Errfi1	147.343	87.5881			Hist1h2bc	140.651	85.632			Ccnd1	-0.682103	3.59722
	Dynll2	105.272	87.2475			Ces2c	118.351	85.5907			Fads2	-0.493362	3.59288
	Dazap2	89.4218	86.8544			Epn1	110.898	85.1844			Sgk2	-0.482675	3.59197
	Slc23a1	86.354	86.8046			Grhpr	133.05	85.0229			Smim24	-0.413337	3.59015
	Acads	112.233	86.6255			Ppic	84.9605	84.5302			Tbc1d10a	-0.420865	3.58832
	Hist1h2bc	140.651	85.632			Rps5	115.09	84.3431			Sesn3	0.432088	3.58042
	Ces2c	118.351	85.5907			Eef1g	87.5698	84.2439			Zfp385a	0.897823	3.57288
	Epn1	110.898	85.1844			Atp6v1a	87.6799	84.2184			Nabp1	0.423971	3.56888
	Grhpr	133.05	85.0229			Mal	73.4165	83.7504			Selenbp1	-0.375126	3.56314
	Ppic	84.9605	84.5302			Rpl15	90.2885	83.7044			Fcgbp	-1.10302	3.55898
	Rps5	115.09	84.3431			Hprt	66.761	83.6833			Osbpl3	-0.43678	3.55318
	Eef1g	87.5698	84.2439			Atp5mpl	97.3764	83.6749			Tomm5	-0.491799	3.54691
	Atp6v1a	87.6799	84.2184			Btf3	83.3992	83.4556			Macrod1	-0.521582	3.54573
	Mal	73.4165	83.7504			Idh3g	97.5306	83.3301			Trib2	-0.694757	3.54268
	Rpl15	90.2885	83.7044			H2-K1	83.6232	83.2421			Ubiad1	-0.525448	3.53883
	Hprt	66.761	83.6833			Cpt1a	94.0933	83.1897			Ndufa5	-0.411422	3.5276
	Atp5mpl	97.3764	83.6749			Ddah1	87.0047	83.06			Zmynd10	-0.672466	3.52371
	Btf3	83.3992	83.4556			Acsm1	82.3346	83.0034			Acy3	-0.414131	3.52299
	Idh3g	97.5306	83.3301			Cox14	104.07	82.9966			Pink1	-0.365706	3.52142
	H2-K1	83.6232	83.2421			Kl	88.1739	82.8072			Scly	-0.469995	3.52033
	Cpt1a	94.0933	83.1897			Cmtm6	93.6033	82.7798			Ddc	-0.586051	3.51886
	Ddah1	87.0047	83.06			Cycs	86.465	82.7137			Mpv17l	-0.633252	3.51877
	Acsm1	82.3346	83.0034			9530068E07Rik	87.8887	82.6618			Nin	0.621633	3.51737
	Cox14	104.07	82.9966			Mcrip2	147.892	82.3891			Suco	0.468939	3.51704
	Kl	88.1739	82.8072			Ndufb6	117.823	82.2981			Pnkd	-0.428895	3.51618
	Cmtm6	93.6033	82.7798			Ndufv2	87.4485	81.9356			Atad3a	-0.486052	3.51361
	Cycs	86.465	82.7137			Arpc2	78.6829	81.9336			Dmgdh	-0.488681	3.51322
	9530068E07Rik	87.8887	82.6618			Mfsd4b1	78.8847	81.6953			Usp45	0.533476	3.51119
	Mcrip2	147.892	82.3891			Trap1	102.963	81.3789			Got2	-0.360946	3.5094
	Ndufb6	117.823	82.2981			Plscr2	93.1331	81.299			Prelid1	-0.374662	3.50564
	Ndufv2	87.4485	81.9356			Suclg2	90.7513	81.2604			Etnppl	-1.12058	3.50498
	Arpc2	78.6829	81.9336			Tnfrsf21	83.4136	81.1961			Sdcbp	0.4035	3.50372
	Mfsd4b1	78.8847	81.6953			Ctnna1	76.3634	81.1821			Snx7	-0.451711	3.50305
	Trap1	102.963	81.3789			Uqcrc1	120.93	81.0775			Galnt14	-0.412646	3.50123
	Plscr2	93.1331	81.299			Gas6	132.743	80.7486			Mpv17l2	-0.595905	3.49928
	Suclg2	90.7513	81.2604			Ppp1r1a	98.4902	80.6479			Hif1a	0.413987	3.49787
	Tnfrsf21	83.4136	81.1961			Eif4a2	65.8241	80.5457			Cyp2d26	-0.559036	3.49453
	Ctnna1	76.3634	81.1821			Adgrg1	64.9408	80.2838			Plekhm2	-0.430754	3.49315
	Uqcrc1	120.93	81.0775			Rpl10a	93.5255	80.2632			Egr1	0.926156	3.48852
	Gas6	132.743	80.7486			Nat8f1	174.202	80.0782			Plekhf1	-0.677081	3.48744
	Ppp1r1a	98.4902	80.6479			Ddrgk1	86.3618	79.9169			Soat1	0.512992	3.48734
	Eif4a2	65.8241	80.5457			Xylb	109.212	79.8558			Ephx2	-0.468888	3.48188
	Adgrg1	64.9408	80.2838			Cox5a	95.2208	79.6331			Hadh	-0.444717	3.47617
	Rpl10a	93.5255	80.2632			Eci1	85.8277	79.4535			Trim47	-0.584909	3.47445
	Nat8f1	174.202	80.0782			Ech1	118.574	79.3948			Ndufv1	-0.355758	3.46261
	Ddrgk1	86.3618	79.9169			Aadac	80.5262	79.208			Usp20	-0.440946	3.46241
	Xylb	109.212	79.8558			Proc	116.109	79.193			Slc4a1	-0.701586	3.46044
	Cox5a	95.2208	79.6331			Cpt2	79.8681	79.0953			Tmem19	-0.462732	3.45698
	Eci1	85.8277	79.4535			Txndc17	89.6085	79.087			Osgin1	-0.576552	3.45364
	Ech1	118.574	79.3948			Amn	110.411	78.9363			Qdpr	-0.354758	3.44111
	Aadac	80.5262	79.208			Haao	153.688	78.9083			Cdo1	-0.439772	3.43907
	Proc	116.109	79.193			App	86.5992	78.8329			Gm11127	0.926835	3.43026
	Cpt2	79.8681	79.0953			Trir	100.858	78.306			Mef2a	0.433719	3.42605
	Txndc17	89.6085	79.087			Adh1	167.226	78.2391			Pgk1	-0.402689	3.42489
	Amn	110.411	78.9363			Fkbp4	97.6388	78.0917			Akr1d1	-0.524385	3.41985
	Haao	153.688	78.9083			Cotl1	91.0347	78.0695			Sigirr	-0.42554	3.41861
	App	86.5992	78.8329			Egf	89.2317	78.0161			Igfbp4	-0.446614	3.41759
	Trir	100.858	78.306			Ccng1	68.4646	77.7539			Rpl29	-0.526275	3.41509
	Adh1	167.226	78.2391			Eif3h	83.6901	77.7219			Trove2	0.514358	3.41336
	Fkbp4	97.6388	78.0917			Tspo	101.945	77.7136			Hyal2	-0.460742	3.4076
	Cotl1	91.0347	78.0695			Tmbim4	98.3902	77.5873			Zfand6	0.428054	3.4042
	Egf	89.2317	78.0161			Lgals1	74.9668	77.5518			Fbxo44	0.548966	3.40226
	Ccng1	68.4646	77.7539			Rpl37a	102.346	77.3813			Col6a6	-1.28438	3.39907
	Eif3h	83.6901	77.7219			Them7	87.1731	77.294			AI854703	-0.467227	3.38849
	Tspo	101.945	77.7136			Kng2	89.3791	77.2713			Anks1b	-2.38041	3.38036
	Tmbim4	98.3902	77.5873			Itgb1	64.9573	77.1038			Cd2ap	0.435792	3.37795
	Lgals1	74.9668	77.5518			Rpl31	90.2305	76.8405			Atp6v0a4	-0.413065	3.3725
	Rpl37a	102.346	77.3813			Gm2a	75.8078	76.7286			Tmem174	-0.443617	3.37081
	Them7	87.1731	77.294			Ccni	79.5897	76.7154			Hnrnph1	0.348642	3.3654
	Kng2	89.3791	77.2713			Cnbp	71.5724	76.6786			Map1lc3a	-0.466966	3.359
	Itgb1	64.9573	77.1038			Ctnnb1	73.8046	76.6613			Uqcrfs1	-0.346073	3.35857
	Rpl31	90.2305	76.8405			Ddb1	76.0091	76.2174			Apobec2	-1.43296	3.34532
	Gm2a	75.8078	76.7286			Paics	80.0868	76.2148			Atp1b3	0.369254	3.34034
	Ccni	79.5897	76.7154			Fahd1	92.6272	76.1349			Alpl	-0.633455	3.33797
	Cnbp	71.5724	76.6786			Ak3	83.3235	76.0601			Gas1	-0.590846	3.33524
	Ctnnb1	73.8046	76.6613			Pfdn5	76.0408	76.057			Hsf2bp	-0.846428	3.33195
	Ddb1	76.0091	76.2174			Nat8f5	56.1064	75.7517			Sod1	-0.439193	3.32718
	Paics	80.0868	76.2148			Rab1a	72.3174	75.7286			Lrat	-1.47885	3.32237
	Fahd1	92.6272	76.1349			Brk1	77.2671	75.6916			Ndufa1	-0.46396	3.31342
	Ak3	83.3235	76.0601			Hadh	103.011	75.4163			Prok1	-1.00837	3.31142
	Pfdn5	76.0408	76.057			Hsd11b2	93.372	75.3376			Noct	0.666849	3.30284
	Nat8f5	56.1064	75.7517			Hcfc1r1	64.5272	75.1496			Pls3	0.41654	3.29745
	Rab1a	72.3174	75.7286			H2-D1	83.6383	75.1394			Emx1	-0.476299	3.2973
	Brk1	77.2671	75.6916			Nus1	79.2522	74.8589			Zfp868	0.606468	3.29587
	Hadh	103.011	75.4163			AC149090.1	60.2634	74.7552			Atxn7l2	-0.552297	3.29228
	Hsd11b2	93.372	75.3376			Fuca1	77.3562	74.7531			Cib1	-0.392573	3.28813
	Hcfc1r1	64.5272	75.1496			Smdt1	92.3268	74.6778			Tmem50b	0.421022	3.28736
	H2-D1	83.6383	75.1394			Aco1	92.8183	74.6234			Rab11fip3	-0.44374	3.28718
	Nus1	79.2522	74.8589			Vil1	72.6455	74.516			Peli1	0.506373	3.28716
	AC149090.1	60.2634	74.7552			Ivd	93.0444	74.4952			0610012G03Rik	-0.489182	3.28523
	Fuca1	77.3562	74.7531			Kdelr1	71.1374	74.4763			Fxyd2	-0.370935	3.28073
	Smdt1	92.3268	74.6778			Rab3ip	84.1989	74.309			Ndufb5	-0.391654	3.27936
	Aco1	92.8183	74.6234			Slc25a11	82.7073	74.1763			Btbd11	-1.22563	3.27793
	Vil1	72.6455	74.516			Timp3	111.708	74.0561			Aldh4a1	-0.345476	3.27733
	Ivd	93.0444	74.4952			Chmp2a	70.5733	73.9961			Tyw3	-0.761403	3.27268
	Kdelr1	71.1374	74.4763			Sat1	77.6064	73.9698			C030006K11Rik	-0.595912	3.26708
	Rab3ip	84.1989	74.309			Amacr	134.932	73.8351			Epn1	-0.374341	3.26572
	Slc25a11	82.7073	74.1763			Pfn1	82.264	73.8121			Cox7c	-0.412458	3.2647
	Timp3	111.708	74.0561			Aldh9a1	121.8	73.7286			Wnk2	0.882616	3.25518
	Chmp2a	70.5733	73.9961			Hspe1	103.035	73.5977			Tmem26	-0.864473	3.25146
	Sat1	77.6064	73.9698			Lamtor5	89.8988	73.3218			Slc22a4	-0.506388	3.24742
	Amacr	134.932	73.8351			Pttg1ip	79.7948	73.2609			Pipox	-0.489182	3.24358
	Pfn1	82.264	73.8121			Gk	86.1805	73.1518			Zfp597	0.71415	3.2252
	Aldh9a1	121.8	73.7286			Prelid1	95.2138	73.1261			Fam20c	-0.449707	3.22188
	Hspe1	103.035	73.5977			Eif4b	77.2335	73.0984			Megf9	0.48351	3.2203
	Lamtor5	89.8988	73.3218			Lamp2	74.6444	72.8424			Angptl7	-3.39696	3.21426
	Pttg1ip	79.7948	73.2609			Aldh1l1	112.776	72.6943			Prodh	-0.454253	3.2117
	Gk	86.1805	73.1518			Pdha1	86.9545	72.5977			Ksr2	-0.739726	3.21117
	Prelid1	95.2138	73.1261			Rps27a	87.7773	72.4389			Acp5	-0.581784	3.21031
	Eif4b	77.2335	73.0984			Rpl35	88.263	72.3695			Rpl35a	-0.356822	3.20118
	Lamp2	74.6444	72.8424			Slco1a6	73.4159	72.0514			Rack1	-0.330075	3.19724
	Aldh1l1	112.776	72.6943			Psmc5	78.7326	71.7384			Gclc	-0.554853	3.19132
	Pdha1	86.9545	72.5977			Cyp2j11	92.6379	71.7295			Enpp3	-0.499171	3.18491
	Rps27a	87.7773	72.4389			Rplp2	81.8703	71.7285			Slc6a13	-0.445265	3.18258
	Rpl35	88.263	72.3695			Rpl5	74.7564	71.6635			Necap2	0.495971	3.18226
	Slco1a6	73.4159	72.0514			Slc22a5	84.0498	71.4842			Acadl	-0.446721	3.1804
	Psmc5	78.7326	71.7384			Cisd3	86.0049	71.4222			Agps	-0.535259	3.17968
	Cyp2j11	92.6379	71.7295			Erich4	83.4138	71.3467			Iqgap2	0.425765	3.1761
	Rplp2	81.8703	71.7285			Id2	80.9176	71.0415			Igf2bp2	0.684014	3.16799
	Rpl5	74.7564	71.6635			Hdgf	78.1238	70.9486			Kcnh4	-1.48529	3.16738
	Slc22a5	84.0498	71.4842			Tgoln1	62.7561	70.9431			Dgkz	-0.367674	3.16679
	Cisd3	86.0049	71.4222			Hsd17b11	117.182	70.9223			Fras1	-0.434927	3.16303
	Erich4	83.4138	71.3467			Dab2	62.765	70.9018			Grb7	-0.380238	3.15951
	Id2	80.9176	71.0415			Tbca	70.39	70.8358			Pm20d1	-0.608051	3.15714
	Hdgf	78.1238	70.9486			Glyat	95.0556	70.7937			Bdnf	-1.07242	3.14934
	Tgoln1	62.7561	70.9431			Ndufa9	86.2604	70.7709			Csgalnact2	0.537427	3.14775
	Hsd17b11	117.182	70.9223			Hagh	89.2715	70.7611			Hpn	-0.348753	3.14568
	Dab2	62.765	70.9018			Slc12a3	90.92	70.5328			Adhfe1	-0.462705	3.14264
	Tbca	70.39	70.8358			Rpl27a	86.8227	70.5299			Gpm6a	-0.600218	3.13726
	Glyat	95.0556	70.7937			Dynlrb1	71.4425	70.486			Adgrl1	0.52857	3.12604
	Ndufa9	86.2604	70.7709			Mcfd2	68.6657	70.0099			Mrps26	-0.52234	3.1205
	Hagh	89.2715	70.7611			Srsf5	58.6591	69.8915			Zfr	0.433681	3.12019
	Slc12a3	90.92	70.5328			Hsd17b4	72.6908	69.8765			Rpl37a	-0.397288	3.11585
	Rpl27a	86.8227	70.5299			Cth	71.0483	69.7543			Fzd1	-0.469095	3.11181
	Dynlrb1	71.4425	70.486			Elob	84.4429	69.7156			Etfa	-0.37034	3.10635
	Mcfd2	68.6657	70.0099			Tmem147	92.8888	69.5967			Prpsap2	0.468352	3.10622
	Srsf5	58.6591	69.8915			Hsd17b10	73.3966	69.5943			Masp2	-1.73903	3.10534
	Hsd17b4	72.6908	69.8765			Polr2m	71.1008	69.5301			Mapk13	0.632241	3.10174
	Cth	71.0483	69.7543			Tecr	81.2308	69.5111			Batf3	-1.98044	3.09859
	Elob	84.4429	69.7156			Ndufa5	92.6812	69.4402			Nadk	-0.333822	3.09751
	Tmem147	92.8888	69.5967			Sec62	64.324	69.3054			Ces2e	-0.730655	3.09647
	Hsd17b10	73.3966	69.5943			Ak2	79.7949	69.1949			Mlxipl	-0.343911	3.09537
	Polr2m	71.1008	69.5301			Comt	100.003	69.1183			Lama1	-0.502657	3.08405
	Tecr	81.2308	69.5111			Fis1	73.2789	68.9716			Pigr	-2.28854	3.08334
	Ndufa5	92.6812	69.4402			Slc17a3	94.9977	68.6822			Iscu	-0.443362	3.0775
	Sec62	64.324	69.3054			Atp6v0d1	71.985	68.3791			Slc22a1	-0.360103	3.07662
	Ak2	79.7949	69.1949			Cryab	90.9526	68.2019			2410015M20Rik	-0.376569	3.07583
	Comt	100.003	69.1183			Cuta	77.1571	68.1267			Atp11a	-0.377994	3.07057
	Fis1	73.2789	68.9716			Tmem8	83.5747	68.122			Tmem147	-0.410158	3.06817
	Slc17a3	94.9977	68.6822			Cgnl1	70.0601	68.0499			Mtmr7	0.942783	3.06797
	Atp6v0d1	71.985	68.3791			Atp5k	93.8913	67.9915			C1rl	-0.600672	3.06796
	Cryab	90.9526	68.2019			Atp2a2	73.3195	67.9452			Mblac2	0.668363	3.06011
	Cuta	77.1571	68.1267			Gde1	80.1094	67.9069			Efemp1	0.499566	3.05888
	Tmem8	83.5747	68.122			Acaa1b	137.473	67.7031			Zfp787	-0.482491	3.05801
	Cgnl1	70.0601	68.0499			Rps25	80.4013	67.6691			Slc16a2	-0.469878	3.05675
	Atp5k	93.8913	67.9915			Wbp2	70.418	67.6291			Clpx	-0.527168	3.05309
	Atp2a2	73.3195	67.9452			Wfdc2	73.8019	67.6005			Nyap1	0.85662	3.05222
	Gde1	80.1094	67.9069			Pepd	83.1829	67.5525			Ndufa13	-0.42101	3.05066
	Acaa1b	137.473	67.7031			Ctsl	69.5862	67.3587			Rnf183	-0.649233	3.05011
	Rps25	80.4013	67.6691			Smim24	90.0511	67.3553			Slc34a3	-0.683811	3.04577
	Wbp2	70.418	67.6291			Ccdc107	105.022	67.1243			Gpt	-0.60596	3.03852
	Wfdc2	73.8019	67.6005			Oat	68.7229	67.1033			Catspere2	0.996488	3.03445
	Pepd	83.1829	67.5525			Rpl9	74.1279	67.1			Sptb	0.64303	3.03397
	Ctsl	69.5862	67.3587			Cdo1	91.2266	67.0442			Dpy19l3	0.500889	3.02961
	Smim24	90.0511	67.3553			2410015M20Rik	87.0217	66.7387			Rras	0.650138	3.02776
	Ccdc107	105.022	67.1243			Mut	66.7837	66.5199			Fbxl15	-0.707461	3.02377
	Oat	68.7229	67.1033			Epcam	50.9194	66.4593			Ndufb4	-0.383092	3.02286
	Rpl9	74.1279	67.1			Sar1b	72.7701	66.458			Rhbdd3	-0.499894	3.02257
	Cdo1	91.2266	67.0442			Mtch1	71.3981	66.3668			Abca3	-0.430354	3.02147
	2410015M20Rik	87.0217	66.7387			Cmbl	109.614	66.2401			Syne4	-0.540979	3.02081
	Mut	66.7837	66.5199			Rpl11	79.4254	66.0006			Fndc3b	0.423365	3.0163
	Epcam	50.9194	66.4593			Gclc	97.2391	65.9825			Rabgap1l	0.447319	3.01613
	Sar1b	72.7701	66.458			Chmp5	62.3026	65.9677			Serpinb6a	0.534011	3.01598
	Mtch1	71.3981	66.3668			Pgam1	77.4773	65.9262			Dph1	-0.654549	3.01151
	Cmbl	109.614	66.2401			Tmem150a	82.6345	65.9186			Zfp950	0.485084	3.01015
	Rpl11	79.4254	66.0006			Dld	76.0856	65.8778			Chadl	-0.880086	3.0098
	Gclc	97.2391	65.9825			Echdc2	83.9718	65.8177			Atpif1	-0.421058	3.00815
	Chmp5	62.3026	65.9677			Prnp	59.1672	65.4055			Slc25a21	-0.569443	3.00508
	Pgam1	77.4773	65.9262			Shmt2	96.9391	65.3049			Rps20	-0.485062	3.00498
	Tmem150a	82.6345	65.9186			Cers2	59.4526	65.0003			Lrrc26	-5.03973	2.99897
	Dld	76.0856	65.8778			Entpd5	83.6613	64.6871			Wsb1	0.505196	2.99737
	Echdc2	83.9718	65.8177			Tm9sf2	58.1495	64.5875			Atp8a1	0.548148	2.99726
	Prnp	59.1672	65.4055			Atp5g2	76.6409	64.521			Slc36a4	0.588864	2.99624
	Shmt2	96.9391	65.3049			Eef1b2	63.2755	64.4805			Mrps28	-0.550892	2.98889
	Cers2	59.4526	65.0003			Cenpb	78.516	64.3964			Fxn	-0.561837	2.98777
	Entpd5	83.6613	64.6871			Atp6v1e1	63.5395	64.3175			Rcn1	0.660398	2.98507
	Tm9sf2	58.1495	64.5875			Ganab	62.9157	64.3017			Agpat3	-0.314803	2.98248
	Atp5g2	76.6409	64.521			Galnt11	86.0746	64.1799			Ehhadh	-0.506684	2.9729
	Eef1b2	63.2755	64.4805			Nedd8	67.6821	64.0278			Emc6	-0.358257	2.97224
	Cenpb	78.516	64.3964			Psma4	66.0238	63.9757			Tmbim4	-0.336919	2.96917
	Atp6v1e1	63.5395	64.3175			Ndufa12	81.8749	63.9578			Pgam2	-0.418284	2.9656
	Ganab	62.9157	64.3017			Naxe	74.0232	63.922			B4galt4	0.755552	2.95958
	Galnt11	86.0746	64.1799			Eci3	137.088	63.768			Acsm2	-0.529267	2.95327
	Nedd8	67.6821	64.0278			Lpl	108.492	63.7291			Reep6	-0.684627	2.95236
	Psma4	66.0238	63.9757			S100a10	58.3121	63.6885			Ptgfr	-0.723666	2.95193
	Ndufa12	81.8749	63.9578			Cystm1	68.2734	63.6654			Mtor	-0.441538	2.95101
	Naxe	74.0232	63.922			Tufm	76.5079	63.4719			Bmpr1a	0.434184	2.95055
	Eci3	137.088	63.768			Fads3	76.8847	63.241			Erich6b	-1.45296	2.94906
	Lpl	108.492	63.7291			Aldh8a1	82.7202	63.0145			Stab2	-1.73326	2.94578
	S100a10	58.3121	63.6885			Degs1	57.0373	62.913			Srpk2	0.405185	2.94279
	Cystm1	68.2734	63.6654			Dpep1	56.5797	62.8788			Psmd3	-0.380231	2.9412
	Tufm	76.5079	63.4719			Selenow	64.1876	62.8199			Hnf1a	-0.472152	2.92976
	Fads3	76.8847	63.241			Por	85.8027	62.7437			Slc11a2	-0.382685	2.9255
	Aldh8a1	82.7202	63.0145			Scand1	110.189	62.7294			Pcyox1	0.335428	2.92347
	Degs1	57.0373	62.913			Pkm	59.1055	62.6839			Vamp8	-0.334222	2.91455
	Dpep1	56.5797	62.8788			Arl3	54.1786	62.542			Trim68	0.759163	2.91277
	Selenow	64.1876	62.8199			Idh3b	82.7493	62.2293			Iah1	-0.403161	2.91254
	Por	85.8027	62.7437			Clcnkb	69.2399	62.1027			Dock4	-0.667118	2.90954
	Scand1	110.189	62.7294			Iscu	84.7662	62.0792			4931406C07Rik	-0.492253	2.90841
	Pkm	59.1055	62.6839			Dgat2	60.563	62.0402			Fam69a	0.480099	2.90689
	Arl3	54.1786	62.542			Slc4a4	74.7753	61.9651			Rtn3	0.345167	2.90454
	Idh3b	82.7493	62.2293			Atp5j2	70.3964	61.9034			Tmem86a	-0.472761	2.90381
	Clcnkb	69.2399	62.1027			Lamtor2	68.7027	61.7924			Fam43a	-0.553851	2.90312
	Iscu	84.7662	62.0792			Ywhab	58.7428	61.7319			Alkbh7	-0.709917	2.90301
	Dgat2	60.563	62.0402			Slc25a1	66.4841	61.6113			Sypl2	-0.47326	2.90285
	Slc4a4	74.7753	61.9651			Ergic3	67.5132	61.6015			Pgls	-0.527233	2.90099
	Atp5j2	70.3964	61.9034			Cct2	60.1926	61.5878			Ate1	0.379642	2.89675
	Lamtor2	68.7027	61.7924			Lrrc19	55.6461	61.5393			Gem	0.768311	2.89633
	Ywhab	58.7428	61.7319			Coa3	82.0879	61.4781			Txndc16	0.471293	2.89193
	Slc25a1	66.4841	61.6113			Mettl7a2	59.5024	61.1884			BC035947	-0.54073	2.89096
	Ergic3	67.5132	61.6015			Rpl36a	55.6388	61.0405			Apom	-1.17725	2.88727
	Cct2	60.1926	61.5878			Ghr	82.1141	60.9727			Faah	-0.446341	2.88722
	Lrrc19	55.6461	61.5393			Kcnj1	57.6003	60.9586			Nptn	0.37807	2.88633
	Coa3	82.0879	61.4781			Csad	88.7504	60.9314			Clba1	-0.520796	2.88586
	Mettl7a2	59.5024	61.1884			Cyp2j13	67.3134	60.8328			Pebp1	-0.344841	2.88408
	Rpl36a	55.6388	61.0405			Rab18	54.8811	60.806			Uqcrq	-0.345319	2.87929
	Ghr	82.1141	60.9727			Mgst3	75.7199	60.4937			Trim63	-0.741265	2.87878
	Kcnj1	57.6003	60.9586			Acadvl	62.1321	60.1192			Epcam	0.390724	2.87638
	Csad	88.7504	60.9314			Psmb4	74.4144	60.0185			Wdr81	-0.397918	2.87467
	Cyp2j13	67.3134	60.8328			Bphl	87.2669	60.0038			Mcat	-0.489826	2.86844
	Rab18	54.8811	60.806			Cyp4a10	99.7524	59.9221			Calm2	0.330729	2.86668
	Mgst3	75.7199	60.4937			Nceh1	63.1802	59.9169			Mbp	0.592461	2.86266
	Acadvl	62.1321	60.1192			Atp6v1b2	72.7057	59.8115			Sertad2	0.380701	2.86144
	Psmb4	74.4144	60.0185			Ugp2	50.8706	59.7325			Mok	-0.667022	2.86102
	Bphl	87.2669	60.0038			Surf4	62.1726	59.654			Rhcg	-0.353178	2.85848
	Cyp4a10	99.7524	59.9221			Rab11fip3	81.3592	59.6149			Zpld1	-1.38565	2.85454
	Nceh1	63.1802	59.9169			Nudc	65.1818	59.5944			Cers6	0.396397	2.85163
	Atp6v1b2	72.7057	59.8115			Dnajc22	63.5365	59.5375			Cldn10	-0.404961	2.85111
	Ugp2	50.8706	59.7325			Amfr	57.7473	59.4056			Slc27a1	-0.472875	2.84676
	Surf4	62.1726	59.654			Rnf130	50.9492	59.2509			Zmym2	0.416275	2.84549
	Rab11fip3	81.3592	59.6149			Cyp2d26	87.4533	59.1564			Luc7l2	0.39354	2.83419
	Nudc	65.1818	59.5944			Ninj1	79.6612	59.1426			Elovl2	0.491113	2.83194
	Dnajc22	63.5365	59.5375			Prkar1a	54.6083	59.1068			Cd59a	0.438879	2.83119
	Amfr	57.7473	59.4056			Map1lc3a	82.032	59.0689			Serinc3	0.375691	2.82995
	Rnf130	50.9492	59.2509			Ndufa3	76.1779	59.0653			Tm2d2	-0.36829	2.82878
	Cyp2d26	87.4533	59.1564			Saraf	61.175	59.0506			Etnk1	0.328226	2.82383
	Ninj1	79.6612	59.1426			Gng12	59.7363	58.9218			Phf6	0.499758	2.81769
	Prkar1a	54.6083	59.1068			Hba-a1	56.0826	58.905			Slc52a3	-0.399743	2.81723
	Map1lc3a	82.032	59.0689			Abcd3	63.3182	58.8726			Pdzk1ip1	-0.367381	2.81486
	Ndufa3	76.1779	59.0653			Ndufs3	73.4126	58.8567			Mphosph8	0.48487	2.81292
	Saraf	61.175	59.0506			Dhcr24	85.846	58.8397			Ptpn4	0.425868	2.81123
	Gng12	59.7363	58.9218			Rps18	79.977	58.7734			Rps16	-0.463689	2.8084
	Hba-a1	56.0826	58.905			Slc6a6	53.2615	58.6604			Mrps18a	-0.40858	2.80764
	Abcd3	63.3182	58.8726			Ddost	62.5033	58.6125			Ghr	-0.424521	2.80646
	Ndufs3	73.4126	58.8567			Ndufa11	72.4636	58.5951			Fjx1	-0.838383	2.8047
	Dhcr24	85.846	58.8397			Rpl34	52.5094	58.5132			Mfsd6	0.433681	2.8014
	Rps18	79.977	58.7734			Fgf1	62.5754	58.5036			Slc6a15	-0.662407	2.80128
	Slc6a6	53.2615	58.6604			Atp5j	70.6195	58.4953			Slc16a1	-0.521007	2.80009
	Ddost	62.5033	58.6125			Mthfd1	62.3011	58.4588			Coa3	-0.410073	2.79862
	Ndufa11	72.4636	58.5951			Rps3	68.513	58.0624			Gstt2	-0.370874	2.79561
	Rpl34	52.5094	58.5132			Tspan3	65.8659	58.0306			Gchfr	-0.546817	2.79512
	Fgf1	62.5754	58.5036			Psma6	61.8552	57.9914			Clu	-0.398504	2.7949
	Atp5j	70.6195	58.4953			Hexb	60.3423	57.8749			Gys2	-0.758095	2.79193
	Mthfd1	62.3011	58.4588			Ndufa6	85.7731	57.7171			Luzp1	0.363361	2.78748
	Rps3	68.513	58.0624			Aspdh	85.6266	57.7118			Sos2	0.406841	2.78669
	Tspan3	65.8659	58.0306			Cd24a	50.0398	57.667			Chpf	-0.588606	2.78353
	Psma6	61.8552	57.9914			Mrpl54	69.1608	57.6454			Tfrc	-0.418464	2.77608
	Hexb	60.3423	57.8749			Fabp3	65.8467	57.5963			Id3	-0.446271	2.77518
	Ndufa6	85.7731	57.7171			Gstk1	51.074	57.5446			Lrrc31	-1.21417	2.77509
	Aspdh	85.6266	57.7118			Ctsa	60.7425	57.5325			Smarca5	0.396928	2.77386
	Cd24a	50.0398	57.667			Ren1	52.0425	57.5286			Esrra	-0.390279	2.77375
	Mrpl54	69.1608	57.6454			Ptges3	51.6747	57.4767			Entpd5	-0.366024	2.77108
	Fabp3	65.8467	57.5963			Hao2	103.584	57.3903			Gadd45gip1	-0.642448	2.77087
	Gstk1	51.074	57.5446			Cryz	77.185	57.2911			Npas2	-0.990879	2.76792
	Ctsa	60.7425	57.5325			Mfsd4b5	68.55	57.2697			Mtg1	-0.483442	2.76759
	Ren1	52.0425	57.5286			Hoga1	70.854	57.1893			Lmf1	-0.53089	2.76564
	Ptges3	51.6747	57.4767			Pdzd3	66.2324	57.0313			Phyh	-0.436531	2.76408
	Hao2	103.584	57.3903			Pank1	91.8297	56.8991			Plat	0.407097	2.76378
	Cryz	77.185	57.2911			Vegfa	65.9773	56.8057			Ago3	0.421358	2.76372
	Mfsd4b5	68.55	57.2697			Hint2	78.9927	56.7245			Bid	-0.433144	2.76215
	Hoga1	70.854	57.1893			Gpi1	60.8347	56.6805			Magix	-0.785181	2.75803
	Pdzd3	66.2324	57.0313			Thnsl2	76.5273	56.4113			Ugt2b38	-1.14852	2.75104
	Pank1	91.8297	56.8991			Bcam	55.6472	56.3778			Sema6a	-0.671495	2.74727
	Vegfa	65.9773	56.8057			Gnai2	53.4722	56.3422			Dnaja3	-0.339499	2.74664
	Hint2	78.9927	56.7245			Eif4a1	55.5466	56.293			Dpys	-2.82151	2.74356
	Gpi1	60.8347	56.6805			Pkp4	64.2407	56.104			Slc7a8	-0.47472	2.74169
	Thnsl2	76.5273	56.4113			Ndufs7	82.5528	55.9027			Gstt1	0.509326	2.74064
	Bcam	55.6472	56.3778			Oaz2	50.1936	55.6903			Hus1	-0.42528	2.74015
	Gnai2	53.4722	56.3422			Pfdn1	60.6521	55.6828			Ecsit	-0.376821	2.7387
	Eif4a1	55.5466	56.293			Fam120a	50.9457	55.6765			Echdc2	-0.34579	2.73613
	Pkp4	64.2407	56.104			Eif4g1	61.1762	55.6552			Ttr	-1.16899	2.73461
	Ndufs7	82.5528	55.9027			Ndufa10	69.0401	55.5694			Gss	-0.367498	2.7329
	Oaz2	50.1936	55.6903			Ddx17	53.5423	55.5359			Zfp654	0.473328	2.73198
	Pfdn1	60.6521	55.6828			Tm9sf3	51.77	55.5135			Cryzl2	-0.357755	2.73186
	Fam120a	50.9457	55.6765			Chmp4b	55.4693	55.503			Pmaip1	0.546156	2.73157
	Eif4g1	61.1762	55.6552			Mrpl12	81.8552	55.4998			Gm8126	-1.8568	2.72886
	Ndufa10	69.0401	55.5694			Aldh7a1	67.6437	55.4754			Dgkh	-0.528211	2.72835
	Ddx17	53.5423	55.5359			Akr1c14	73.819	55.3617			Dlst	-0.321908	2.72216
	Tm9sf3	51.77	55.5135			Rfk	50.3026	55.3528			BC034090	-0.334536	2.722
	Chmp4b	55.4693	55.503			Lipa	58.3904	55.2974			Tomm40	-0.417783	2.71602
	Mrpl12	81.8552	55.4998			Atp1b3	42.9493	55.2567			Rnf145	-0.441131	2.71555
	Aldh7a1	67.6437	55.4754			BC005537	49.0214	55.2465			Psmb5	-0.391697	2.71401
	Akr1c14	73.819	55.3617			Suclg1	67.6305	55.1153			Cyp27b1	-1.26376	2.71171
	Rfk	50.3026	55.3528			Arpc5	56.3717	55.108			Sult1c2	-0.549448	2.71044
	Lipa	58.3904	55.2974			Atp5o	66.6151	55.0308			Bmpr2	0.370225	2.70887
	Atp1b3	42.9493	55.2567			C1qtnf12	58.2152	55.0056			Dlgap4	0.443579	2.70748
	BC005537	49.0214	55.2465			Calm1	50.3351	54.9562			Ninj1	-0.422896	2.70625
	Suclg1	67.6305	55.1153			Pdk2	78.4272	54.8357			Crym	-0.489284	2.70572
	Arpc5	56.3717	55.108			Fmo1	71.4388	54.7846			Mapt	-0.366205	2.70483
	Atp5o	66.6151	55.0308			Grsf1	53.0931	54.7283			Blmh	-0.395213	2.70171
	C1qtnf12	58.2152	55.0056			Nenf	59.0005	54.7223			Tmx4	0.409627	2.70127
	Calm1	50.3351	54.9562			Hsbp1	61.1676	54.7173			Slc16a9	-0.366734	2.69573
	Pdk2	78.4272	54.8357			Lamtor4	59.1086	54.6418			Mapk15	-0.53547	2.6954
	Fmo1	71.4388	54.7846			Gstz1	60.3188	54.5436			Pigq	-0.304358	2.69537
	Grsf1	53.0931	54.7283			Plvap	66.058	54.5376			Dusp15	-0.687417	2.69514
	Nenf	59.0005	54.7223			Tob1	47.3017	54.526			Aprt	-0.435234	2.69325
	Hsbp1	61.1676	54.7173			Crot	92.7623	54.5226			Tmem184a	0.492121	2.69231
	Lamtor4	59.1086	54.6418			Sf3b2	50.9172	54.5116			D10Wsu102e	-0.456443	2.68797
	Gstz1	60.3188	54.5436			Ethe1	81.1571	54.48			Tmem28	-2.09298	2.68764
	Plvap	66.058	54.5376			D17Wsu92e	64.1391	54.4614			Stag2	0.382616	2.68734
	Tob1	47.3017	54.526			Gclm	64.0787	54.455			Hagh	-0.329118	2.68681
	Crot	92.7623	54.5226			Abat	53.6505	54.2982			Cyp2f2	-1.28257	2.68617
	Sf3b2	50.9172	54.5116			2610507B11Rik	56.0266	54.2043			Slc9a8	-0.386154	2.68572
	Ethe1	81.1571	54.48			Slc48a1	60.3744	54.0208			Cat	-0.356744	2.68571
	D17Wsu92e	64.1391	54.4614			Kcnk5	60.6572	53.976			Fabp7	-1.07607	2.68452
	Gclm	64.0787	54.455			Aldh4a1	68.7958	53.9438			Rpl37	-0.40175	2.68359
	Abat	53.6505	54.2982			Phb	70.5392	53.9289			Atp5b	-0.29057	2.6832
	2610507B11Rik	56.0266	54.2043			Ly6e	57.0061	53.8942			Pgm1	0.610083	2.68242
	Slc48a1	60.3744	54.0208			Wnk4	53.6002	53.6719			Cib2	0.893801	2.6816
	Kcnk5	60.6572	53.976			Cbs	76.0788	53.5099			Rc3h2	0.429861	2.68124
	Aldh4a1	68.7958	53.9438			Atpif1	71.9355	53.4975			Acox1	-0.425667	2.6782
	Phb	70.5392	53.9289			Ces1d	116.572	53.4265			Gjb2	-0.438887	2.67711
	Ly6e	57.0061	53.8942			Inmt	313.85	53.3731			Acss3	0.687525	2.67218
	Wnk4	53.6002	53.6719			Galns	61.0968	53.3172			Npy6r	-3.20225	2.67125
	Cbs	76.0788	53.5099			Rpn1	52.9856	53.31			Aco1	-0.309344	2.66858
	Atpif1	71.9355	53.4975			Sardh	78.7463	53.1479			Ubald2	-0.423932	2.66822
	Ces1d	116.572	53.4265			Gsr	64.1574	53.116			Smim22	-0.690074	2.66696
	Inmt	313.85	53.3731			Cnn3	49.4983	53.0385			Slc12a7	-0.330323	2.66347
	Galns	61.0968	53.3172			Gcsh	63.3355	52.9633			Gldc	0.407052	2.65625
	Rpn1	52.9856	53.31			Serp1	55.503	52.8962			Slc25a3	-0.286621	2.65584
	Sardh	78.7463	53.1479			Esrra	69.5951	52.8565			Psip1	0.4276	2.65553
	Gsr	64.1574	53.116			Cfdp1	45.1479	52.8472			Adm2	-1.65789	2.65331
	Cnn3	49.4983	53.0385			Hnrnpab	59.9173	52.8249			Zbtb20	-0.390491	2.65327
	Gcsh	63.3355	52.9633			Tpp1	45.8268	52.8168			Entpd8	0.485102	2.65257
	Serp1	55.503	52.8962			Actn4	55.7556	52.7909			Ndufs3	-0.313217	2.65159
	Esrra	69.5951	52.8565			Tmem30a	47.6571	52.7456			Hpd	-2.02201	2.65148
	Cfdp1	45.1479	52.8472			Cct5	53.6164	52.7354			Dusp4	-0.650233	2.64858
	Hnrnpab	59.9173	52.8249			Spint2	57.0389	52.7348			Polrmt	-0.44187	2.64832
	Tpp1	45.8268	52.8168			Prdx2	57.3706	52.731			Enpp5	0.308877	2.64755
	Actn4	55.7556	52.7909			Aif1l	48.4837	52.5936			Cyba	-0.368526	2.64357
	Tmem30a	47.6571	52.7456			Tinag	58.8471	52.5438			Pex14	-0.521451	2.64355
	Cct5	53.6164	52.7354			Glb1	61.6268	52.507			Ndufa3	-0.361495	2.64265
	Spint2	57.0389	52.7348			Trp53inp2	48.7618	52.1071			Aqp6	-0.566861	2.64118
	Prdx2	57.3706	52.731			Cldn10	69.1773	52.061			Mrpl57	-0.55571	2.6377
	Aif1l	48.4837	52.5936			Krt8	60.2219	52.0418			Pcmtd1	0.355814	2.63637
	Tinag	58.8471	52.5438			Adhfe1	71.9135	52.0209			Nfil3	-0.822903	2.63489
	Glb1	61.6268	52.507			Hnrnpa0	54.8004	51.8985			Chchd2	-0.375271	2.63376
	Trp53inp2	48.7618	52.1071			Igfbp3	51.4556	51.7569			Lamc2	0.507205	2.63329
	Cldn10	69.1773	52.061			Psmc3	57.8766	51.6019			Pros1	0.544437	2.63324
	Krt8	60.2219	52.0418			Gss	66.7725	51.5786			Myom3	-1.22877	2.6326
	Adhfe1	71.9135	52.0209			Tmem229a	65.8376	51.5615			Me3	-0.424735	2.63116
	Hnrnpa0	54.8004	51.8985			Dctn3	55.3013	51.5062			Rabggta	-0.361345	2.6287
	Igfbp3	51.4556	51.7569			Scpep1	62.0975	51.4268			Slc6a9	-0.575869	2.62869
	Psmc3	57.8766	51.6019			Coasy	93.612	51.4107			Dglucy	-0.385812	2.62749
	Gss	66.7725	51.5786			Cyb5r3	47.568	51.3925			Ppdpf	-0.459928	2.62504
	Tmem229a	65.8376	51.5615			Dnajc3	44.8716	51.3778			Nr1i2	-0.926347	2.62502
	Dctn3	55.3013	51.5062			Rnf7	51.2175	51.3012			Myo3b	-0.810867	2.62439
	Scpep1	62.0975	51.4268			Fkbp8	55.8117	51.2479			Tcn2	-0.343093	2.62436
	Coasy	93.612	51.4107			Slc22a28	87.8357	51.2432			Wdr34	-0.524514	2.62417
	Cyb5r3	47.568	51.3925			Agpat3	63.9762	51.2428			Shank2	-0.374383	2.6217
	Dnajc3	44.8716	51.3778			Chd3	73.9015	51.2424			Slc22a18	-0.318666	2.62036
	Rnf7	51.2175	51.3012			Vti1b	53.0941	51.2209			Sim1	0.458262	2.61809
	Fkbp8	55.8117	51.2479			Psmc1	59.3058	51.0707			Cryz	-0.42492	2.6169
	Slc22a28	87.8357	51.2432			Ssr3	48.3433	51.0177			Gli2	1.05785	2.61492
	Agpat3	63.9762	51.2428			Tma7	53.6119	50.9314			Rab6a	0.371425	2.61277
	Chd3	73.9015	51.2424			Rack1	64.1852	50.8579			Gm5617	-0.810472	2.60825
	Vti1b	53.0941	51.2209			Tmed4	58.3838	50.8343			Uroc1	-1.90634	2.60129
	Psmc1	59.3058	51.0707			Fads2	71.8293	50.8321			Ugt2b5	-1.27977	2.60056
	Ssr3	48.3433	51.0177			Mknk2	50.9833	50.8215			Vldlr	-0.375072	2.6001
	Tma7	53.6119	50.9314			Ddx3x	44.5893	50.6991			Ccdc88a	0.773092	2.59916
	Rack1	64.1852	50.8579			Hist1h1c	80.2553	50.6907			Cldn1	-0.68064	2.59535
	Tmed4	58.3838	50.8343			4931406C07Rik	71.5132	50.6808			Cpeb3	-0.500117	2.58938
	Fads2	71.8293	50.8321			Ttr	114.4	50.6628			Acads	-0.367443	2.58841
	Mknk2	50.9833	50.8215			Hnrnpk	47.841	50.5871			Eid1	0.411353	2.58687
	Ddx3x	44.5893	50.6991			D10Jhu81e	66.9611	50.5588			Kcnt1	-0.39732	2.58671
	Hist1h1c	80.2553	50.6907			Slc22a30	66.2229	50.4148			Fgg	-1.04258	2.58357
	4931406C07Rik	71.5132	50.6808			Hmgcl	57.0975	50.314			Slc15a2	-0.603548	2.58316
	Ttr	114.4	50.6628			Slc5a10	74.9972	50.2364			Sall3	-0.845351	2.58267
	Hnrnpk	47.841	50.5871			Syngr2	54.805	50.1897			Bco2	-0.616404	2.58222
	D10Jhu81e	66.9611	50.5588			Fam96a	52.0651	50.0245			Slc3a1	-0.364331	2.5817
	Slc22a30	66.2229	50.4148			Pxmp4	52.2957	50.0138			Echdc3	-0.40512	2.57991
	Hmgcl	57.0975	50.314			Rabac1	79.8404	49.9552			Hrg	-2.27869	2.57677
	Slc5a10	74.9972	50.2364			Treh	61.3511	49.8962			Park7	-0.313708	2.57652
	Syngr2	54.805	50.1897			Npnt	41.1236	49.8711			Abi1	0.354479	2.57503
	Fam96a	52.0651	50.0245			Tmx2	48.5806	49.8279			Rock1	0.390799	2.57494
	Pxmp4	52.2957	50.0138			Nfe2l1	44.8317	49.8129			Fam81a	-0.470256	2.57475
	Rabac1	79.8404	49.9552			Glo1	47.0726	49.7574			Upp2	-0.56062	2.57434
	Treh	61.3511	49.8962			Npm1	47.2851	49.7189			B2m	0.366442	2.573
	Npnt	41.1236	49.8711			Retreg2	56.5723	49.7175			Dck	0.711219	2.57294
	Tmx2	48.5806	49.8279			Gnb2	56.0973	49.6954			Smpd2	-0.381558	2.57277
	Nfe2l1	44.8317	49.8129			Reep5	48.6725	49.5708			Slc17a3	-0.463649	2.57068
	Glo1	47.0726	49.7574			Tmem52b	51.1067	49.5379			Rab33b	0.472245	2.57025
	Npm1	47.2851	49.7189			Fech	49.3273	49.4223			Gtf2f2	0.571987	2.56915
	Retreg2	56.5723	49.7175			Dnaja2	49.9179	49.3105			Unc119	0.824147	2.56791
	Gnb2	56.0973	49.6954			Gdi1	34.4138	49.3072			Pepd	-0.294458	2.56749
	Reep5	48.6725	49.5708			Chchd3	50.499	49.2368			Rps9	-0.312935	2.56645
	Tmem52b	51.1067	49.5379			Tmem252	48.9257	49.2016			Clpp	-0.42413	2.56386
	Fech	49.3273	49.4223			Apoo	51.2195	49.1335			Bik	-0.719343	2.56339
	Dnaja2	49.9179	49.3105			Srsf2	52.6487	48.9631			Rnf24	-1.1974	2.55827
	Gdi1	34.4138	49.3072			M6pr	53.9069	48.9392			Cox6a1	-0.485668	2.55795
	Chchd3	50.499	49.2368			Hnrnpa1	40.6647	48.8455			Polr2i	-0.632264	2.55781
	Tmem252	48.9257	49.2016			Tfcp2l1	41.9426	48.8318			Scrn2	-0.325893	2.55572
	Apoo	51.2195	49.1335			Mlf2	56.9341	48.8005			Chchd10	-0.377784	2.55322
	Srsf2	52.6487	48.9631			Abca3	65.9931	48.7653			Tpd52l1	0.559822	2.55197
	M6pr	53.9069	48.9392			Cdh1	44.7501	48.7502			Trap1	-0.334043	2.54415
	Hnrnpa1	40.6647	48.8455			Hnf1b	55.0899	48.631			Kcp	-0.52028	2.54185
	Tfcp2l1	41.9426	48.8318			Prr13	45.332	48.626			Atl3	0.37058	2.54072
	Mlf2	56.9341	48.8005			H6pd	55.3962	48.6043			Ccdc159	0.710428	2.53938
	Abca3	65.9931	48.7653			Cmpk1	42.5057	48.5875			Zfp182	0.708196	2.53845
	Cdh1	44.7501	48.7502			Anxa5	45.0792	48.5805			Ugt1a6b	-1.53526	2.53758
	Hnf1b	55.0899	48.631			Rpn2	44.9601	48.5805			Slc35f3	-0.515953	2.53557
	Prr13	45.332	48.626			Isoc2a	83.8419	48.5589			Cox11	-0.843681	2.53545
	H6pd	55.3962	48.6043			Slc13a1	38.6629	48.5145			Gstp2	-2.30543	2.5334
	Cmpk1	42.5057	48.5875			Arl1	46.6994	48.4423			Pqlc1	-0.407847	2.53281
	Anxa5	45.0792	48.5805			Selenof	44.9061	48.4324			Med28	-0.382029	2.5309
	Rpn2	44.9601	48.5805			Enpp2	53.5258	48.3942			Rab8b	0.536236	2.52655
	Isoc2a	83.8419	48.5589			Tcf25	49.4989	48.3847			Tbc1d13	-0.308547	2.52259
	Slc13a1	38.6629	48.5145			Anpep	48.5573	48.2921			Tmem150a	-0.320804	2.52008
	Arl1	46.6994	48.4423			Stip1	47.9512	48.2669			Hap1	0.749461	2.51813
	Selenof	44.9061	48.4324			Zfp706	58.7932	48.2577			Slco4c1	0.413276	2.51791
	Enpp2	53.5258	48.3942			Rdx	45.3214	48.2521			Fgf11	0.81222	2.5171
	Tcf25	49.4989	48.3847			Vamp8	60.9956	48.1918			Akap17b	0.654361	2.51425
	Anpep	48.5573	48.2921			U2af1	52.325	48.0874			Eps15	0.330466	2.51296
	Stip1	47.9512	48.2669			Tm2d2	62.2988	48.0482			Slc6a4	-0.792854	2.51055
	Zfp706	58.7932	48.2577			Vdr	54.5566	48.048			Ciapin1	-0.355427	2.50734
	Rdx	45.3214	48.2521			Atp6ap2	41.0068	47.9806			2610528J11Rik	-0.41214	2.50637
	Vamp8	60.9956	48.1918			Ap2m1	56.3092	47.8743			Ndufa12	-0.349778	2.50485
	U2af1	52.325	48.0874			Mrpl28	54.1115	47.8348			Sp4	0.703938	2.50396
	Tm2d2	62.2988	48.0482			Scrn2	60.0265	47.7055			Slc41a2	-0.4414	2.50216
	Vdr	54.5566	48.048			Ube2b	43.8492	47.6084			Tgm1	-0.512273	2.50105
	Atp6ap2	41.0068	47.9806			Tuba1b	42.7706	47.5449			Mocs3	-0.690214	2.50044
	Ap2m1	56.3092	47.8743			Eif3a	42.1335	47.442			Pcbd2	-0.561056	2.49985
	Mrpl28	54.1115	47.8348			Tagln2	47.8047	47.3612			Tmem143	-0.415674	2.49734
	Scrn2	60.0265	47.7055			Tmed2	48.1308	47.3536			Hnrnpr	0.334478	2.49325
	Ube2b	43.8492	47.6084			Galm	46.0608	47.3188			BC067074	-0.397254	2.49035
	Tuba1b	42.7706	47.5449			Slc6a19	55.4927	47.1041			Accs	0.483044	2.49023
	Eif3a	42.1335	47.442			Coq9	64.0049	47.0955			Lypd2	-1.21177	2.4901
	Tagln2	47.8047	47.3612			Slco1a1	67.5929	47.0931			Mrps34	-0.519652	2.48743
	Tmed2	48.1308	47.3536			Ctdsp1	58.6156	47.0892			Npl	0.476051	2.48541
	Galm	46.0608	47.3188			Nadk	59.5761	47.0846			Amn	-0.476881	2.4842
	Slc6a19	55.4927	47.1041			Tmem256	49.0799	47.0152			Bend5	-0.408475	2.48319
	Coq9	64.0049	47.0955			Cct8	47.9881	46.9392			Slc25a51	-0.290548	2.48037
	Slco1a1	67.5929	47.0931			Tmem106b	53.0649	46.8523			Sik1	-0.490893	2.48015
	Ctdsp1	58.6156	47.0892			Spcs1	51.8856	46.843			Smarca2	-0.422625	2.47763
	Nadk	59.5761	47.0846			Emc6	60.2757	46.8283			Insig1	-0.448457	2.47595
	Tmem256	49.0799	47.0152			Kif1c	47.2109	46.7863			Fth1	-0.276358	2.47411
	Cct8	47.9881	46.9392			Got2	60.2586	46.7392			Timm50	-0.372281	2.47386
	Tmem106b	53.0649	46.8523			C1qtnf3	64.9009	46.6586			Map1b	0.781301	2.47315
	Spcs1	51.8856	46.843			Ik	42.9261	46.6431			Trir	-0.358794	2.47186
	Emc6	60.2757	46.8283			Dnase1	168.068	46.6032			Zkscan8	0.426651	2.47171
	Kif1c	47.2109	46.7863			Sucla2	52.5137	46.5975			Chmp6	-0.366154	2.47102
	Got2	60.2586	46.7392			Mcl1	40.955	46.5772			Chst11	-0.388441	2.47074
	C1qtnf3	64.9009	46.6586			Slc31a1	45.0393	46.4743			Atrx	0.326177	2.46626
	Ik	42.9261	46.6431			Wwc1	50.414	46.4558			Ndufa10	-0.307987	2.46584
	Dnase1	168.068	46.6032			Itm2c	38.7804	46.424			Lonp1	-0.295242	2.46395
	Sucla2	52.5137	46.5975			Nap1l1	38.5912	46.4014			Taf1b	0.601712	2.46193
	Mcl1	40.955	46.5772			Tceal9	33.3273	46.3584			Abhd6	0.451209	2.45879
	Slc31a1	45.0393	46.4743			Rbpms2	56.0173	46.3239			Selenoo	-0.47431	2.45466
	Wwc1	50.414	46.4558			Gstm2	39.318	46.2854			Galnt11	-0.418883	2.45366
	Itm2c	38.7804	46.424			Slc16a2	64.3075	46.2783			Ppp1r16a	-0.376617	2.45277
	Nap1l1	38.5912	46.4014			Slc2a5	37.9094	46.1829			Ivd	-0.315211	2.45247
	Tceal9	33.3273	46.3584			Plxnb2	51.7605	46.1757			Mrpl43	-0.366739	2.4484
	Rbpms2	56.0173	46.3239			Ifitm2	46.1804	46.1415			Top1mt	-0.429737	2.44555
	Gstm2	39.318	46.2854			Abcc2	48.7891	46.1266			Enah	0.403158	2.44437
	Slc16a2	64.3075	46.2783			Muc13	13.7241	46.1149			Dpy19l4	0.38906	2.44428
	Slc2a5	37.9094	46.1829			Fmo2	56.6094	46.0931			Ctdsp1	-0.309898	2.44244
	Plxnb2	51.7605	46.1757			Fh1	54.7599	45.9929			C130074G19Rik	-0.34332	2.43934
	Ifitm2	46.1804	46.1415			Apeh	51.0864	45.9919			Ikbke	0.656913	2.43622
	Abcc2	48.7891	46.1266			Eif3c	49.6166	45.9815			Enpp4	0.404275	2.43506
	Muc13	13.7241	46.1149			Dhrs3	54.6691	45.9683			Dao	-0.30285	2.43434
	Fmo2	56.6094	46.0931			Cltc	41.6666	45.9174			Mrps24	-0.579338	2.43372
	Fh1	54.7599	45.9929			Cs	49.8912	45.8889			Leng9	-0.651438	2.42945
	Apeh	51.0864	45.9919			Nckap1	43.2564	45.7314			Pls1	0.354735	2.42915
	Eif3c	49.6166	45.9815			Psmb6	54.8279	45.7243			D630023F18Rik	-0.753312	2.4278
	Dhrs3	54.6691	45.9683			Psmd2	49.6549	45.7126			Tmem25	-0.365271	2.42234
	Cltc	41.6666	45.9174			Klc4	55.3627	45.6619			Tceal9	0.480155	2.42141
	Cs	49.8912	45.8889			Cib1	60.1997	45.6594			Oxa1l	-0.377408	2.42084
	Nckap1	43.2564	45.7314			Gnpda1	55.7614	45.62			1700017B05Rik	-0.555606	2.41817
	Psmb6	54.8279	45.7243			Pdia6	50.5651	45.4909			Hist1h4h	-0.930657	2.41607
	Psmd2	49.6549	45.7126			Rnh1	47.9648	45.4886			Rgs5	0.489813	2.41466
	Klc4	55.3627	45.6619			Stt3b	42.9351	45.256			Sulf2	-0.532192	2.411
	Cib1	60.1997	45.6594			Uba1	45.5586	45.0505			Alad	-0.379918	2.40739
	Gnpda1	55.7614	45.62			Anp32a	42.9805	44.9447			Chrac1	-0.433175	2.40521
	Pdia6	50.5651	45.4909			Msra	55.257	44.9069			Eid2	-0.706894	2.40521
	Rnh1	47.9648	45.4886			Asna1	51.5903	44.88			Nlrx1	-0.504167	2.4052
	Stt3b	42.9351	45.256			Fhl1	65.356	44.791			Tspo	-0.384937	2.40475
	Uba1	45.5586	45.0505			Car12	40.9045	44.7457			Tpgs1	-0.627629	2.40085
	Anp32a	42.9805	44.9447			Pdia4	43.254	44.6936			Fau	-0.354993	2.40009
	Msra	55.257	44.9069			Hnrnph1	35.2269	44.6871			Kctd17	-0.376476	2.39988
	Asna1	51.5903	44.88			Clybl	51.9306	44.5136			Pbld1	-0.368486	2.39976
	Fhl1	65.356	44.791			Atf4	45.439	44.4854			Rnft2	0.872905	2.39159
	Car12	40.9045	44.7457			Grn	45.3716	44.4623			Asph	0.328288	2.39111
	Pdia4	43.254	44.6936			Leng8	46.5817	44.3952			Usmg5	-0.294807	2.39091
	Hnrnph1	35.2269	44.6871			Pdhb	46.2871	44.3626			Idh2	-0.311636	2.39079
	Clybl	51.9306	44.5136			Bri3	70.3355	44.2955			Ophn1	0.764066	2.38973
	Atf4	45.439	44.4854			Aamp	50.8546	44.2903			Acbd5	0.369095	2.3893
	Grn	45.3716	44.4623			Dynlt3	37.2648	44.2864			Pcx	0.296144	2.38911
	Leng8	46.5817	44.3952			Fam173a	54.8981	44.1913			Trim7	-0.467933	2.38836
	Pdhb	46.2871	44.3626			Ap2s1	51.6757	44.1849			Rps19	-0.2939	2.38531
	Bri3	70.3355	44.2955			Abhd17a	60.1992	44.1663			Bicdl1	-0.370515	2.38517
	Aamp	50.8546	44.2903			Rps24	42.2965	44.0693			Nphs2	0.482902	2.38317
	Dynlt3	37.2648	44.2864			Emc10	50.5943	44.0233			Syt17	-0.621139	2.38063
	Fam173a	54.8981	44.1913			Srpr	42.781	44.0034			Pdss1	-0.488024	2.37945
	Ap2s1	51.6757	44.1849			Pcyt2	55.2113	43.9985			Pafah2	-0.36174	2.37757
	Abhd17a	60.1992	44.1663			Mrpl20	47.6204	43.9556			Rpl27a	-0.293847	2.37668
	Rps24	42.2965	44.0693			Aqp3	55.0489	43.9404			Sdha	-0.284614	2.37461
	Emc10	50.5943	44.0233			Tram1	34.1544	43.8919			Syn3	-0.634704	2.37219
	Srpr	42.781	44.0034			Fam213a	50.4352	43.8914			Rnf115	0.366426	2.37162
	Pcyt2	55.2113	43.9985			Ran	48.9824	43.7445			Dnph1	-0.433572	2.37106
	Mrpl20	47.6204	43.9556			Mbd3	52.8566	43.7347			Pibf1	0.673438	2.36985
	Aqp3	55.0489	43.9404			Serinc1	41.7124	43.7153			Mboat2	0.517023	2.3698
	Tram1	34.1544	43.8919			Hsd3b2	48.7817	43.6551			Mtmr14	-0.412025	2.36929
	Fam213a	50.4352	43.8914			Hnrnpa3	44.0955	43.6002			Phyhipl	-0.477787	2.36725
	Ran	48.9824	43.7445			Srsf6	37.9976	43.5229			Pnp	-0.414286	2.36612
	Mbd3	52.8566	43.7347			Eif4ebp2	47.6615	43.4501			Spsb4	-0.41596	2.36604
	Serinc1	41.7124	43.7153			Cap1	38.1606	43.3741			Aes	-0.304518	2.36507
	Hsd3b2	48.7817	43.6551			Paip2	38.7299	43.3016			Hykk	-0.440464	2.36211
	Hnrnpa3	44.0955	43.6002			Rac1	39.7952	43.2508			Cpne3	0.345548	2.36189
	Srsf6	37.9976	43.5229			Fam162a	48.0642	43.1404			Fam168a	0.3385	2.36029
	Eif4ebp2	47.6615	43.4501			Kif12	63.468	43.1101			Cntn1	1.09742	2.35985
	Cap1	38.1606	43.3741			Rnf11	42.2558	43.0158			Gk5	-0.494504	2.35946
	Paip2	38.7299	43.3016			Nuak2	26.2238	42.9532			Bace1	0.365472	2.3568
	Rac1	39.7952	43.2508			Lrp10	41.6396	42.9396			Zfp612	0.52453	2.35573
	Fam162a	48.0642	43.1404			Eif3b	45.8336	42.9322			Mecom	0.358593	2.35395
	Kif12	63.468	43.1101			Mpc1	55.6386	42.9274			Atp5k	-0.46099	2.35289
	Rnf11	42.2558	43.0158			Syap1	36.038	42.9233			Xiap	0.347218	2.35151
	Nuak2	26.2238	42.9532			Ssr2	45.1206	42.8648			Nsfl1c	-0.345902	2.34879
	Lrp10	41.6396	42.9396			Galk1	45.2	42.8547			Prkce	0.416898	2.34851
	Eif3b	45.8336	42.9322			Cdc42se1	43.9936	42.8048			Slc40a1	0.387426	2.34548
	Mpc1	55.6386	42.9274			Atxn10	38.3197	42.7449			Dync1i2	0.316102	2.34533
	Syap1	36.038	42.9233			Pgam2	57.3741	42.7376			Rrs1	-0.40922	2.3444
	Ssr2	45.1206	42.8648			Ndufb8	60.7878	42.6787			Guk1	-0.345374	2.34374
	Galk1	45.2	42.8547			Eif5	40.7562	42.6626			Insc	-1.10736	2.34235
	Cdc42se1	43.9936	42.8048			Anp32b	42.2988	42.6462			Arpp19	-0.313821	2.34218
	Atxn10	38.3197	42.7449			Derl1	46.6874	42.6247			Ppig	0.42745	2.34112
	Pgam2	57.3741	42.7376			Maf	35.6863	42.616			Gprasp1	0.37251	2.34104
	Ndufb8	60.7878	42.6787			Clic1	47.7679	42.5969			Dpm3	-0.473743	2.34026
	Eif5	40.7562	42.6626			Bod1	52.3698	42.5617			Tbrg4	-0.348187	2.33886
	Anp32b	42.2988	42.6462			Hdlbp	37.1772	42.5541			Rab15	0.585789	2.33669
	Derl1	46.6874	42.6247			Ypel3	49.738	42.5056			Myof	0.466022	2.33652
	Maf	35.6863	42.616			Ppp2r1a	47.1531	42.4832			Hint1	-0.29487	2.33416
	Clic1	47.7679	42.5969			Mrpl50	40.9139	42.4498			Mme	-0.408364	2.33257
	Bod1	52.3698	42.5617			Coro1b	43.3808	42.3937			Siah2	-0.486543	2.33244
	Hdlbp	37.1772	42.5541			Bnip3	38.5315	42.3149			Nfatc3	0.344296	2.33167
	Ypel3	49.738	42.5056			Csnk2b	44.677	42.296			Galnt18	-0.36412	2.33095
	Ppp2r1a	47.1531	42.4832			Drap1	47.8219	42.1809			Mpc1	-0.368291	2.33058
	Mrpl50	40.9139	42.4498			H2-Eb1	44.1835	42.176			Ube2w	0.384476	2.33012
	Coro1b	43.3808	42.3937			Srp14	40.7327	42.12			Prkaa1	0.380132	2.32831
	Bnip3	38.5315	42.3149			Unc119b	50.8716	42.1165			Eva1a	-0.360941	2.32829
	Csnk2b	44.677	42.296			Gadd45g	64.012	42.0967			Ap3b1	0.307512	2.32772
	Drap1	47.8219	42.1809			Slc5a12	39.2426	42.087			Tmem8	-0.289673	2.32671
	H2-Eb1	44.1835	42.176			Hnrnpf	41.057	42.0612			Nipsnap3b	0.53058	2.32565
	Srp14	40.7327	42.12			Papss1	45.4802	41.9825			Trim11	-0.378822	2.32546
	Unc119b	50.8716	42.1165			Rpl18	53.672	41.9656			Lims1	0.372688	2.32357
	Gadd45g	64.012	42.0967			Adi1	40.2667	41.9634			Mrgpre	1.08045	2.321
	Slc5a12	39.2426	42.087			Ptp4a2	33.6773	41.9544			Nop10	-0.362144	2.31875
	Hnrnpf	41.057	42.0612			Cdkl1	43.1627	41.7584			Ubr1	0.339184	2.31815
	Papss1	45.4802	41.9825			Clptm1l	44.7713	41.7048			Tcf4	0.357056	2.31773
	Rpl18	53.672	41.9656			Aup1	44.3015	41.6949			Ndufc1	-0.329082	2.31542
	Adi1	40.2667	41.9634			Rad21	40.6188	41.6843			4833439L19Rik	-0.319108	2.31529
	Ptp4a2	33.6773	41.9544			Rtraf	42.2562	41.6153			Hook3	0.375735	2.31458
	Cdkl1	43.1627	41.7584			Arf3	40.2494	41.5672			Pla2g16	0.419312	2.31344
	Clptm1l	44.7713	41.7048			Abhd3	45.8743	41.5596			Paqr9	-0.314068	2.31236
	Aup1	44.3015	41.6949			Mogat1	57.5549	41.525			Frs2	0.367449	2.31048
	Rad21	40.6188	41.6843			Rps13	45.2652	41.4935			Spsb2	-0.389049	2.3087
	Rtraf	42.2562	41.6153			Acss1	50.2118	41.4805			Slc13a2	-0.439273	2.30773
	Arf3	40.2494	41.5672			Ewsr1	39.4339	41.45			Mgat4b	-0.340254	2.30761
	Abhd3	45.8743	41.5596			Col4a4	41.3066	41.4342			Abca1	0.510347	2.30746
	Mogat1	57.5549	41.525			Mrps7	49.8101	41.4309			Slc22a27	-4.58024	2.30596
	Rps13	45.2652	41.4935			Serpinh1	43.9314	41.4078			Atox1	-0.33549	2.30595
	Acss1	50.2118	41.4805			Rpl37	54.885	41.3973			Rnf5	-0.400921	2.30449
	Ewsr1	39.4339	41.45			Mrpl2	57.2422	41.3949			Slc25a42	-0.380202	2.30349
	Col4a4	41.3066	41.4342			Tmem9b	37.4917	41.3165			Slc47a1	-0.426384	2.29879
	Mrps7	49.8101	41.4309			Lzts3	52.3311	41.3125			Top1	0.371611	2.29652
	Serpinh1	43.9314	41.4078			Srrm2	38.5114	41.2698			Rpl28	-0.34539	2.29591
	Rpl37	54.885	41.3973			Iyd	39.9	41.2502			Aldh8a1	-0.387505	2.29389
	Mrpl2	57.2422	41.3949			Stx7	37.379	41.207			Nfat5	0.292281	2.29369
	Tmem9b	37.4917	41.3165			Psmc4	44.4236	41.203			Rpl27	-0.303575	2.29266
	Lzts3	52.3311	41.3125			Decr1	52.2215	41.1934			Itgb6	-0.448992	2.29161
	Srrm2	38.5114	41.2698			Bzw1	39.1919	41.1666			Naglu	-0.371183	2.29159
	Iyd	39.9	41.2502			Tmem189	62.7373	41.128			Gpank1	-0.590127	2.29106
	Stx7	37.379	41.207			Nr1h4	53.381	41.1089			Fryl	0.352086	2.28969
	Psmc4	44.4236	41.203			Tmem50a	34.8753	41.0747			Babam1	-0.341448	2.28872
	Decr1	52.2215	41.1934			Calml4	54.0283	41.0191			Ylpm1	0.391071	2.28689
	Bzw1	39.1919	41.1666			Alad	53.5835	40.9785			Pcyt2	-0.32161	2.28571
	Tmem189	62.7373	41.128			Plekhb2	46.3956	40.962			Zfp518a	0.502519	2.28464
	Nr1h4	53.381	41.1089			Ywhaq	35.7307	40.9146			Ndufa9	-0.28015	2.28461
	Tmem50a	34.8753	41.0747			Habp2	44.9174	40.8572			Eef2	-0.282555	2.28271
	Calml4	54.0283	41.0191			Iah1	54.1966	40.8305			Ppcs	-0.362764	2.28188
	Alad	53.5835	40.9785			Cxxc5	46.1519	40.8184			7-Sep	0.355026	2.28169
	Plekhb2	46.3956	40.962			Cdhr2	25.7722	40.8066			Pus1	-0.389765	2.28075
	Ywhaq	35.7307	40.9146			Lonp1	50.2601	40.8036			Gm4450	-1.18558	2.27886
	Habp2	44.9174	40.8572			Ctsh	46.9861	40.7966			Grem2	0.822635	2.27812
	Iah1	54.1966	40.8305			Csrp2	58.9164	40.7776			Anxa6	0.397042	2.27771
	Cxxc5	46.1519	40.8184			Nars	40.7439	40.6964			Fmo4	-0.459	2.27597
	Cdhr2	25.7722	40.8066			Hibadh	51.5735	40.6382			Rnaseh2c	-0.434136	2.27416
	Lonp1	50.2601	40.8036			Myo6	36.646	40.622			Eci2	-0.311826	2.27096
	Ctsh	46.9861	40.7966			Scd1	36.4645	40.6107			Man1a2	0.375905	2.26795
	Csrp2	58.9164	40.7776			Psmb2	45.5939	40.5781			Srek1	0.335989	2.26773
	Nars	40.7439	40.6964			Rhoc	45.3636	40.5734			Tmem258	-0.502975	2.26686
	Hibadh	51.5735	40.6382			Snx6	40.9637	40.5652			Etfb	-0.394009	2.26612
	Myo6	36.646	40.622			Rpl22	41.7527	40.5172			Pid1	0.822653	2.26592
	Scd1	36.4645	40.6107			Hoxd8	35.8346	40.5112			Hnrnph3	0.380933	2.26576
	Psmb2	45.5939	40.5781			Spop	40.8614	40.5102			Lbr	-0.416879	2.26334
	Rhoc	45.3636	40.5734			Gldc	30.6677	40.5006			Dnah5	1.45069	2.26247
	Snx6	40.9637	40.5652			Banf1	47.5865	40.4577			10-Sep	0.493268	2.26198
	Rpl22	41.7527	40.5172			Slc6a13	55.1834	40.3981			Slc16a13	-0.338024	2.26135
	Hoxd8	35.8346	40.5112			Gltp	44.1414	40.3829			Utp23	0.666698	2.25939
	Spop	40.8614	40.5102			Nop10	52.086	40.3383			Ptgds	-0.887112	2.25618
	Gldc	30.6677	40.5006			Txn2	46.8728	40.2885			Dapk1	-0.331786	2.25567
	Banf1	47.5865	40.4577			Rpl35a	51.6663	40.1838			Mfsd3	-0.554396	2.25544
	Slc6a13	55.1834	40.3981			Gas2	58.8747	40.1362			Endog	-0.518361	2.25013
	Gltp	44.1414	40.3829			F13b	43.8944	40.1107			Tulp3	-0.341589	2.24863
	Nop10	52.086	40.3383			Gnb1	38.4988	40.1008			Uvrag	0.389985	2.24861
	Txn2	46.8728	40.2885			Atraid	46.2236	40.0465			Fkbp4	-0.316148	2.24722
	Rpl35a	51.6663	40.1838			Mrpl27	46.5478	40.0328			Naaa	0.503192	2.24647
	Gas2	58.8747	40.1362			Tmem64	47.4154	39.9414			Smim12	-0.464011	2.24579
	F13b	43.8944	40.1107			Cyp2d9	81.0521	39.8686			Ube2e2	0.508542	2.24532
	Gnb1	38.4988	40.1008			Lsm4	63.1424	39.8651			Nsf	0.316137	2.24147
	Atraid	46.2236	40.0465			Ahcyl1	40.8765	39.7551			Wsb2	-0.333746	2.24061
	Mrpl27	46.5478	40.0328			Alpl	61.863	39.7487			Asb11	-1.51264	2.24004
	Tmem64	47.4154	39.9414			Afg3l2	45.7399	39.674			Appbp2	0.331183	2.23944
	Cyp2d9	81.0521	39.8686			Clpp	53.4065	39.6341			Mvd	-0.309694	2.23851
	Lsm4	63.1424	39.8651			Cnih1	36.6478	39.6148			Ehf	0.443283	2.23755
	Ahcyl1	40.8765	39.7551			Abhd14b	58.1829	39.5294			Perp	-0.330286	2.23379
	Alpl	61.863	39.7487			Mtpn	32.7112	39.5058			Rapgefl1	0.809134	2.2332
	Afg3l2	45.7399	39.674			Pbld1	51.1493	39.4903			Mettl13	-0.612921	2.23198
	Clpp	53.4065	39.6341			Rhcg	50.6056	39.482			Ppargc1b	-0.54642	2.23048
	Cnih1	36.6478	39.6148			Pnrc2	35.4114	39.4529			Rnf212b	-1.40683	2.22798
	Abhd14b	58.1829	39.5294			Osbpl9	41.6392	39.446			Pdss2	-0.472502	2.22774
	Mtpn	32.7112	39.5058			Nhp2	67.6666	39.4366			Crtap	-0.391582	2.22728
	Pbld1	51.1493	39.4903			Nipsnap1	56.801	39.4333			Tmem216	-0.574372	2.22176
	Rhcg	50.6056	39.482			Prkaca	35.9453	39.3947			Asah1	0.298448	2.22079
	Pnrc2	35.4114	39.4529			Rtcb	42.3609	39.384			Fmc1	-0.592053	2.22058
	Osbpl9	41.6392	39.446			Romo1	68.4976	39.3724			Efcab14	0.360977	2.21981
	Nhp2	67.6666	39.4366			Retsat	49.9629	39.3255			Hunk	-0.447928	2.21879
	Nipsnap1	56.801	39.4333			Shisa5	38.6018	39.2654			Slc12a2	0.356659	2.21618
	Prkaca	35.9453	39.3947			Ndufa7	48.053	39.1761			Tceal8	0.383904	2.21426
	Rtcb	42.3609	39.384			Apmap	40.3826	39.1599			Spr	-0.349612	2.21291
	Romo1	68.4976	39.3724			Atp5g1	54.0201	39.1518			Ppara	-0.349611	2.21274
	Retsat	49.9629	39.3255			Htra1	48.4526	39.1504			Aff4	0.285671	2.21236
	Shisa5	38.6018	39.2654			Cttn	38.0019	39.1452			Zfp933	0.581321	2.21182
	Ndufa7	48.053	39.1761			Ehd1	47.452	39.1443			Retsat	-0.339676	2.21163
	Apmap	40.3826	39.1599			Pip4k2c	40.0212	39.1106			Dnajc30	-0.519207	2.20817
	Atp5g1	54.0201	39.1518			Capzb	38.6449	39.0883			Tmem259	-0.379464	2.20687
	Htra1	48.4526	39.1504			Gmpr	42.9861	39.048			Ankrd12	0.406143	2.20682
	Cttn	38.0019	39.1452			Mgat4b	49.6355	39.0321			Pla2g5	-0.747893	2.20543
	Ehd1	47.452	39.1443			Rnf10	43.1162	39.0306			Cgref1	-0.365295	2.20433
	Pip4k2c	40.0212	39.1106			Mapk3	34.4237	39.026			Matr3	0.344293	2.20406
	Capzb	38.6449	39.0883			Mlxipl	49.6424	38.9739			Sdhd	-0.306811	2.20003
	Gmpr	42.9861	39.048			Ubqln1	41.6708	38.9316			Pvr	0.508916	2.19878
	Mgat4b	49.6355	39.0321			Rbbp7	35.2037	38.9312			Spata2	-0.417715	2.19738
	Rnf10	43.1162	39.0306			Ccnl2	36.4577	38.8955			Vwa8	-0.312236	2.19668
	Mapk3	34.4237	39.026			Sptssa	35.8618	38.8837			Trmt1	-0.330942	2.1964
	Mlxipl	49.6424	38.9739			Arf4	40.5322	38.8407			Cyp4b1	-0.951754	2.1953
	Ubqln1	41.6708	38.9316			Dnaja1	35.9993	38.7792			Alx1	0.793529	2.19491
	Rbbp7	35.2037	38.9312			Slc6a8	47.6482	38.7434			Dmac1	-0.402203	2.19191
	Ccnl2	36.4577	38.8955			Slc22a7	124.023	38.6987			Mrpl42	-0.306841	2.19113
	Sptssa	35.8618	38.8837			Ost4	44.4743	38.6703			Aldh16a1	-0.335852	2.19057
	Arf4	40.5322	38.8407			Gdi2	35.4128	38.6499			Mrps5	-0.36657	2.18948
	Dnaja1	35.9993	38.7792			Minos1	43.5409	38.6246			Trim12c	0.563364	2.18798
	Slc6a8	47.6482	38.7434			Pabpc1	38.7895	38.581			Mep1b	-1.23633	2.18712
	Slc22a7	124.023	38.6987			Spr	49.328	38.5337			Amt	-0.348768	2.18671
	Ost4	44.4743	38.6703			Rnf5	51.1307	38.5269			1190007I07Rik	-0.619533	2.186
	Gdi2	35.4128	38.6499			Actr2	33.8032	38.4328			Jph2	-1.03424	2.18569
	Minos1	43.5409	38.6246			Cops6	44.341	38.3813			Kyat1	-0.405761	2.18512
	Pabpc1	38.7895	38.581			Dhrs1	43.0981	38.374			Brd9	0.357847	2.18461
	Spr	49.328	38.5337			Ufc1	40.3584	38.3506			Bmp4	-0.390695	2.18189
	Rnf5	51.1307	38.5269			Cyp4a12a	105.517	38.3115			Crim1	0.303663	2.18112
	Actr2	33.8032	38.4328			Ifitm3	43.0196	38.2846			H2afj	-1.07977	2.17924
	Cops6	44.341	38.3813			Tprgl	43.7872	38.2662			Hprt	0.331293	2.17836
	Dhrs1	43.0981	38.374			Uqcc2	35.5444	38.2495			Glis2	-0.303414	2.17814
	Ufc1	40.3584	38.3506			Rnf128	36.6986	38.1901			Ugt3a2	-0.378712	2.17723
	Cyp4a12a	105.517	38.3115			Chdh	58.1456	38.1614			Ddx51	-0.490429	2.17589
	Ifitm3	43.0196	38.2846			Rpl12	43.0622	38.1496			Mrps12	-0.448318	2.1748
	Tprgl	43.7872	38.2662			Actr3	33.1196	38.078			Hoxc8	0.619412	2.17271
	Uqcc2	35.5444	38.2495			Atp6v0a4	50.7536	37.9885			Rce1	-0.383589	2.17183
	Rnf128	36.6986	38.1901			Lactb	37.8588	37.9739			Ensa	0.304677	2.17127
	Chdh	58.1456	38.1614			Usp8	39.9421	37.9171			Sema4d	-0.304592	2.17082
	Rpl12	43.0622	38.1496			Agxt2	38.9902	37.7887			Odc1	-0.378153	2.16986
	Actr3	33.1196	38.078			Tef	42.498	37.7805			Rpl18	-0.348349	2.16854
	Atp6v0a4	50.7536	37.9885			Sparc	30.9084	37.7626			Hacd3	0.300613	2.16808
	Lactb	37.8588	37.9739			Abcg2	45.2798	37.7603			Tram1	0.366585	2.1678
	Usp8	39.9421	37.9171			Nbr1	33.9861	37.7553			Yars2	-0.455957	2.1676
	Agxt2	38.9902	37.7887			Vdac2	41.2287	37.5727			Fmod	-0.62921	2.16724
	Tef	42.498	37.7805			Acly	35.0556	37.5273			Cyp2d12	-2.26877	2.16557
	Sparc	30.9084	37.7626			Golph3	30.7891	37.4891			Nectin1	-0.374372	2.16554
	Abcg2	45.2798	37.7603			Ltbr	42.1949	37.46			Dhrs4	-0.314653	2.16448
	Nbr1	33.9861	37.7553			Mrpl16	45.4003	37.4342			C4b	-0.747157	2.16425
	Vdac2	41.2287	37.5727			Hacd3	30.498	37.4218			H2-DMb1	0.563906	2.16375
	Acly	35.0556	37.5273			Psmb3	43.568	37.3893			Rdh5	-0.574381	2.16357
	Golph3	30.7891	37.4891			F11r	33.9914	37.3837			Slc3a2	-0.357037	2.16324
	Ltbr	42.1949	37.46			Ndufc1	47.1554	37.3834			Mep1a	-0.325394	2.16289
	Mrpl16	45.4003	37.4342			Tmem37	43.7696	37.3283			Glul	0.286982	2.16152
	Hacd3	30.498	37.4218			Commd3	37.5902	37.3005			Trp53inp1	0.491849	2.16064
	Psmb3	43.568	37.3893			Rbm39	31.8602	37.2858			Furin	-0.358291	2.15971
	F11r	33.9914	37.3837			Selenok	38.6714	37.2658			Bcl7a	-0.296231	2.15755
	Ndufc1	47.1554	37.3834			Slc33a1	36.4703	37.251			Zc3h7a	0.313994	2.15668
	Tmem37	43.7696	37.3283			Snx2	32.9525	37.2191			Aoah	-0.445086	2.15643
	Commd3	37.5902	37.3005			2610528J11Rik	49.7444	37.2133			Treh	-0.293176	2.15479
	Rbm39	31.8602	37.2858			Pmpcb	42.6411	37.1811			Mettl26	-0.273862	2.15415
	Selenok	38.6714	37.2658			Dbt	38.7211	37.1534			Cenpv	-0.523526	2.15397
	Slc33a1	36.4703	37.251			Fkbp1a	37.1011	37.1221			Hes6	-0.332655	2.15251
	Snx2	32.9525	37.2191			Clu	48.9576	36.9692			Rpl36	-0.302464	2.15247
	2610528J11Rik	49.7444	37.2133			Clptm1	42.0126	36.9441			Hsd11b1	-0.439497	2.15127
	Pmpcb	42.6411	37.1811			Hsd17b12	35.2127	36.9252			Ppp3ca	0.38542	2.15107
	Dbt	38.7211	37.1534			2-Mar	36.6793	36.9145			Trim29	-1.74203	2.14972
	Fkbp1a	37.1011	37.1221			Got1	43.2371	36.8366			Gdf11	0.712567	2.1486
	Clu	48.9576	36.9692			Chmp3	32.89	36.8344			Dgke	0.555382	2.14817
	Clptm1	42.0126	36.9441			Ube2m	44.6609	36.8247			Rnf219	0.796208	2.14776
	Hsd17b12	35.2127	36.9252			Psenen	36.8617	36.8168			Hltf	0.386863	2.14773
	2-Mar	36.6793	36.9145			Ndufv3	52.8161	36.7769			Cideb	-0.381484	2.14669
	Got1	43.2371	36.8366			Ssb	28.9869	36.7682			Adnp	-1.03525	2.146
	Chmp3	32.89	36.8344			Smpd1	33.8871	36.7245			Paip2b	0.380093	2.14598
	Ube2m	44.6609	36.8247			Mapkapk2	43.5651	36.7068			Rpl18a	-0.382177	2.14332
	Psenen	36.8617	36.8168			Copz1	35.035	36.6991			Abcc9	-0.563151	2.14161
	Ndufv3	52.8161	36.7769			Maf1	42.2465	36.6892			Golim4	0.37341	2.13923
	Ssb	28.9869	36.7682			Slc25a51	45.0484	36.6837			Dxo	-0.443894	2.13788
	Smpd1	33.8871	36.7245			Rrp1	38.8712	36.6665			Pxmp2	-0.419226	2.1378
	Mapkapk2	43.5651	36.7068			Myl9	37.0482	36.6496			Josd1	-0.382948	2.13775
	Copz1	35.035	36.6991			Timm13	63.1678	36.6402			Suds3	-0.280525	2.13726
	Maf1	42.2465	36.6892			Klf9	45.2232	36.6283			Hsd11b2	-0.303683	2.13547
	Slc25a51	45.0484	36.6837			Xbp1	41.3033	36.5554			Cacng4	1.99262	2.13484
	Rrp1	38.8712	36.6665			Psmd8	40.3612	36.5307			Plppr2	0.745352	2.13484
	Myl9	37.0482	36.6496			Acnat2	47.4116	36.5268			Ccdc194	4.3131	2.13366
	Timm13	63.1678	36.6402			Hmgb1	34.4979	36.517			Gps1	-0.323359	2.13328
	Klf9	45.2232	36.6283			Hmgn1	41.8705	36.469			Ngef	-0.373032	2.131
	Xbp1	41.3033	36.5554			Enpp5	29.5463	36.4539			Msn	0.311598	2.13055
	Psmd8	40.3612	36.5307			Tbc1d13	45.2394	36.3889			Lrpap1	-0.270626	2.12964
	Acnat2	47.4116	36.5268			Rpl39	37.9937	36.3886			Fzd8	-0.526842	2.12926
	Hmgb1	34.4979	36.517			Chuk	38.1463	36.3884			Rnf141	0.355167	2.12887
	Hmgn1	41.8705	36.469			Laptm4b	30.571	36.3775			Ttc22	-0.835083	2.12797
	Enpp5	29.5463	36.4539			Actr1a	35.7781	36.3682			Large1	-0.532103	2.12795
	Tbc1d13	45.2394	36.3889			Slc3a2	46.763	36.3597			Slc41a3	0.75141	2.12734
	Rpl39	37.9937	36.3886			Aldh3a2	42.0855	36.3258			Vps37d	-0.581969	2.12533
	Chuk	38.1463	36.3884			Aurkaip1	42.3172	36.3093			Rb1	0.354002	2.12395
	Laptm4b	30.571	36.3775			Bdh2	46.1612	36.2774			Fubp1	0.291736	2.12318
	Actr1a	35.7781	36.3682			Nqo1	37.2569	36.2668			Rps2	-0.30764	2.12235
	Slc3a2	46.763	36.3597			Tomm20	35.0501	36.2652			Ppp2r3d	-0.493115	2.12235
	Aldh3a2	42.0855	36.3258			Arpc3	32.7421	36.2603			CAAA01118383.1	-0.492209	2.12206
	Aurkaip1	42.3172	36.3093			Mep1b	85.5559	36.2122			Vstm2b	-2.18251	2.12098
	Bdh2	46.1612	36.2774			Timm23	41.598	36.1939			Smdt1	-0.299955	2.12069
	Nqo1	37.2569	36.2668			Cenpx	46.392	36.1581			Dusp28	-0.489231	2.12042
	Tomm20	35.0501	36.2652			Agpat1	36.7768	36.1392			Mcm6	-0.681176	2.11992
	Arpc3	32.7421	36.2603			Camk2n1	41.8681	36.11			Rpsa	-0.274154	2.11884
	Mep1b	85.5559	36.2122			Rogdi	34.8387	36.1093			2810459M11Rik	-2.46417	2.11713
	Timm23	41.598	36.1939			Slc1a1	35.1646	36.109			Prpf39	0.367286	2.11672
	Cenpx	46.392	36.1581			Scamp2	40.0253	36.0586			5830411N06Rik	-2.14	2.11662
	Agpat1	36.7768	36.1392			Hspa4	31.6932	36.0208			Rpl3l	-1.17412	2.11635
	Camk2n1	41.8681	36.11			Slc44a4	41.5845	35.8959			Vangl1	-0.381531	2.11546
	Rogdi	34.8387	36.1093			1810037I17Rik	38.0799	35.8881			Tent5b	0.820762	2.11408
	Slc1a1	35.1646	36.109			Cd151	41.4986	35.8552			Bclaf1	0.335603	2.11379
	Scamp2	40.0253	36.0586			Polr2g	32.9413	35.8024			Mphosph9	0.451216	2.11375
	Hspa4	31.6932	36.0208			Chp1	38.4217	35.7511			Coq8b	-0.386165	2.11306
	Slc44a4	41.5845	35.8959			Ifi27	29.1028	35.7131			Psmb4	-0.303735	2.11204
	1810037I17Rik	38.0799	35.8881			Tmem213	46.9245	35.6681			Epm2aip1	0.3165	2.10894
	Cd151	41.4986	35.8552			Gprc5c	41.7179	35.6482			Selenon	0.576686	2.10855
	Polr2g	32.9413	35.8024			Acaa1a	39.9459	35.6226			Trappc4	-0.423631	2.1039
	Chp1	38.4217	35.7511			Clstn1	32.4686	35.6201			Plcb4	0.465198	2.10272
	Ifi27	29.1028	35.7131			Cnpy2	42.1542	35.6132			Hgd	-0.272924	2.1013
	Tmem213	46.9245	35.6681			Cd59a	26.3646	35.5838			Txn1	-0.306713	2.10105
	Gprc5c	41.7179	35.6482			Galnt1	38.0436	35.5536			Rnf187	-0.314674	2.10096
	Acaa1a	39.9459	35.6226			Eif4h	39.4746	35.5463			Sucnr1	-0.559706	2.09959
	Clstn1	32.4686	35.6201			Prdx6	41.8594	35.524			Rps6ka1	0.526892	2.09921
	Cnpy2	42.1542	35.6132			Krcc1	30.2632	35.5194			Ptp4a2	0.322746	2.09748
	Cd59a	26.3646	35.5838			Actr1b	38.5154	35.5			Elovl5	0.298684	2.09745
	Galnt1	38.0436	35.5536			Adam9	30.4326	35.4958			Lzts3	-0.334835	2.09728
	Eif4h	39.4746	35.5463			Cd82	33.5108	35.4904			Fcgr2b	-0.436302	2.09654
	Prdx6	41.8594	35.524			Imp3	41.4191	35.4632			Atp8b1	0.453355	2.09653
	Krcc1	30.2632	35.5194			Rab10	31.7942	35.4107			Slc25a28	-0.403724	2.09539
	Actr1b	38.5154	35.5			Itgb5	35.9423	35.4018			Ogfod2	-0.347651	2.09453
	Adam9	30.4326	35.4958			Tomm7	42.1108	35.3713			Parvb	-0.685573	2.09325
	Cd82	33.5108	35.4904			Yipf4	32.0608	35.3227			Tlr3	0.52071	2.09133
	Imp3	41.4191	35.4632			Mgp	29.3159	35.31			Rrbp1	0.276428	2.09067
	Rab10	31.7942	35.4107			Hexim1	34.3214	35.2898			Zfp239	-0.735151	2.0901
	Itgb5	35.9423	35.4018			Slc5a8	52.0549	35.2853			Snx24	0.450849	2.08622
	Tomm7	42.1108	35.3713			Pcyox1	28.0468	35.2454			Mrps18b	-0.477529	2.08599
	Yipf4	32.0608	35.3227			Psmd7	35.2383	35.2437			Snx8	-0.28588	2.08594
	Mgp	29.3159	35.31			Rap1b	33.1095	35.169			Atxn1	0.323615	2.08452
	Hexim1	34.3214	35.2898			Nedd4	31.0366	35.1536			Slc6a8	-0.292708	2.0838
	Slc5a8	52.0549	35.2853			Sptan1	29.431	35.1529			Ercc6l2	0.417009	2.08306
	Pcyox1	28.0468	35.2454			Ap2a2	36.8238	35.1261			Eif6	-0.376432	2.08106
	Psmd7	35.2383	35.2437			Coa6	45.6584	35.1188			Creb3l2	0.280074	2.07828
	Rap1b	33.1095	35.169			Psma5	35.1199	35.0897			Rdh10	-0.449582	2.07533
	Nedd4	31.0366	35.1536			Atp6v0e	36.1024	35.0584			Rpl13	-0.286526	2.075
	Sptan1	29.431	35.1529			Aifm1	38.3275	35.0271			Abhd11	-0.366972	2.06674
	Ap2a2	36.8238	35.1261			Hoxb6	31.0188	35.0066			Cyp4f16	0.517433	2.06668
	Coa6	45.6584	35.1188			Col4a1	34.1765	35.0008			Gfer	-0.418097	2.06588
	Psma5	35.1199	35.0897			Apoe	62.7605	34.9896			Mgst3	-0.317811	2.06556
	Atp6v0e	36.1024	35.0584			L2hgdh	39.9006	34.9452			Taf10	-0.422693	2.06554
	Aifm1	38.3275	35.0271			Tex264	39.9137	34.9279			Mrpl14	-0.381617	2.06455
	Hoxb6	31.0188	35.0066			Josd2	31.4472	34.8503			Cyp2c38	1.27351	2.06419
	Col4a1	34.1765	35.0008			Pgpep1	45.8313	34.8078			Pex16	-0.373272	2.06261
	Apoe	62.7605	34.9896			Nipsnap2	33.3182	34.7741			Eif4a2	0.296222	2.06201
	L2hgdh	39.9006	34.9452			Ogt	31.2879	34.7719			Tfpi2	-0.612438	2.05965
	Tex264	39.9137	34.9279			Mgat3	35.5656	34.7679			Slc12a3	-0.36175	2.05907
	Josd2	31.4472	34.8503			Efhd1	33.299	34.7587			Cacna1c	0.778355	2.05738
	Pgpep1	45.8313	34.8078			Lpcat3	39.6572	34.7506			Ggps1	0.376883	2.05677
	Nipsnap2	33.3182	34.7741			Fahd2a	43.6731	34.7375			Lamtor5	-0.288781	2.05554
	Ogt	31.2879	34.7719			Clpx	50.2167	34.7319			Mul1	-0.330208	2.0552
	Mgat3	35.5656	34.7679			Prepl	36.8392	34.7013			Mrpl4	-0.386334	2.05429
	Efhd1	33.299	34.7587			Naga	33.4967	34.6569			Sod2	-0.258803	2.05388
	Lpcat3	39.6572	34.7506			Hnrnpc	30.4261	34.6539			Uck1	-0.309252	2.05355
	Fahd2a	43.6731	34.7375			H2afz	48.4898	34.6358			Tmbim6	-0.252873	2.05328
	Clpx	50.2167	34.7319			Gstt2	44.8834	34.5935			Snx10	0.717651	2.04977
	Prepl	36.8392	34.7013			Arf5	40.815	34.5613			Dlg1	0.274125	2.04958
	Naga	33.4967	34.6569			Cdipt	35.0363	34.5543			Prr5	-0.372763	2.04948
	Hnrnpc	30.4261	34.6539			Fam8a1	32.5437	34.5433			Mrps27	-0.469237	2.04856
	H2afz	48.4898	34.6358			Podxl	29.2007	34.4555			Ola1	0.390621	2.04843
	Gstt2	44.8834	34.5935			Tgm2	39.8578	34.4446			Hist1h4i	-0.689858	2.04724
	Arf5	40.815	34.5613			Necap2	24.5398	34.44			Myo1b	0.524675	2.0457
	Cdipt	35.0363	34.5543			Rpl30	46.9454	34.4164			Inpp4b	0.79573	2.0445
	Fam8a1	32.5437	34.5433			Kyat1	45.7232	34.4115			Prdx3	-0.28964	2.04403
	Podxl	29.2007	34.4555			Nono	32.872	34.3774			Gamt	-0.520885	2.0437
	Tgm2	39.8578	34.4446			Tmem106a	38.8937	34.377			Kdf1	-0.476696	2.04356
	Necap2	24.5398	34.44			Mcee	43.3548	34.3524			Snrpb	-0.383561	2.04309
	Rpl30	46.9454	34.4164			Tcea3	44.1076	34.2961			Slc22a19	-1.24232	2.04251
	Kyat1	45.7232	34.4115			Tuba4a	41.7436	34.2629			S100a1	0.302881	2.03992
	Nono	32.872	34.3774			Scyl1	34.1024	34.1607			Ahsg	3.81241	2.03987
	Tmem106a	38.8937	34.377			Akap8l	32.3432	34.1494			Akt1s1	-0.406714	2.03839
	Mcee	43.3548	34.3524			Rab5b	31.4565	34.1335			Bnip2	0.33938	2.03752
	Tcea3	44.1076	34.2961			Ndufs4	33.7868	34.1328			Tmem213	-0.39081	2.03607
	Tuba4a	41.7436	34.2629			Acy1	53.428	34.1137			Eno2	0.782115	2.03577
	Scyl1	34.1024	34.1607			Hnrnpul2	34.6747	34.0968			Serpinb8	-0.688768	2.03569
	Akap8l	32.3432	34.1494			Mrpl14	44.6437	34.0932			Clrn3	0.346888	2.03558
	Rab5b	31.4565	34.1335			Mrps6	29.1781	34.0491			Atp6v1b2	-0.276432	2.03513
	Ndufs4	33.7868	34.1328			Snrpb	44.5876	34.005			Thoc2	0.369217	2.03419
	Acy1	53.428	34.1137			Elovl1	36.8589	33.9691			Cox4i1	-0.252327	2.03107
	Hnrnpul2	34.6747	34.0968			Psmd4	35.5758	33.9342			Abi2	0.404844	2.03022
	Mrpl14	44.6437	34.0932			Cwc15	31.8606	33.9149			Oxr1	0.327208	2.02978
	Mrps6	29.1781	34.0491			Arpc1a	33.2142	33.9131			Acat1	-0.342445	2.02926
	Snrpb	44.5876	34.005			Mccc2	40.8519	33.8297			Mettl7a1	-0.277195	2.02804
	Elovl1	36.8589	33.9691			Tmem242	38.5941	33.7967			Gemin7	-0.409158	2.02532
	Psmd4	35.5758	33.9342			Gramd1b	28.9023	33.7712			Ctso	0.401607	2.02503
	Cwc15	31.8606	33.9149			Hoxb9	21.3575	33.7474			Zmym5	0.304129	2.02407
	Arpc1a	33.2142	33.9131			Arl6ip5	28.5033	33.7441			Hibadh	-0.338713	2.02298
	Mccc2	40.8519	33.8297			Mgat2	37.3348	33.7262			B3glct	0.467353	2.02236
	Tmem242	38.5941	33.7967			Twf1	34.7162	33.6751			Cox8a	-0.258306	2.02111
	Gramd1b	28.9023	33.7712			Dlst	42.2115	33.648			Eef1akmt3	-0.853836	2.01968
	Hoxb9	21.3575	33.7474			Raly	31.9546	33.6099			Erf	-0.363091	2.0166
	Arl6ip5	28.5033	33.7441			Ube2d2a	30.9372	33.6006			Trim59	0.947686	2.01653
	Mgat2	37.3348	33.7262			Trim44	29.9242	33.5891			Mfsd13a	0.484363	2.01644
	Twf1	34.7162	33.6751			Tmem70	36.3246	33.5762			Sptan1	0.262016	2.01427
	Dlst	42.2115	33.648			Jtb	39.925	33.5583			Rnf181	-0.257725	2.01176
	Raly	31.9546	33.6099			Ctsf	35.9285	33.4499			Zfp948	0.621372	2.01029
	Ube2d2a	30.9372	33.6006			Selenos	32.8063	33.3906			Fmo1	-0.378273	2.00882
	Trim44	29.9242	33.5891			Gsn	30.3339	33.372			2010315B03Rik	0.440263	2.00871
	Tmem70	36.3246	33.5762			Acat2	35.1183	33.366			Lama3	-0.528167	2.00776
	Jtb	39.925	33.5583			Tm7sf3	34.5901	33.3565			Ankrd13b	-0.412951	2.00665
	Ctsf	35.9285	33.4499			Cldn8	30.3991	33.3121			Lox	0.965523	2.00643
	Selenos	32.8063	33.3906			Atp6v0c	28.0931	33.2872			Neurl2	-1.74663	2.00484
	Gsn	30.3339	33.372			Szrd1	36.017	33.256			Lage3	-0.438166	2.00355
	Acat2	35.1183	33.366			Agt	39.2881	33.2529			Atp5j	-0.266323	2.00238
	Tm7sf3	34.5901	33.3565			Maged1	35.6673	33.1634			Enpep	-0.34215	2.00184
	Cldn8	30.3991	33.3121			Bhmt2	52.8802	33.1327			Dlg4	0.519911	2.00092
	Atp6v0c	28.0931	33.2872			Acbd4	39.9814	33.0932			Fbxo2	1.00078	2.00037
	Szrd1	36.017	33.256			Ddx39b	34.9014	33.0573			Serinc2	0.516708	1.99866
	Agt	39.2881	33.2529			Sh3bgrl	22.0373	33.0531			Stat3	0.308499	1.99845
	Maged1	35.6673	33.1634			Ube2r2	32.7163	33.0324			Lepr	0.582495	1.99659
	Bhmt2	52.8802	33.1327			Chmp1a	38.4078	33.0287			Tmx3	0.357267	1.99631
	Acbd4	39.9814	33.0932			Jund	45.7493	32.9728			Gnpda1	-0.284566	1.99488
	Ddx39b	34.9014	33.0573			Srsf1	27.6995	32.9644			Cox18	-0.58515	1.99433
	Sh3bgrl	22.0373	33.0531			Etf1	30.7949	32.8948			Mgat1	-0.268841	1.99433
	Ube2r2	32.7163	33.0324			Mvd	40.929	32.8925			Msra	-0.293976	1.99423
	Chmp1a	38.4078	33.0287			Ctbp1	37.821	32.8784			Herpud1	-0.371964	1.99321
	Jund	45.7493	32.9728			Atad1	28.5238	32.8348			Nlk	0.357467	1.99296
	Srsf1	27.6995	32.9644			Tkt	33.1188	32.7981			Cdc27	0.356565	1.99062
	Etf1	30.7949	32.8948			Gnai3	30.0359	32.7975			Srsf5	0.258038	1.99006
	Mvd	40.929	32.8925			Rab11a	28.6051	32.7776			Rps27a	-0.271153	1.98968
	Ctbp1	37.821	32.8784			Pyroxd2	44.3184	32.7682			Stard4	-0.333358	1.98822
	Atad1	28.5238	32.8348			Chd4	30.4593	32.7229			Kcns1	-2.14171	1.98803
	Tkt	33.1188	32.7981			Col4a2	31.7532	32.7137			Scamp4	3.69337	1.98757
	Gnai3	30.0359	32.7975			Nit2	40.143	32.6979			Whrn	-0.41884	1.98586
	Rab11a	28.6051	32.7776			Eif3l	35.3094	32.6662			Cenpb	-0.279841	1.9848
	Pyroxd2	44.3184	32.7682			Coq2	36.2994	32.5892			Tnip1	0.335248	1.98382
	Chd4	30.4593	32.7229			Retreg1	31.5126	32.5827			Stau1	0.286238	1.98157
	Col4a2	31.7532	32.7137			Ndel1	36.3253	32.5682			Sfmbt1	0.367065	1.98013
	Nit2	40.143	32.6979			Mrpl10	37.744	32.5564			Klc4	-0.271931	1.97995
	Eif3l	35.3094	32.6662			Glis2	40.2993	32.5145			Rsbn1l	0.386997	1.97962
	Coq2	36.2994	32.5892			Dap	29.785	32.4291			Glb1l2	-0.292391	1.9787
	Retreg1	31.5126	32.5827			Tomm22	35.7753	32.4132			Nav3	0.905855	1.97858
	Ndel1	36.3253	32.5682			Sgk2	45.4334	32.4121			Thnsl2	-0.435181	1.97664
	Mrpl10	37.744	32.5564			Spg7	31.6505	32.3437			Vmn1r18	-0.878885	1.97577
	Glis2	40.2993	32.5145			Naca	30.4431	32.3414			Ces2c	-0.462933	1.97392
	Dap	29.785	32.4291			5-Mar	34.62	32.3333			Luc7l3	0.296194	1.97377
	Tomm22	35.7753	32.4132			Sptbn1	31.778	32.3124			Spsb3	-0.708787	1.97321
	Sgk2	45.4334	32.4121			Vamp2	24.4116	32.3056			Mrpl30	-0.305863	1.97263
	Spg7	31.6505	32.3437			Emc4	37.2169	32.2549			Hoxd10	0.467787	1.9724
	Naca	30.4431	32.3414			Hnrnpl	33.8328	32.2498			Ptbp3	0.344169	1.97129
	5-Mar	34.62	32.3333			Agtrap	31.7143	32.2481			Hoga1	-0.303533	1.97061
	Sptbn1	31.778	32.3124			Crk	29.4329	32.2141			Enpp6	-0.439697	1.96987
	Vamp2	24.4116	32.3056			Csrp1	29.1825	32.2069			Slc9a3r1	-0.279138	1.96939
	Emc4	37.2169	32.2549			Prrc2a	34.9701	32.2056			Rab3d	0.483496	1.9662
	Hnrnpl	33.8328	32.2498			Eif3f	37.8805	32.1859			Kitl	0.411078	1.96556
	Agtrap	31.7143	32.2481			Pacsin2	35.7621	32.173			Stx12	0.341103	1.96475
	Crk	29.4329	32.2141			Sgta	35.0224	32.1707			Alpk1	0.786473	1.96201
	Csrp1	29.1825	32.2069			Psma7	35.9079	32.1681			Pfdn2	-0.313304	1.96168
	Prrc2a	34.9701	32.2056			Phb2	43.3483	32.1651			Sec11a	-0.370216	1.96009
	Eif3f	37.8805	32.1859			Clic4	36.3146	32.1627			Bola3	-0.353153	1.9591
	Pacsin2	35.7621	32.173			Sgpp1	30.2031	32.1442			Tmem229a	-0.347865	1.95878
	Sgta	35.0224	32.1707			Pafah2	41.3309	32.0629			Fmr1	0.377048	1.95731
	Psma7	35.9079	32.1681			Tomm5	45.2059	31.9977			Atp13a1	-0.327151	1.95579
	Phb2	43.3483	32.1651			Decr2	25.6171	31.9288			Sec63	0.282414	1.95385
	Clic4	36.3146	32.1627			Ndufb4	41.7802	31.9179			Kcnc2	-1.22347	1.95239
	Sgpp1	30.2031	32.1442			Slc2a2	31.2962	31.8705			Dcn	0.519266	1.95211
	Pafah2	41.3309	32.0629			Dnajb11	34.1412	31.8701			1600014C10Rik	-0.349885	1.95121
	Tomm5	45.2059	31.9977			Dglucy	41.7562	31.851			Zfp185	0.39024	1.94948
	Decr2	25.6171	31.9288			Sil1	32.8489	31.8476			Yes1	0.361382	1.94854
	Ndufb4	41.7802	31.9179			Kdelr2	31.8975	31.8331			Cela1	-0.421682	1.94804
	Slc2a2	31.2962	31.8705			Polr2l	32.5943	31.8182			Cndp1	-0.534142	1.94602
	Dnajb11	34.1412	31.8701			Spint1	33.3368	31.8145			Hgfac	-0.576615	1.94476
	Dglucy	41.7562	31.851			Folh1	28.5224	31.8107			Dnm1	0.782396	1.94443
	Sil1	32.8489	31.8476			Sfrp1	29.7132	31.7883			Lrp3	-0.43378	1.94365
	Kdelr2	31.8975	31.8331			Rhoa	30.7821	31.7808			Esrp2	-0.339875	1.94307
	Polr2l	32.5943	31.8182			Prkcsh	35.8142	31.7653			Lmo7	0.259456	1.94254
	Spint1	33.3368	31.8145			Slc38a10	32.0258	31.755			Kpna3	0.331687	1.94167
	Folh1	28.5224	31.8107			Mcrip1	33.1796	31.7345			Yif1b	-0.465422	1.93911
	Sfrp1	29.7132	31.7883			Nisch	33.5637	31.706			Pikfyve	0.371809	1.93785
	Rhoa	30.7821	31.7808			Tmem259	41.4006	31.6737			Gng5	-0.333139	1.93783
	Prkcsh	35.8142	31.7653			Erbin	26.8878	31.6538			Clk1	0.275868	1.93583
	Slc38a10	32.0258	31.755			Mrpl36	32.8598	31.6446			Cox7a2	-0.270723	1.9356
	Mcrip1	33.1796	31.7345			Nat8f6	57.6611	31.6029			Nt5e	-0.385801	1.93451
	Nisch	33.5637	31.706			Kidins220	32.2497	31.5978			Kcnh7	0.631931	1.93443
	Tmem259	41.4006	31.6737			Wwp1	34.6148	31.5646			Tmem125	-0.416345	1.93428
	Erbin	26.8878	31.6538			Asah1	25.757	31.5598			Rgl1	-0.301899	1.93347
	Mrpl36	32.8598	31.6446			Copa	32.332	31.5512			Klhdc2	-0.296246	1.93292
	Nat8f6	57.6611	31.6029			Rhob	38.504	31.4659			Coro6	-0.674176	1.93046
	Kidins220	32.2497	31.5978			Lgr4	30.9739	31.4566			Impa2	-0.489752	1.93001
	Wwp1	34.6148	31.5646			Gjb2	42.7455	31.4424			Ythdc2	0.435985	1.92947
	Asah1	25.757	31.5598			Acot1	29.0579	31.4232			Rpl11	-0.261228	1.92871
	Copa	32.332	31.5512			Tpm4	27.7692	31.3973			Mogat1	-0.465784	1.92839
	Rhob	38.504	31.4659			Sdf2	34.4663	31.3951			Tuba4a	-0.278787	1.92586
	Lgr4	30.9739	31.4566			Anapc5	32.5942	31.3912			B3gat3	-0.326499	1.92564
	Gjb2	42.7455	31.4424			Btbd1	28.0227	31.3614			Ccdc162	-0.931305	1.92461
	Acot1	29.0579	31.4232			Smagp	35.6788	31.3611			Kcnn2	-1.07246	1.924
	Tpm4	27.7692	31.3973			Tmem205	45.8809	31.2521			Lrrfip1	0.320473	1.92278
	Sdf2	34.4663	31.3951			2310039H08Rik	48.8293	31.2444			Bgn	0.338847	1.92144
	Anapc5	32.5942	31.3912			Dtx3	34.2168	31.1741			Ndufb11	-0.24968	1.92066
	Btbd1	28.0227	31.3614			Adh5	34.6059	31.1699			Rab17	-0.347645	1.91882
	Smagp	35.6788	31.3611			Trappc3	34.4325	31.1519			Tm4sf4	-1.50444	1.91807
	Tmem205	45.8809	31.2521			Vps26a	26.323	31.1095			Zfr2	0.712069	1.91644
	2310039H08Rik	48.8293	31.2444			Hykk	42.3314	31.0955			Rimkla	1.18746	1.9163
	Dtx3	34.2168	31.1741			Ap1s1	32.1751	31.0823			Wwox	0.421757	1.91563
	Adh5	34.6059	31.1699			Rps19	38.2444	31.0797			Zscan26	0.3069	1.91561
	Trappc3	34.4325	31.1519			Sec61b	31.9931	31.0439			Spats2	0.396862	1.91371
	Vps26a	26.323	31.1095			Cops7a	32.5514	31.0236			Chac1	-1.70443	1.91328
	Hykk	42.3314	31.0955			Tbcb	32.8782	31.0187			Pgm2	-0.276065	1.91281
	Ap1s1	32.1751	31.0823			Rnf14	30.4446	31.0101			Kpna2	0.348824	1.91196
	Rps19	38.2444	31.0797			Crat	33.0828	30.971			Fyttd1	0.32405	1.91178
	Sec61b	31.9931	31.0439			Slc4a9	31.2197	30.9677			Cwc25	0.426014	1.91158
	Cops7a	32.5514	31.0236			Mpst	46.3729	30.9654			Nit1	-0.308094	1.91151
	Tbcb	32.8782	31.0187			Klf15	43.6932	30.9361			Foxred2	0.420999	1.91097
	Rnf14	30.4446	31.0101			Hax1	41.9439	30.9086			Parp2	0.419328	1.91045
	Crat	33.0828	30.971			Urod	29.9141	30.8838			Polg	-0.329392	1.91022
	Slc4a9	31.2197	30.9677			Zc3h15	26.0033	30.8337			Pstpip2	0.75633	1.91017
	Mpst	46.3729	30.9654			Slc25a15	34.1889	30.7952			Pnpla2	-0.280546	1.90822
	Klf15	43.6932	30.9361			Hnrnpu	28.021	30.7054			Unc119b	-0.266511	1.90728
	Hax1	41.9439	30.9086			Cript	27.5827	30.6529			Smoc2	0.615226	1.90656
	Urod	29.9141	30.8838			Lasp1	29.1095	30.6387			Cox6a2	-1.79117	1.90629
	Zc3h15	26.0033	30.8337			Yif1a	34.9657	30.6376			Cdc34	-0.355154	1.90369
	Slc25a15	34.1889	30.7952			Ush1c	35.4743	30.6287			Cmip	-0.36169	1.90148
	Hnrnpu	28.021	30.7054			Bckdha	47.8435	30.628			Dcxr	-0.294527	1.90089
	Cript	27.5827	30.6529			Slc25a17	34.3164	30.6141			Ppard	-0.436053	1.90043
	Lasp1	29.1095	30.6387			Mrpl41	36.7157	30.574			Nmt2	0.356022	1.89995
	Yif1a	34.9657	30.6376			Stxbp2	30.7972	30.5736			Rbm4b	0.370413	1.89929
	Ush1c	35.4743	30.6287			Maz	36.4286	30.5648			Tjp1	0.290475	1.89902
	Bckdha	47.8435	30.628			Ppp2cb	33.3274	30.5237			Polr2a	0.292907	1.89774
	Slc25a17	34.3164	30.6141			Ppdpf	42.143	30.4838			Mast4	0.346087	1.89751
	Mrpl41	36.7157	30.574			Bnip3l	28.2564	30.4751			Prss8	-0.274067	1.89701
	Stxbp2	30.7972	30.5736			Chmp2b	26.468	30.4672			Snrpc	-0.398254	1.89677
	Maz	36.4286	30.5648			Plpp2	31.0782	30.4491			Plscr5	2.73962	1.89552
	Ppp2cb	33.3274	30.5237			Maea	30.6069	30.3939			Ttc27	-0.443979	1.89528
	Ppdpf	42.143	30.4838			H2-T23	35.0442	30.3725			Anapc13	-0.367881	1.89361
	Bnip3l	28.2564	30.4751			Tmem19	42.0008	30.3624			Fam49b	0.397427	1.89292
	Chmp2b	26.468	30.4672			Ppt1	24.3485	30.3613			Trabd2b	-0.402732	1.89241
	Plpp2	31.0782	30.4491			Cluh	46.893	30.3608			Fastk	-0.300886	1.88976
	Maea	30.6069	30.3939			Zmat2	26.4934	30.3455			Nob1	-0.375202	1.88976
	H2-T23	35.0442	30.3725			Sfxn1	28.3543	30.3368			Pik3r3	0.409557	1.88914
	Tmem19	42.0008	30.3624			Atp5l	30.9137	30.3342			Fh1	-0.246346	1.88866
	Ppt1	24.3485	30.3613			Lypla1	32.6939	30.2847			Kyat3	-0.383682	1.88828
	Cluh	46.893	30.3608			Gsta2	64.0151	30.1685			Lias	-0.338433	1.88787
	Zmat2	26.4934	30.3455			Sar1a	31.886	30.155			Slc5a3	0.277612	1.886
	Sfxn1	28.3543	30.3368			Glg1	30.1921	30.1484			Slc6a18	-0.283947	1.88531
	Atp5l	30.9137	30.3342			Psme3	31.8331	30.1381			Amy1	0.6103	1.88428
	Lypla1	32.6939	30.2847			Lpgat1	25.4613	30.1343			Nudt6	-0.683815	1.88421
	Gsta2	64.0151	30.1685			Defb29	83.0688	30.1343			Atg4a	0.349216	1.88196
	Sar1a	31.886	30.155			Dag1	27.994	30.1336			Abhd17a	-0.438883	1.88143
	Glg1	30.1921	30.1484			Dctn2	33.0722	30.1279			Gfpt1	0.282439	1.87752
	Psme3	31.8331	30.1381			0610012G03Rik	42.3904	30.0566			Trmt44	-0.600903	1.87744
	Lpgat1	25.4613	30.1343			Idh3a	29.8992	30.0339			Cox5a	-0.25188	1.87631
	Defb29	83.0688	30.1343			Babam1	38.1268	29.9628			Slc7a9	-0.378636	1.87608
	Dag1	27.994	30.1336			Slc7a7	36.3958	29.9323			Cox14	-0.319898	1.87552
	Dctn2	33.0722	30.1279			Smim10l1	26.7099	29.9182			Kcnab3	1.05109	1.87219
	0610012G03Rik	42.3904	30.0566			Gns	30.2536	29.9141			Rassf2	-0.558033	1.87173
	Idh3a	29.8992	30.0339			Snn	31.8731	29.8973			N4bp2l2	0.356262	1.87085
	Babam1	38.1268	29.9628			Slc39a1	29.1041	29.8878			Bdh2	-0.34265	1.86942
	Slc7a7	36.3958	29.9323			Vapa	27.568	29.8872			Mbnl2	0.296972	1.86926
	Smim10l1	26.7099	29.9182			Nt5c	27.6972	29.8398			Srcin1	-0.321999	1.86867
	Gns	30.2536	29.9141			Rbm47	32.7703	29.8366			Iqgap1	0.301429	1.86845
	Snn	31.8731	29.8973			Chchd1	31.1874	29.8083			Ctnnal1	0.327548	1.86655
	Slc39a1	29.1041	29.8878			Grb7	38.8437	29.7376			Ino80c	0.372776	1.86622
	Vapa	27.568	29.8872			Pcbp2	29.0392	29.7323			Nek2	-0.688548	1.86544
	Nt5c	27.6972	29.8398			Uhmk1	27.8658	29.7182			Fads3	-0.275627	1.86537
	Rbm47	32.7703	29.8366			Creg1	29.1199	29.7134			C1qtnf3	-0.472188	1.86499
	Chchd1	31.1874	29.8083			Tmem120a	51.4103	29.6818			Coa6	-0.374325	1.86275
	Grb7	38.8437	29.7376			Set	29.7048	29.6748			Chpf2	-0.373385	1.86232
	Pcbp2	29.0392	29.7323			Tmco1	27.3616	29.6435			Cyp2j6	0.320428	1.86138
	Uhmk1	27.8658	29.7182			Dalrd3	35.5089	29.6392			Kynu	-0.874671	1.85975
	Creg1	29.1199	29.7134			Hnrnpm	32.1705	29.6316			Cask	0.49049	1.85846
	Tmem120a	51.4103	29.6818			Ppp6r1	31.9957	29.6277			Mcm7	-0.369337	1.85796
	Set	29.7048	29.6748			Eif1b	31.0137	29.6274			Cenpx	-0.352337	1.85735
	Tmco1	27.3616	29.6435			Sfpq	28.1944	29.566			Hemk1	-0.404328	1.857
	Dalrd3	35.5089	29.6392			Smim26	23.3466	29.5075			1110065P20Rik	-0.643868	1.85651
	Hnrnpm	32.1705	29.6316			B3gat3	37.1803	29.5063			Decr2	0.323568	1.85527
	Ppp6r1	31.9957	29.6277			Ascc1	33.1673	29.4972			Btg3	0.599913	1.85412
	Eif1b	31.0137	29.6274			Hpcal1	28.9037	29.4862			Ypel1	0.665877	1.85324
	Sfpq	28.1944	29.566			Btd	35.1047	29.4817			Hectd3	-0.293835	1.85307
	Smim26	23.3466	29.5075			Sdc2	30.3758	29.4438			Ccdc82	0.378317	1.85195
	B3gat3	37.1803	29.5063			Caprin1	28.3196	29.4044			Tiam2	-0.542366	1.85151
	Ascc1	33.1673	29.4972			Mrpl4	38.6219	29.403			Tmem184c	0.499916	1.85107
	Hpcal1	28.9037	29.4862			Mapk14	33.3546	29.4028			Mrpl22	-0.37582	1.85072
	Btd	35.1047	29.4817			C1qbp	33.0823	29.3799			4933417A18Rik	-0.888817	1.84935
	Sdc2	30.3758	29.4438			Isyna1	27.5156	29.3751			Plpp6	0.316609	1.84926
	Caprin1	28.3196	29.4044			Vmp1	29.8159	29.3747			Ppp3r1	0.289603	1.84824
	Mrpl4	38.6219	29.403			Yipf3	33.6514	29.3662			Cftr	-0.619207	1.84807
	Mapk14	33.3546	29.4028			Alkbh5	28.8213	29.3345			Decr1	-0.337523	1.84558
	C1qbp	33.0823	29.3799			Sh3bgrl3	30.8206	29.2981			Rfx3	0.459323	1.84522
	Isyna1	27.5156	29.3751			Trpv4	40.4556	29.2948			Npnt	0.283518	1.84485
	Vmp1	29.8159	29.3747			As3mt	27.4995	29.293			Slc35a3	-0.30449	1.84272
	Yipf3	33.6514	29.3662			Pigq	36.3108	29.2923			Ckap5	0.335918	1.84225
	Alkbh5	28.8213	29.3345			Adipor1	29.9085	29.2873			L1cam	0.34257	1.83929
	Sh3bgrl3	30.8206	29.2981			Fkbp9	29.3238	29.2686			Wfdc15b	-0.328883	1.8387
	Trpv4	40.4556	29.2948			Samd9l	23.533	29.2503			Adh7	-1.04127	1.83779
	As3mt	27.4995	29.293			Snrpd1	23.2679	29.2293			Celsr2	-0.320921	1.83667
	Pigq	36.3108	29.2923			Tm2d1	31.808	29.2241			Dohh	-0.470488	1.83565
	Adipor1	29.9085	29.2873			Fam234a	30.0493	29.1983			Gas2l3	0.940917	1.83559
	Fkbp9	29.3238	29.2686			Scnn1a	33.7795	29.1889			Prss12	-1.43604	1.8354
	Samd9l	23.533	29.2503			Col18a1	29.3081	29.181			Fbxo36	-0.432362	1.83416
	Snrpd1	23.2679	29.2293			Prpf8	29.1572	29.1624			Sgcb	0.418683	1.83363
	Tm2d1	31.808	29.2241			Slc9a8	38.2347	29.1593			Paip1	0.299568	1.83177
	Fam234a	30.0493	29.1983			Pef1	33.9761	29.1393			Zfp322a	0.402385	1.82931
	Scnn1a	33.7795	29.1889			Gipc2	29.0087	29.1041			Fxyd4	-0.375084	1.82927
	Col18a1	29.3081	29.181			Rap1a	26.1131	29.0744			Nrxn2	-0.576102	1.82864
	Prpf8	29.1572	29.1624			Snrnp70	30.5346	29.0486			Coch	0.836374	1.8286
	Slc9a8	38.2347	29.1593			Gosr2	28.6471	29.0008			Gsta4	0.364818	1.82729
	Pef1	33.9761	29.1393			Dram2	27.1433	28.9349			Dact2	-0.423246	1.82509
	Gipc2	29.0087	29.1041			Cyp2a5	60.8453	28.9119			Ttc14	0.347632	1.82466
	Rap1a	26.1131	29.0744			Ncl	24.7409	28.889			Aldh7a1	-0.28088	1.82328
	Snrnp70	30.5346	29.0486			Cops9	32.165	28.8489			Tmem14a	0.549578	1.8232
	Gosr2	28.6471	29.0008			Rdh16	30.2833	28.8455			Glis1	-0.470567	1.82294
	Dram2	27.1433	28.9349			Supt4a	31.6438	28.8384			Hkdc1	-1.03316	1.82196
	Cyp2a5	60.8453	28.9119			Trappc1	26.5886	28.7927			Tmco3	-0.285872	1.82159
	Ncl	24.7409	28.889			Dlat	31.2351	28.7891			Plekha8	-0.300959	1.82025
	Cops9	32.165	28.8489			Otub1	30.8875	28.731			Epor	-0.87849	1.81928
	Rdh16	30.2833	28.8455			Stard7	31.5261	28.7025			Glyat	-0.420729	1.81917
	Supt4a	31.6438	28.8384			H3f3a	31.8532	28.6737			Dio1	0.348508	1.81877
	Trappc1	26.5886	28.7927			Cdk2ap2	32.2161	28.6682			Vcpip1	0.357772	1.81868
	Dlat	31.2351	28.7891			Anxa6	21.8539	28.6421			Gatd1	-0.366764	1.81793
	Otub1	30.8875	28.731			Setd3	27.0385	28.6289			Dcst1	-0.52831	1.81776
	Stard7	31.5261	28.7025			Snx5	24.9895	28.5992			Eif5a	-0.24618	1.81721
	H3f3a	31.8532	28.6737			Slc7a9	37.2891	28.5976			Wisp1	0.917433	1.81635
	Cdk2ap2	32.2161	28.6682			Fbxo22	31.4274	28.5931			Acbd4	-0.267048	1.8163
	Anxa6	21.8539	28.6421			Perp	36.0344	28.5668			Pkia	0.379474	1.81625
	Setd3	27.0385	28.6289			Baiap2l2	42.5845	28.5316			Srf	-0.452923	1.81619
	Snx5	24.9895	28.5992			Wls	25.0649	28.5315			Igfbp7	-0.337489	1.8158
	Slc7a9	37.2891	28.5976			Pnpla2	34.7917	28.5314			Wipi2	-0.262087	1.81499
	Fbxo22	31.4274	28.5931			Slc16a4	26.2914	28.5072			Prkca	0.325188	1.81487
	Perp	36.0344	28.5668			Sap30	49.4584	28.5065			Gsr	-0.266758	1.81478
	Baiap2l2	42.5845	28.5316			Gchfr	41.809	28.5017			Eif2ak2	0.398335	1.81457
	Wls	25.0649	28.5315			Col4a3	31.0081	28.4993			Gpr3	1.51732	1.81187
	Pnpla2	34.7917	28.5314			Psmd6	30.6699	28.4735			Mat1a	3.01322	1.81122
	Slc16a4	26.2914	28.5072			Tns2	26.4551	28.4709			Tsc22d3	-0.370267	1.80947
	Sap30	49.4584	28.5065			Gm853	48.1387	28.4271			Tomm40l	-0.420942	1.80847
	Gchfr	41.809	28.5017			Mrpl43	36.7937	28.4216			Maf	0.261541	1.80726
	Col4a3	31.0081	28.4993			Slc16a12	30.9632	28.4011			Adgrg1	0.312498	1.80714
	Psmd6	30.6699	28.4735			Rraga	28.0719	28.3828			Itgb1	0.252576	1.80678
	Tns2	26.4551	28.4709			Acsm5	33.4766	28.367			Igip	0.374098	1.80661
	Gm853	48.1387	28.4271			Rps20	39.8392	28.3243			Htra1	-0.301721	1.80593
	Mrpl43	36.7937	28.4216			Nfs1	34.1896	28.3191			Rsrc2	0.295468	1.80524
	Slc16a12	30.9632	28.4011			Eif3m	29.8419	28.3138			Ppt1	0.323044	1.80409
	Rraga	28.0719	28.3828			Ei24	29.8855	28.3024			Eef2k	0.517284	1.80317
	Acsm5	33.4766	28.367			Mgrn1	32.8727	28.2978			Ttc12	0.479134	1.80307
	Rps20	39.8392	28.3243			Cyfip2	28.3182	28.2793			Specc1l	0.315389	1.8025
	Nfs1	34.1896	28.3191			Sod2	33.9346	28.2576			A630076J17Rik	-0.996492	1.80041
	Eif3m	29.8419	28.3138			Ccdc85b	36.0641	28.2567			Narfl	-0.316083	1.80026
	Ei24	29.8855	28.3024			Def8	37.9181	28.2527			Mib2	-0.37044	1.80006
	Mgrn1	32.8727	28.2978			Psma1	31.7238	28.237			Ubald1	-0.330483	1.79966
	Cyfip2	28.3182	28.2793			Pbxip1	24.6994	28.2056			Bod1	-0.292772	1.7986
	Sod2	33.9346	28.2576			Glod5	33.9918	28.1871			Kndc1	3.2463	1.79563
	Ccdc85b	36.0641	28.2567			Riok3	28.8191	28.1684			Crocc	-0.41521	1.79394
	Def8	37.9181	28.2527			Atxn7l3b	26.857	28.1681			Zbed3	-0.336074	1.7926
	Psma1	31.7238	28.237			Pycrl	35.3329	28.0988			Rps23	-0.269807	1.79224
	Pbxip1	24.6994	28.2056			Pld3	25.1922	28.0917			Xrn1	0.332178	1.79185
	Glod5	33.9918	28.1871			Atp6v0e2	24.1657	28.0888			Ralgps1	0.355373	1.79075
	Riok3	28.8191	28.1684			Aacs	47.984	28.0853			Pcbp1	-0.263491	1.79056
	Atxn7l3b	26.857	28.1681			Acot12	45.6463	28.0755			Aldoc	0.457919	1.79043
	Pycrl	35.3329	28.0988			Ppp3r1	23.0356	28.0482			Gar1	-0.504764	1.79012
	Pld3	25.1922	28.0917			S100a13	21.3128	28.0182			St3gal6	0.343294	1.78995
	Atp6v0e2	24.1657	28.0888			Wbp1l	30.5717	28.0035			Osbpl8	-0.362913	1.78818
	Aacs	47.984	28.0853			Cdk16	32.2456	27.9861			Ssh2	0.389003	1.78784
	Acot12	45.6463	28.0755			Gabarapl2	28.9351	27.9763			Ndufb7	-0.298952	1.78652
	Ppp3r1	23.0356	28.0482			Nucb1	24.7888	27.9707			Adrb2	-0.596153	1.78639
	S100a13	21.3128	28.0182			H2-Aa	25.8424	27.9641			Enkd1	-0.593462	1.78395
	Wbp1l	30.5717	28.0035			Gnpat	30.347	27.9513			Tor4a	0.387245	1.78375
	Cdk16	32.2456	27.9861			Txnl1	29.7775	27.9341			Ppp2r3c	0.415412	1.782
	Gabarapl2	28.9351	27.9763			Gipc1	35.4017	27.9315			Chrd	-0.500197	1.78174
	Nucb1	24.7888	27.9707			Mmadhc	31.9349	27.8993			Plekha1	0.292317	1.78145
	H2-Aa	25.8424	27.9641			Ubxn2a	27.3049	27.8944			Dus1l	-0.304631	1.78123
	Gnpat	30.347	27.9513			Ndufs1	30.9586	27.8905			Mal2	0.287122	1.78079
	Txnl1	29.7775	27.9341			Ly6c1	29.4105	27.8815			Cux1	0.23806	1.78071
	Gipc1	35.4017	27.9315			Ppp1cc	29.8438	27.8764			Mapk10	-1.93473	1.77859
	Mmadhc	31.9349	27.8993			Ykt6	30.6931	27.8733			Taf9b	0.422035	1.77827
	Ubxn2a	27.3049	27.8944			Ppp1r37	32.5933	27.8673			Pea15a	0.30742	1.77711
	Ndufs1	30.9586	27.8905			H2afj	59.2147	27.857			Rps25	-0.243275	1.7755
	Ly6c1	29.4105	27.8815			Tspan14	33.413	27.8531			Wscd2	-0.514449	1.77546
	Ppp1cc	29.8438	27.8764			Vegfb	33.3484	27.817			Ar	-0.327095	1.77311
	Ykt6	30.6931	27.8733			Aprt	37.7815	27.8059			Kcnn3	0.842358	1.77286
	Ppp1r37	32.5933	27.8673			Dnaja3	35.3072	27.8011			Ccdc80	0.773757	1.76979
	H2afj	59.2147	27.857			Hadhb	28.3012	27.7887			S100a13	0.398682	1.76957
	Tspan14	33.413	27.8531			Chtf8	31.1765	27.7162			Zfp975	0.638307	1.76618
	Vegfb	33.3484	27.817			Hes6	35.0518	27.7126			Gm29427	4.15476	1.76495
	Aprt	37.7815	27.8059			Lman2	29.9587	27.7071			Golph3	0.28934	1.76429
	Dnaja3	35.3072	27.8011			Pcnp	23.683	27.7048			Prodh2	-0.446401	1.76273
	Hadhb	28.3012	27.7887			Ebp	30.5359	27.6749			Slc16a11	-0.366617	1.76257
	Chtf8	31.1765	27.7162			Rere	26.9214	27.657			Ccdc126	0.502859	1.76209
	Hes6	35.0518	27.7126			Mrps23	29.3611	27.6493			Stk35	-0.33254	1.76103
	Lman2	29.9587	27.7071			Prodh	37.9882	27.6339			Txlng	0.39622	1.76026
	Pcnp	23.683	27.7048			Psmc6	27.7343	27.5772			Wdr59	0.359414	1.75709
	Ebp	30.5359	27.6749			Jup	27.9146	27.5706			Tmem200b	-0.693721	1.75686
	Rere	26.9214	27.657			Ace	47.1233	27.564			Tcea3	-0.357423	1.75603
	Mrps23	29.3611	27.6493			Gpm6a	41.8903	27.5611			Rapsn	-0.753534	1.75568
	Prodh	37.9882	27.6339			Sbds	28.5313	27.5608			Unc5c	-0.723334	1.7554
	Psmc6	27.7343	27.5772			Tln1	31.2629	27.5605			Ehd1	-0.27135	1.75475
	Jup	27.9146	27.5706			Mien1	34.4164	27.5578			Pdha1	-0.255187	1.75445
	Ace	47.1233	27.564			H2-Ab1	33.657	27.5496			Tpgs2	0.405284	1.75354
	Gpm6a	41.8903	27.5611			Hsdl2	25.4463	27.5474			Aldh1a7	0.362704	1.75327
	Sbds	28.5313	27.5608			BC035947	40.157	27.5125			Nr1h4	-0.372501	1.75297
	Tln1	31.2629	27.5605			Retreg3	26.9652	27.5024			Foxn3	0.318131	1.75272
	Mien1	34.4164	27.5578			Cul3	24.6148	27.4924			Gc	-1.85889	1.75269
	H2-Ab1	33.657	27.5496			Immt	28.2607	27.492			Cfap157	1.24507	1.75242
	Hsdl2	25.4463	27.5474			Ginm1	25.5447	27.4919			Atp11b	0.270829	1.75215
	BC035947	40.157	27.5125			Snx9	29.917	27.4904			Map2k2	-0.29089	1.75201
	Retreg3	26.9652	27.5024			Fbxw11	27.9754	27.4806			Nr1d1	-0.425368	1.75024
	Cul3	24.6148	27.4924			Rps28	42.842	27.4777			Gprc5a	0.710861	1.75015
	Immt	28.2607	27.492			Ankrd13c	27.8737	27.4551			Nupr1	0.390577	1.75
	Ginm1	25.5447	27.4919			Mif4gd	29.0163	27.4442			Mmp2	0.8006	1.74999
	Snx9	29.917	27.4904			Cyp51	61.4874	27.4376			Stam2	0.313923	1.74995
	Fbxw11	27.9754	27.4806			Cops2	23.6077	27.4277			Sema5a	-0.326659	1.74937
	Rps28	42.842	27.4777			Mbd2	26.824	27.4077			Sirt7	-0.28013	1.74867
	Ankrd13c	27.8737	27.4551			Gng5	34.672	27.3967			Ly75	0.82118	1.74848
	Mif4gd	29.0163	27.4442			Car4	71.7179	27.3503			Cdc5l	0.324643	1.74468
	Cyp51	61.4874	27.4376			Cct4	28.3611	27.3443			Katnal2	1.72305	1.74356
	Cops2	23.6077	27.4277			Sfr1	24.4598	27.3348			Dnm1l	0.325576	1.74306
	Mbd2	26.824	27.4077			Gna12	37.705	27.2939			Traf4	-0.365345	1.7419
	Gng5	34.672	27.3967			Nap1l4	26.3495	27.2885			Cactin	-0.425903	1.74162
	Car4	71.7179	27.3503			Strap	26.0427	27.2554			Bsdc1	-0.278175	1.74126
	Cct4	28.3611	27.3443			Bud31	25.2188	27.2045			Mbl1	-1.16944	1.74092
	Sfr1	24.4598	27.3348			Tmed10	26.0678	27.204			Slc30a2	-0.300945	1.74085
	Gna12	37.705	27.2939			Pgm2	33.0647	27.198			Vamp7	0.395769	1.74063
	Nap1l4	26.3495	27.2885			Cdc34	34.9107	27.1521			Calml4	-0.393394	1.74023
	Strap	26.0427	27.2554			Hmox2	22.5069	27.1024			Chrnb1	0.547242	1.73944
	Bud31	25.2188	27.2045			Ddx6	23.7561	27.0655			Prima1	-0.760823	1.73892
	Tmed10	26.0678	27.204			Morf4l2	24.0636	27.0455			Rbpms2	-0.268284	1.73849
	Pgm2	33.0647	27.198			Magt1	25.9133	27.034			Dynll2	-0.264851	1.73764
	Cdc34	34.9107	27.1521			Abracl	22.2464	27.0281			Frs3	-0.433334	1.73737
	Hmox2	22.5069	27.1024			Pfdn6	29.6667	27.0258			Slc35a5	0.301314	1.73711
	Ddx6	23.7561	27.0655			Ap1b1	26.5737	27.0185			Dcdc2a	-0.480822	1.73609
	Morf4l2	24.0636	27.0455			Fads1	27.5335	27.0079			Ryk	0.282165	1.73584
	Magt1	25.9133	27.034			Cpeb4	22.7266	26.9802			Foxj3	0.290146	1.73386
	Abracl	22.2464	27.0281			Bag6	30.1098	26.9677			Hspbp1	-0.436621	1.73326
	Pfdn6	29.6667	27.0258			Zfand3	28.0064	26.9653			Tra2a	0.339836	1.73209
	Ap1b1	26.5737	27.0185			H2-T22	30.1853	26.954			Lmbrd1	0.302083	1.73204
	Fads1	27.5335	27.0079			Guk1	34.387	26.9481			Ccne2	0.713017	1.73126
	Cpeb4	22.7266	26.9802			Dpp7	25.1953	26.9062			Ap2m1	-0.228491	1.73044
	Bag6	30.1098	26.9677			Psmb1	28.0583	26.901			Peg10	1.28827	1.73007
	Zfand3	28.0064	26.9653			Sumo1	25.8617	26.8964			Cryab	-0.408975	1.7296
	H2-T22	30.1853	26.954			Tmem160	35.2198	26.8925			Scel	0.431542	1.72779
	Guk1	34.387	26.9481			Agps	39.0573	26.8712			Shisa4	0.484796	1.72774
	Dpp7	25.1953	26.9062			Dmgdh	37.765	26.8223			Cdh16	-0.227297	1.72736
	Psmb1	28.0583	26.901			Bckdhb	29.4301	26.8169			Jade2	-0.302963	1.72714
	Sumo1	25.8617	26.8964			Creld2	30.9047	26.8165			Haspin	-0.767568	1.72648
	Tmem160	35.2198	26.8925			Lypla2	31.8685	26.7928			Hook1	0.282446	1.7241
	Agps	39.0573	26.8712			Ddr1	31.4065	26.7524			Scap	-0.289871	1.72377
	Dmgdh	37.765	26.8223			Pcca	29.0366	26.7256			Cope	-0.285308	1.72358
	Bckdhb	29.4301	26.8169			Ddt	32.3118	26.7121			Kif5b	0.28178	1.72313
	Creld2	30.9047	26.8165			Bdh1	46.4206	26.6785			Neu1	-0.279982	1.72098
	Lypla2	31.8685	26.7928			Rrbp1	22.1099	26.6737			Slc44a1	0.263679	1.72097
	Ddr1	31.4065	26.7524			Nr1d2	21.2194	26.6602			Cox5b	-0.25454	1.72089
	Pcca	29.0366	26.7256			Arl8a	31.0289	26.6599			Rlf	-0.359491	1.7207
	Ddt	32.3118	26.7121			Ift20	27.2155	26.6353			Trip11	0.268058	1.72024
	Bdh1	46.4206	26.6785			Dio1	20.9858	26.6299			Usp53	0.360767	1.71839
	Rrbp1	22.1099	26.6737			Anxa7	24.4369	26.6289			Zranb1	0.314028	1.71779
	Nr1d2	21.2194	26.6602			Mavs	25.2111	26.6162			Aqp3	-0.318739	1.71772
	Arl8a	31.0289	26.6599			Ppp2ca	24.6263	26.5945			Tsga10	0.446129	1.7173
	Ift20	27.2155	26.6353			Mgat1	32.1614	26.5886			Rab13	0.501913	1.7172
	Dio1	20.9858	26.6299			Dmac1	35.2442	26.5596			Arpc4	-0.275704	1.71651
	Anxa7	24.4369	26.6289			Cd9	23.2693	26.558			Rab34	-0.294615	1.71629
	Mavs	25.2111	26.6162			Leprot	22.3854	26.5478			1500011K16Rik	-0.391802	1.71507
	Ppp2ca	24.6263	26.5945			Msn	21.4572	26.5313			Rundc3a	-0.352886	1.71435
	Mgat1	32.1614	26.5886			Sqor	28.5305	26.5282			Rps15	-0.318812	1.71403
	Dmac1	35.2442	26.5596			Phldb2	25.3451	26.5176			Zfp976	0.640546	1.71395
	Cd9	23.2693	26.558			Isoc1	27.3146	26.5119			2610008E11Rik	0.411868	1.71366
	Leprot	22.3854	26.5478			Tmem208	31.3604	26.5079			Trdn	-2.54416	1.71267
	Msn	21.4572	26.5313			Apom	60.1244	26.5017			Il17ra	-0.322695	1.71251
	Sqor	28.5305	26.5282			Calu	22.6514	26.4552			Dmrta1	-4.30052	1.71053
	Phldb2	25.3451	26.5176			Acox3	31.3884	26.4217			Ergic1	-0.267169	1.71029
	Isoc1	27.3146	26.5119			Mrpl18	27.8754	26.4035			Ccdc14	0.780177	1.70994
	Tmem208	31.3604	26.5079			S100a16	29.4131	26.3922			Naxd	-0.271905	1.7093
	Apom	60.1244	26.5017			Egln2	30.3912	26.3631			Mdh1	-0.25016	1.70881
	Calu	22.6514	26.4552			Znrf2	32.3472	26.36			Rnf20	0.291597	1.70859
	Acox3	31.3884	26.4217			Tax1bp1	26.5488	26.3314			Extl1	-0.680755	1.70826
	Mrpl18	27.8754	26.4035			Uck1	32.7537	26.3162			Mxi1	0.282523	1.70783
	S100a16	29.4131	26.3922			8-Mar	25.7689	26.2973			Cog5	0.33189	1.70613
	Egln2	30.3912	26.3631			Lyplal1	26.9034	26.2604			Slc41a1	0.367228	1.70599
	Znrf2	32.3472	26.36			Elof1	29.031	26.2536			Scg5	0.539528	1.70523
	Tax1bp1	26.5488	26.3314			Ptbp1	28.5374	26.2486			Fbxo7	-0.292543	1.7049
	Uck1	32.7537	26.3162			Napa	28.199	26.2022			Sh3bp2	-0.470279	1.70479
	8-Mar	25.7689	26.2973			Nr1h2	29.2214	26.1862			Timm44	-0.273429	1.70437
	Lyplal1	26.9034	26.2604			Bccip	27.242	26.1802			Tbx15	2.87053	1.704
	Elof1	29.031	26.2536			Nit1	32.5126	26.1701			Rbm27	0.357166	1.70135
	Ptbp1	28.5374	26.2486			Psmd3	34.1829	26.1519			Tmem135	0.253577	1.70029
	Napa	28.199	26.2022			Hadha	27.3006	26.1432			Nat8f6	-0.863827	1.69919
	Nr1h2	29.2214	26.1862			Nacc1	28.2435	26.1413			Plpbp	-0.29569	1.69862
	Bccip	27.242	26.1802			Slc16a13	33.1516	26.1378			Ift81	0.364324	1.6984
	Nit1	32.5126	26.1701			Clec2d	26.3196	26.1299			Pias1	0.302451	1.69802
	Psmd3	34.1829	26.1519			Slc9a3	29.8932	26.1267			4931428F04Rik	0.859956	1.69718
	Hadha	27.3006	26.1432			Furin	33.5843	26.079			Fip1l1	0.294448	1.69696
	Nacc1	28.2435	26.1413			Ptpa	29.8647	26.0695			Ttc3	0.302005	1.69691
	Slc16a13	33.1516	26.1378			Oard1	28.7602	26.0433			Cyp2d22	0.40523	1.69663
	Clec2d	26.3196	26.1299			Smarcc2	25.0073	26.0398			Aldh1a1	0.56773	1.69645
	Slc9a3	29.8932	26.1267			Minpp1	26.8422	26.0333			Nifk	0.402678	1.69627
	Furin	33.5843	26.079			Snx17	30.6945	26.0313			Mafg	-0.246769	1.69564
	Ptpa	29.8647	26.0695			Cadm4	21.3271	25.9879			Lrp2	-0.321982	1.69529
	Oard1	28.7602	26.0433			Tpmt	27.182	25.9814			Faap20	-0.340616	1.69507
	Smarcc2	25.0073	26.0398			Gnai1	25.7714	25.9743			Mroh3	-2.40115	1.69492
	Minpp1	26.8422	26.0333			Atp6v1g3	23.5508	25.9727			Tmed5	0.364823	1.69467
	Snx17	30.6945	26.0313			Mia2	24.4679	25.9617			Zbtb1	0.364013	1.69379
	Cadm4	21.3271	25.9879			Pitpna	25.166	25.947			Pafah1b1	0.255275	1.69373
	Tpmt	27.182	25.9814			Mrpl24	27.9762	25.9424			Tufm	-0.264562	1.69318
	Gnai1	25.7714	25.9743			Tfg	24.6774	25.9243			Mtpn	0.277383	1.69184
	Atp6v1g3	23.5508	25.9727			Scnn1b	24.3017	25.8944			Pih1d1	-0.285235	1.69182
	Mia2	24.4679	25.9617			Dcaf11	25.9595	25.8523			Ano10	0.310224	1.69011
	Pitpna	25.166	25.947			Rab6a	20.0441	25.8356			Pex11g	-0.469215	1.68988
	Mrpl24	27.9762	25.9424			Glrx5	30.9868	25.8083			Rab11fip5	-0.256261	1.68881
	Tfg	24.6774	25.9243			H2afv	29.1207	25.8021			Nefl	-4.21711	1.68829
	Scnn1b	24.3017	25.8944			Ppp5c	28.7479	25.7969			Zfp292	0.346482	1.68782
	Dcaf11	25.9595	25.8523			Srsf7	24.0624	25.7952			Tbcc	-0.48715	1.68742
	Rab6a	20.0441	25.8356			BC004004	29.9076	25.7934			Lrch2	1.71385	1.68735
	Glrx5	30.9868	25.8083			Wsb1	18.2323	25.7906			Chek2	0.507266	1.68585
	H2afv	29.1207	25.8021			Rammet	25.589	25.7856			Gm14305	0.638806	1.68509
	Ppp5c	28.7479	25.7969			Atg12	23.9146	25.7688			Larp4	0.312621	1.6839
	Srsf7	24.0624	25.7952			Slc5a1	22.6581	25.7066			Tmem170b	0.349155	1.68382
	BC004004	29.9076	25.7934			C1galt1c1	22.8383	25.6927			Txnrd1	-0.264139	1.6838
	Wsb1	18.2323	25.7906			Mcur1	30.1336	25.6684			Cyp2j11	-0.364574	1.68304
	Rammet	25.589	25.7856			Tapbp	26.4728	25.6479			Metrnl	-0.364168	1.68255
	Atg12	23.9146	25.7688			Tmem127	23.4715	25.6403			Laptm4a	0.223922	1.68207
	Slc5a1	22.6581	25.7066			Psmd13	27.7612	25.6396			Zfp51	0.545124	1.68066
	C1galt1c1	22.8383	25.6927			Pnpo	27.8712	25.6129			Mtf2	0.381501	1.68052
	Mcur1	30.1336	25.6684			Sdcbp	19.435	25.6092			Nf1	0.295788	1.67995
	Tapbp	26.4728	25.6479			Naa38	32.7274	25.5965			Neu2	-0.441045	1.67992
	Tmem127	23.4715	25.6403			Psma3	28.2723	25.5877			Casp3	0.345474	1.67748
	Psmd13	27.7612	25.6396			Hsph1	25.5619	25.5854			Shisa7	-0.504446	1.67746
	Pnpo	27.8712	25.6129			Brd2	24.5086	25.5731			Txnrd2	-0.314438	1.67607
	Sdcbp	19.435	25.6092			Pex19	30.1027	25.5711			Slc35g2	0.702695	1.67573
	Naa38	32.7274	25.5965			Micu2	24.6294	25.5673			Tspan14	-0.256343	1.67372
	Psma3	28.2723	25.5877			Serpina1f	43.0687	25.5569			Pdcd2l	-0.408545	1.67365
	Hsph1	25.5619	25.5854			Cela1	34.3032	25.5369			Atp6ap1	0.235049	1.67298
	Brd2	24.5086	25.5731			Fmc1	38.7022	25.5367			Rpl35	-0.281004	1.67298
	Pex19	30.1027	25.5711			Ptprf	27.6742	25.5077			Usp6nl	0.298516	1.67281
	Micu2	24.6294	25.5673			Glmp	24.1338	25.4809			Rps3	-0.23284	1.6728
	Serpina1f	43.0687	25.5569			Trak2	24.0907	25.4783			Tex38	1.63049	1.67254
	Cela1	34.3032	25.5369			Lonp2	25.6974	25.4739			Top2b	0.30691	1.67221
	Fmc1	38.7022	25.5367			Srp68	25.2651	25.4669			Cald1	0.297439	1.67214
	Ptprf	27.6742	25.5077			Zfp503	30.0032	25.4516			Spred1	0.303984	1.67163
	Glmp	24.1338	25.4809			Taf15	26.2374	25.4209			Zranb3	0.614267	1.67162
	Trak2	24.0907	25.4783			Ppp1r14b	30.7083	25.4114			Bmpr1b	0.508788	1.6705
	Lonp2	25.6974	25.4739			Gnptg	27.01	25.4091			Vezf1	0.268377	1.67041
	Srp68	25.2651	25.4669			Pdcd6ip	24.1071	25.4061			Rps17	-0.23226	1.67034
	Zfp503	30.0032	25.4516			Atp6v1d	25.4637	25.3848			Fv1	0.790203	1.66892
	Taf15	26.2374	25.4209			Pa2g4	24.61	25.3605			Zfp367	0.318051	1.66797
	Ppp1r14b	30.7083	25.4114			Paip1	20.6776	25.3603			Rell1	0.46078	1.66786
	Gnptg	27.01	25.4091			Cetn2	23.3193	25.35			Nat8f5	0.437529	1.66777
	Pdcd6ip	24.1071	25.4061			Dele1	26.6182	25.3367			Apoe	-0.836041	1.66581
	Atp6v1d	25.4637	25.3848			Poldip2	28.9289	25.3337			Ctbs	-0.386601	1.66561
	Pa2g4	24.61	25.3605			Pold4	21.4896	25.3231			Ifih1	0.446723	1.66537
	Paip1	20.6776	25.3603			Map2k2	31.1202	25.3227			Glyctk	-0.35593	1.66381
	Cetn2	23.3193	25.35			Clcnka	24.1902	25.3165			Sort1	0.363307	1.66321
	Dele1	26.6182	25.3367			Pabpn1	23.4837	25.2556			Cox10	-0.345102	1.66162
	Poldip2	28.9289	25.3337			Emc3	25.1867	25.2518			Hnrnpa1	0.269342	1.66049
	Pold4	21.4896	25.3231			Abhd16a	26.3595	25.2287			Map2k5	-0.344858	1.66029
	Map2k2	31.1202	25.3227			Gm47283	31.5439	25.2268			Cpd	0.248034	1.6602
	Clcnka	24.1902	25.3165			Ndrg2	28.9295	25.2261			Suclg1	-0.290419	1.66016
	Pabpn1	23.4837	25.2556			Slc25a16	26.1973	25.2166			Apoc3	-0.557159	1.6586
	Emc3	25.1867	25.2518			Atxn2l	26.4651	25.2096			Srsf1	0.256067	1.6586
	Abhd16a	26.3595	25.2287			Rxra	28.553	25.2091			Pex6	-0.302204	1.65726
	Gm47283	31.5439	25.2268			Renbp	26.1359	25.2085			BC025446	-0.377931	1.65614
	Ndrg2	28.9295	25.2261			Pgp	44.7016	25.193			Donson	0.498881	1.65411
	Slc25a16	26.1973	25.2166			B4galt5	39.2365	25.1852			Ppm1m	0.321227	1.65325
	Atxn2l	26.4651	25.2096			Ubc	33.3343	25.1729			Ktn1	0.297757	1.65284
	Rxra	28.553	25.2091			Angptl4	26.6999	25.1637			Nudt21	0.322304	1.65245
	Renbp	26.1359	25.2085			Mgea5	22.6032	25.1625			Gstp3	-2.06401	1.65101
	Pgp	44.7016	25.193			Macrod1	36.276	25.1602			Gm20219	0.86598	1.64901
	B4galt5	39.2365	25.1852			Ubac2	26.1079	25.143			Tor1aip2	0.255542	1.64881
	Ubc	33.3343	25.1729			Polr1d	24.2919	25.1389			Smc2	0.613779	1.64793
	Angptl4	26.6999	25.1637			Psme4	22.6691	25.1365			Cfap300	0.645535	1.64772
	Mgea5	22.6032	25.1625			Swi5	23.7967	25.1284			Tmed9	-0.286428	1.64655
	Macrod1	36.276	25.1602			Pex6	30.9761	25.0043			Rictor	0.299497	1.64645
	Ubac2	26.1079	25.143			Cmtm4	25.3573	24.9402			Cdcp1	-0.348411	1.64618
	Polr1d	24.2919	25.1389			Gfm1	29.3208	24.9373			Mfsd9	-0.576144	1.64562
	Psme4	22.6691	25.1365			Tmem50b	18.6917	24.9161			Cyb5b	-0.246669	1.64413
	Swi5	23.7967	25.1284			Mfn2	26.9213	24.9118			Atp5o	-0.269335	1.64372
	Pex6	30.9761	25.0043			Vps28	25.9584	24.9079			Gde1	-0.232882	1.6429
	Cmtm4	25.3573	24.9402			Dbnl	25.0672	24.8989			Abca8b	0.952189	1.64262
	Gfm1	29.3208	24.9373			Morn2	30.4879	24.8842			Sf3b5	-0.41231	1.64219
	Tmem50b	18.6917	24.9161			Dgcr6	27.7127	24.8696			Ybx2	-0.389496	1.63937
	Mfn2	26.9213	24.9118			Cks2	32.5245	24.8227			Mosmo	0.299101	1.6393
	Vps28	25.9584	24.9079			Suox	29.0785	24.8106			9-Mar	-0.421701	1.63906
	Dbnl	25.0672	24.8989			Sypl	25.9851	24.8068			Rbm41	0.59994	1.63856
	Morn2	30.4879	24.8842			Eif3k	27.8853	24.7946			Ccdc136	0.719092	1.63812
	Dgcr6	27.7127	24.8696			Rgl1	30.6516	24.7766			Ssb	0.347593	1.63731
	Cks2	32.5245	24.8227			Erlin2	27.2843	24.7758			Ctdspl2	0.365537	1.63665
	Suox	29.0785	24.8106			Pkd2	26.6389	24.7741			Ppat	0.272912	1.63546
	Sypl	25.9851	24.8068			Csde1	21.6916	24.7739			Edf1	-0.296502	1.63505
	Eif3k	27.8853	24.7946			Spag7	24.981	24.7654			Pnisr	0.244822	1.63414
	Rgl1	30.6516	24.7766			Mea1	27.0337	24.7591			Etl4	0.307186	1.63306
	Erlin2	27.2843	24.7758			Slc25a30	30.3857	24.757			Socs4	0.282076	1.63227
	Pkd2	26.6389	24.7741			Arl8b	22.3834	24.7478			Kif1a	1.71922	1.63088
	Csde1	21.6916	24.7739			Mrpl49	26.4735	24.7292			Atrn	0.256339	1.63057
	Spag7	24.981	24.7654			Cfl2	22.3615	24.7246			Itpripl1	-0.371539	1.62992
	Mea1	27.0337	24.7591			Sdf4	24.3433	24.7106			Ddit4l	-0.504118	1.62957
	Slc25a30	30.3857	24.757			Bcl2l1	27.5867	24.6898			Tab3	0.351644	1.6277
	Arl8b	22.3834	24.7478			Wbp1	28.7718	24.6827			Zfp984	0.476081	1.6275
	Mrpl49	26.4735	24.7292			Llgl2	28.5303	24.667			Tjap1	-0.363941	1.627
	Cfl2	22.3615	24.7246			Far1	29.5357	24.6614			Optn	0.350363	1.62648
	Sdf4	24.3433	24.7106			Tmem25	31.8918	24.658			Card6	0.49853	1.62623
	Bcl2l1	27.5867	24.6898			Met	26.2287	24.6577			Uhrf1bp1l	0.2611	1.62413
	Wbp1	28.7718	24.6827			Ythdf3	21.0524	24.6419			Slc22a30	-0.389377	1.62411
	Llgl2	28.5303	24.667			Rnf6	20.6967	24.6297			Skiv2l2	-0.287292	1.62403
	Far1	29.5357	24.6614			Ckb	39.4451	24.6239			Sf3b1	0.240142	1.62367
	Tmem25	31.8918	24.658			Snap47	26.5856	24.6167			Vps37a	0.291348	1.62336
	Met	26.2287	24.6577			Paqr5	24.1057	24.6155			Yipf6	0.27195	1.62329
	Ythdf3	21.0524	24.6419			Mtfr1	26.4635	24.6136			Glmn	0.648686	1.62324
	Rnf6	20.6967	24.6297			Syf2	25.132	24.6014			Nipa1	0.475587	1.62261
	Ckb	39.4451	24.6239			Csnk1g2	26.874	24.5926			Slc25a13	-0.299415	1.62252
	Snap47	26.5856	24.6167			Arl6ip4	29.4929	24.5729			Vamp4	0.343183	1.62192
	Paqr5	24.1057	24.6155			Igsf11	24.2913	24.5237			Slc39a6	0.48349	1.62102
	Mtfr1	26.4635	24.6136			Clrn3	19.3496	24.5217			Chrna9	3.33898	1.62099
	Syf2	25.132	24.6014			Nfe2l2	22.4095	24.4944			Nptx1	1.56812	1.61927
	Csnk1g2	26.874	24.5926			Mrpl52	30.1793	24.4674			Npdc1	0.370558	1.61705
	Arl6ip4	29.4929	24.5729			Fez2	26.9243	24.4603			Tcerg1	0.337537	1.61696
	Igsf11	24.2913	24.5237			Mpdu1	29.2148	24.4581			Mturn	-0.277382	1.61568
	Clrn3	19.3496	24.5217			Adcy6	23.4582	24.4554			Bcap29	0.368475	1.6151
	Nfe2l2	22.4095	24.4944			Sidt2	25.7122	24.4538			Prpsap1	-0.268091	1.614
	Mrpl52	30.1793	24.4674			Hars	24.0464	24.442			Zfp52	0.690473	1.61388
	Fez2	26.9243	24.4603			Magoh	22.6772	24.4395			Idh1	-0.309627	1.61346
	Mpdu1	29.2148	24.4581			Bgn	19.3878	24.4242			Pycrl	-0.322953	1.61258
	Adcy6	23.4582	24.4554			Amt	31.1203	24.328			Hspa9	-0.272032	1.6116
	Sidt2	25.7122	24.4538			Epas1	22.7506	24.2982			Sh2d3c	-0.462275	1.61032
	Hars	24.0464	24.442			Gps1	30.5223	24.283			Mmd	0.422639	1.61004
	Magoh	22.6772	24.4395			Mrps12	33.3183	24.2754			Cyp2a5	-1.06883	1.60997
	Bgn	19.3878	24.4242			1700016C15Rik	19.8909	24.2747			Slc45a2	3.87854	1.60915
	Amt	31.1203	24.328			Grpel2	19.565	24.2651			Robo3	-0.522905	1.60791
	Epas1	22.7506	24.2982			Ecm1	27.3729	24.2534			Tmcc1	0.353793	1.6073
	Gps1	30.5223	24.283			Anp32e	20.4989	24.2404			Gpx8	0.490219	1.60619
	Mrps12	33.3183	24.2754			Tpd52	21.6509	24.2383			Ofd1	0.41804	1.60542
	1700016C15Rik	19.8909	24.2747			Stub1	29.0517	24.2064			Wipf3	0.525098	1.60389
	Grpel2	19.565	24.2651			Copb2	23.591	24.194			Fmnl2	0.415158	1.60368
	Ecm1	27.3729	24.2534			U2af2	28.0181	24.1748			Ccser2	-0.281556	1.6031
	Anp32e	20.4989	24.2404			Rnf149	22.2253	24.1679			Acp6	-0.252103	1.60288
	Tpd52	21.6509	24.2383			Abhd17c	26.6717	24.1645			Vtn	2.72858	1.60284
	Stub1	29.0517	24.2064			Rras	15.4822	24.1546			Ncln	-0.287181	1.60075
	Copb2	23.591	24.194			Afg3l1	25.778	24.1252			Car5b	-0.268676	1.60049
	U2af2	28.0181	24.1748			Tsc22d1	27.7117	24.1238			Dusp14	-0.457897	1.60038
	Rnf149	22.2253	24.1679			Psma2	24.0828	24.1224			Fam213b	0.503043	1.59965
	Abhd17c	26.6717	24.1645			Bcat2	24.0867	24.0796			Ppp2r2b	-0.830059	1.59964
	Rras	15.4822	24.1546			Rcan1	19.987	24.0697			Ric8b	0.40077	1.59948
	Afg3l1	25.778	24.1252			Ndufaf8	30.433	24.0687			Hist1h4j	-2.88186	1.59931
	Tsc22d1	27.7117	24.1238			Srsf9	26.0212	24.057			Mad2l2	0.441621	1.59912
	Psma2	24.0828	24.1224			Zfand6	17.9381	24.0467			Rsrc1	0.33051	1.59874
	Bcat2	24.0867	24.0796			Sugct	27.2968	24.0137			Btd	-0.246049	1.59513
	Rcan1	19.987	24.0697			Ephx1	22.3882	23.9509			Taok1	0.295406	1.59504
	Ndufaf8	30.433	24.0687			Acadsb	20.8537	23.9467			Tango2	-0.256153	1.59421
	Srsf9	26.0212	24.057			Slc29a3	23.6528	23.9465			Cks2	-0.386124	1.59253
	Zfand6	17.9381	24.0467			Pex2	27.2161	23.9333			Dnpep	-0.294007	1.59207
	Sugct	27.2968	24.0137			Tmem183a	27.072	23.9317			Sun3	-0.863494	1.59086
	Ephx1	22.3882	23.9509			Rnf44	25.9493	23.913			Desi1	0.322206	1.59074
	Acadsb	20.8537	23.9467			Usp2	26.9165	23.9067			Smchd1	0.311194	1.589
	Slc29a3	23.6528	23.9465			Kif5b	19.7109	23.8747			Psmb6	-0.255901	1.58888
	Pex2	27.2161	23.9333			Mrpl38	33.5161	23.8703			Eif5b	0.311435	1.58824
	Tmem183a	27.072	23.9317			Eng	25.0796	23.8351			Mpped2	-0.450479	1.5874
	Rnf44	25.9493	23.913			6-Mar	26.0417	23.8214			Cxcl1	1.17464	1.58692
	Usp2	26.9165	23.9067			Arf6	29.5112	23.8208			Adgrl2	-0.31061	1.58682
	Kif5b	19.7109	23.8747			Hs6st1	26.6335	23.8184			Apip	0.390866	1.58655
	Mrpl38	33.5161	23.8703			Lgals3bp	18.9227	23.8117			Rps14	-0.247536	1.58627
	Eng	25.0796	23.8351			Sostdc1	28.8119	23.8117			Cep85l	0.49201	1.58607
	6-Mar	26.0417	23.8214			Ccny	23.0202	23.8086			Kmt5a	-0.244903	1.58542
	Arf6	29.5112	23.8208			Ctdsp2	27.2574	23.8071			Ccdc174	0.40265	1.58323
	Hs6st1	26.6335	23.8184			Adra2b	34.2713	23.7945			A1cf	-0.305884	1.5831
	Lgals3bp	18.9227	23.8117			Eif3g	27.8467	23.7788			Fahd2a	-0.326358	1.58275
	Sostdc1	28.8119	23.8117			Ces1e	41.013	23.7491			Glb1	-0.225504	1.58241
	Ccny	23.0202	23.8086			Immp1l	26.3692	23.7477			Uba6	0.398588	1.58167
	Ctdsp2	27.2574	23.8071			Mrps24	35.6789	23.7413			Tmie	-0.409294	1.58148
	Adra2b	34.2713	23.7945			Ywhah	21.7024	23.7372			Cavin1	0.311058	1.5805
	Eif3g	27.8467	23.7788			Mapk1	21.6608	23.7368			Snx32	0.410923	1.57917
	Ces1e	41.013	23.7491			Ctdnep1	25.245	23.7289			Sostdc1	-0.269482	1.57917
	Immp1l	26.3692	23.7477			Nol7	22.9807	23.723			Cpsf1	-0.276346	1.57859
	Mrps24	35.6789	23.7413			Nr1h3	25.934	23.7094			Cnppd1	-0.236561	1.57825
	Ywhah	21.7024	23.7372			Tnfrsf1a	22.4703	23.6978			Rpl31	-0.225918	1.57822
	Mapk1	21.6608	23.7368			Trim8	28.1315	23.6842			Klf10	0.394863	1.57754
	Ctdnep1	25.245	23.7289			Cyp27a1	21.9079	23.6791			Stim2	0.3299	1.57578
	Nol7	22.9807	23.723			Lamtor1	25.3624	23.6687			Letmd1	-0.261414	1.57571
	Nr1h3	25.934	23.7094			BC025446	30.8019	23.6488			Tmem45b	-0.339751	1.57543
	Tnfrsf1a	22.4703	23.6978			Cul1	21.5669	23.6321			Slc25a39	-0.269444	1.57537
	Trim8	28.1315	23.6842			Zdhhc5	24.301	23.6233			Grpel2	0.315108	1.57499
	Cyp27a1	21.9079	23.6791			Dnm2	24.5342	23.6187			Tusc1	-0.682149	1.57498
	Lamtor1	25.3624	23.6687			Impa1	21.487	23.6074			Eea1	0.326065	1.57478
	BC025446	30.8019	23.6488			Nox4	23.8192	23.5952			Aldh3b1	0.39095	1.57474
	Cul1	21.5669	23.6321			Gpr137b	32.2974	23.5906			Trim26	0.28882	1.57464
	Zdhhc5	24.301	23.6233			Ppm1b	25.3384	23.5849			Pafah1b2	0.255296	1.57364
	Dnm2	24.5342	23.6187			Fam107b	27.2142	23.5498			Idh3g	-0.2215	1.57316
	Impa1	21.487	23.6074			Mpp1	25.7783	23.5495			Pja2	0.244828	1.57169
	Nox4	23.8192	23.5952			Habp4	22.6591	23.545			Bhlhe22	1.11546	1.57099
	Gpr137b	32.2974	23.5906			Eif2b5	23.7449	23.5342			Mospd2	0.329087	1.56968
	Ppm1b	25.3384	23.5849			St13	21.3289	23.5183			Foxd1	-1.13694	1.569
	Fam107b	27.2142	23.5498			Smim7	24.0214	23.5169			Sbf1	-0.295406	1.56848
	Mpp1	25.7783	23.5495			Tusc2	24.9013	23.5087			Exoc4	0.263861	1.56772
	Habp4	22.6591	23.545			Fbxw5	28.7561	23.4861			Npy1r	0.67203	1.56744
	Eif2b5	23.7449	23.5342			Sumo2	24.9394	23.4841			4930469K13Rik	0.672517	1.56567
	St13	21.3289	23.5183			Akap8	21.418	23.4834			Rpusd3	-0.524312	1.56528
	Smim7	24.0214	23.5169			Papola	23.0036	23.4815			Asrgl1	0.427543	1.56507
	Tusc2	24.9013	23.5087			Asl	35.4759	23.4711			Uqcc3	-0.353731	1.56462
	Fbxw5	28.7561	23.4861			Eid1	17.6831	23.4247			Fabp4	0.335611	1.56441
	Sumo2	24.9394	23.4841			Slc5a3	19.3961	23.4186			Col15a1	0.446839	1.56383
	Akap8	21.418	23.4834			Wdtc1	28.1888	23.3959			Crip1	0.533276	1.56327
	Papola	23.0036	23.4815			Trmt112	29.0048	23.3883			Nr2f2	0.240726	1.56298
	Asl	35.4759	23.4711			Ccdc124	27.4945	23.3614			Rplp1	-0.221688	1.56222
	Eid1	17.6831	23.4247			Psmd12	23.1959	23.3605			Oaz1	-0.346854	1.56191
	Slc5a3	19.3961	23.4186			Exoc6	25.3616	23.344			Mvb12b	-0.318576	1.56087
	Wdtc1	28.1888	23.3959			Tmem86a	32.517	23.3433			Mtx1	-0.320928	1.5596
	Trmt112	29.0048	23.3883			Gna11	23.7916	23.3345			Slc25a26	-0.375552	1.55897
	Ccdc124	27.4945	23.3614			Npepl1	37.1413	23.3336			Phf20	0.286452	1.55897
	Psmd12	23.1959	23.3605			Abcf1	23.114	23.3225			Ndufs6	-0.245949	1.55876
	Exoc6	25.3616	23.344			Rnf114	22.498	23.3089			Abca4	-0.503795	1.55868
	Tmem86a	32.517	23.3433			Slc16a9	30.1494	23.307			Stx11	0.973499	1.55861
	Gna11	23.7916	23.3345			Etfb	30.7048	23.2797			Hhip	1.57486	1.5567
	Npepl1	37.1413	23.3336			Slc26a4	20.3517	23.2605			Anp32e	0.247628	1.55569
	Abcf1	23.114	23.3225			Adss	21.1382	23.2538			Gipc1	-0.334745	1.55539
	Rnf114	22.498	23.3089			Tardbp	21.649	23.2247			Zfp207	0.302103	1.55532
	Slc16a9	30.1494	23.307			Cuedc2	20.7658	23.2095			D17Wsu92e	-0.23035	1.55441
	Etfb	30.7048	23.2797			Map1lc3b	22.7903	23.2088			Uso1	0.242342	1.55394
	Slc26a4	20.3517	23.2605			Atp6v1b1	26.0866	23.2079			Zfp758	0.504419	1.55382
	Adss	21.1382	23.2538			Elovl5	18.9215	23.1829			Plek2	0.691323	1.55377
	Tardbp	21.649	23.2247			Scd2	20.4194	23.1762			Exosc4	-0.348129	1.55232
	Cuedc2	20.7658	23.2095			Mink1	23.9665	23.1662			Akr1c14	-0.410733	1.5511
	Map1lc3b	22.7903	23.2088			Sf1	23.338	23.1124			Atp5g2	-0.242275	1.55099
	Atp6v1b1	26.0866	23.2079			Slc35a4	23.7017	23.108			Depp1	-0.631541	1.55061
	Elovl5	18.9215	23.1829			Arpc4	28.0908	23.1053			Samd5	0.953319	1.55024
	Scd2	20.4194	23.1762			Cep85	24.9793	23.0745			Snrpd3	-0.284307	1.54973
	Mink1	23.9665	23.1662			Uqcc3	29.64	23.0731			Ccdc69	1.55718	1.54917
	Sf1	23.338	23.1124			Chtop	23.1478	23.073			Zfp638	0.323767	1.548
	Slc35a4	23.7017	23.108			Tcp1	25.1995	23.0643			Rtn4	0.240722	1.54741
	Arpc4	28.0908	23.1053			Add3	23.3972	23.0552			Pgam1	-0.227276	1.54733
	Cep85	24.9793	23.0745			Dctn5	22.4353	23.0321			Mcee	-0.332137	1.54715
	Uqcc3	29.64	23.0731			Eif4g3	23.9446	23.0158			Ces1e	-0.783787	1.54695
	Chtop	23.1478	23.073			Tspan31	21.9458	23.005			Ccdc66	0.403784	1.54646
	Tcp1	25.1995	23.0643			Sars	25.9197	23.0047			Prdx6	-0.231433	1.54569
	Add3	23.3972	23.0552			Ube2z	23.7617	22.9987			Zfp760	0.43149	1.54483
	Dctn5	22.4353	23.0321			Nsdhl	22.7733	22.9955			Crybg3	0.35782	1.54447
	Eif4g3	23.9446	23.0158			Qprt	34.1467	22.9871			Trpv2	-1.10131	1.54388
	Tspan31	21.9458	23.005			Fam168b	24.7459	22.978			Rbm25	0.287029	1.54351
	Sars	25.9197	23.0047			Slc22a13	37.7691	22.9689			Znrf2	-0.290428	1.54335
	Ube2z	23.7617	22.9987			Nampt	23.9588	22.9576			Bmp3	0.657136	1.5432
	Nsdhl	22.7733	22.9955			Hexa	20.0732	22.9427			Myom2	0.487155	1.54219
	Qprt	34.1467	22.9871			Myh9	22.558	22.9237			Btg2	0.32427	1.54217
	Fam168b	24.7459	22.978			Pnrc1	24.6039	22.9223			Lpgat1	0.248655	1.5421
	Slc22a13	37.7691	22.9689			2510039O18Rik	27.0362	22.9209			Kmt2e	0.237292	1.54138
	Nampt	23.9588	22.9576			Slc25a13	28.2828	22.9128			Ptpre	0.781666	1.54086
	Hexa	20.0732	22.9427			Net1	21.2237	22.9048			Cox7b	-0.260091	1.54062
	Myh9	22.558	22.9237			1110004F10Rik	20.2276	22.8896			Lrtm2	-1.05591	1.54049
	Pnrc1	24.6039	22.9223			Pex5	25.6558	22.8716			Catsper4	1.5736	1.54023
	2510039O18Rik	27.0362	22.9209			Rmnd5a	21.2534	22.8686			Thrap3	0.230723	1.53979
	Slc25a13	28.2828	22.9128			Gatad2a	19.4363	22.8644			Fbxw5	-0.285188	1.5395
	Net1	21.2237	22.9048			Prr15l	26.6876	22.8358			Dcun1d2	-0.279131	1.53933
	1110004F10Rik	20.2276	22.8896			Rapgef3	26.417	22.8179			Appl1	0.283721	1.53723
	Pex5	25.6558	22.8716			Dctn1	23.1764	22.8165			Nav2	-0.305327	1.53658
	Rmnd5a	21.2534	22.8686			Stk11	25.4261	22.8076			Tut4	0.403735	1.5365
	Gatad2a	19.4363	22.8644			Kpnb1	20.507	22.7829			Tvp23b	0.278829	1.53614
	Prr15l	26.6876	22.8358			Lad1	26.622	22.7818			Cadm1	-0.431711	1.53604
	Rapgef3	26.417	22.8179			Sec24c	24.462	22.772			Jam2	0.491711	1.53599
	Dctn1	23.1764	22.8165			Ncln	27.9023	22.7594			Mug1	2.60353	1.53521
	Stk11	25.4261	22.8076			Elovl7	22.2817	22.7123			Arl13b	0.413943	1.53496
	Kpnb1	20.507	22.7829			Chmp6	29.3909	22.7002			Bach2	-0.521014	1.53484
	Lad1	26.622	22.7818			Dnajc13	19.4475	22.687			Nfs1	-0.266712	1.53483
	Sec24c	24.462	22.772			Sema4a	25.5584	22.6766			Trim6	1.19916	1.53447
	Ncln	27.9023	22.7594			Pawr	27.3828	22.6678			Pkd1l1	-3.34079	1.53437
	Elovl7	22.2817	22.7123			Fxr2	23.8474	22.6385			Ltbp2	2.16429	1.53392
	Chmp6	29.3909	22.7002			Rpl7l1	23.9336	22.6349			Wdr44	0.511944	1.5335
	Dnajc13	19.4475	22.687			Picalm	20.9147	22.6273			Fgfr1op2	0.287103	1.53299
	Sema4a	25.5584	22.6766			Pdcd6	24.0001	22.6257			Slc17a2	1.4235	1.53274
	Pawr	27.3828	22.6678			Mpc2	36.6301	22.6218			Rab6b	0.401931	1.53267
	Fxr2	23.8474	22.6385			Mrps36	26.3214	22.6196			Wipf2	0.27304	1.53261
	Rpl7l1	23.9336	22.6349			Prkaa2	23.6129	22.587			Csdc2	0.671987	1.53236
	Picalm	20.9147	22.6273			Sumf1	22.068	22.5724			1520401A03Rik	2.65598	1.53163
	Pdcd6	24.0001	22.6257			Cobll1	19.3026	22.5634			Adtrp	-0.343725	1.5314
	Mpc2	36.6301	22.6218			Hdac1	19.5613	22.5593			Zfp706	-0.280062	1.53102
	Mrps36	26.3214	22.6196			Pcmtd2	21.2007	22.5567			Mcur1	-0.226062	1.5303
	Prkaa2	23.6129	22.587			Trabd2b	29.9001	22.5442			Pop1	-0.375434	1.52984
	Sumf1	22.068	22.5724			Commd9	23.2765	22.5437			Tesk1	-0.45787	1.5294
	Cobll1	19.3026	22.5634			Grb2	19.3719	22.5355			Mrpl37	-0.240541	1.52894
	Hdac1	19.5613	22.5593			Txnrd1	27.1662	22.5319			Tlnrd1	-0.503768	1.52875
	Pcmtd2	21.2007	22.5567			Coa5	23.4474	22.4839			Mtfp1	-0.371988	1.52873
	Trabd2b	29.9001	22.5442			Eif3i	26.1336	22.4811			Hmox2	0.274062	1.52865
	Commd9	23.2765	22.5437			Kctd17	29.2603	22.46			Purb	0.235935	1.52765
	Grb2	19.3719	22.5355			Txndc5	23.2132	22.435			Ints6l	0.321203	1.5261
	Txnrd1	27.1662	22.5319			Bhlhe40	21.123	22.4318			Nadsyn1	-0.296164	1.5253
	Coa5	23.4474	22.4839			Ifrd2	32.3971	22.399			Dst	0.224142	1.52304
	Eif3i	26.1336	22.4811			Ccdc91	23.7259	22.3843			Stra6	-1.15085	1.52272
	Kctd17	29.2603	22.46			Abcf2	22.5863	22.3804			Phf21b	-0.817774	1.52245
	Txndc5	23.2132	22.435			Mrpl44	27.1333	22.3793			Dek	0.282029	1.52176
	Bhlhe40	21.123	22.4318			Blvra	24.2523	22.3742			Tgfbr1	0.265707	1.52122
	Ifrd2	32.3971	22.399			Selenom	24.0594	22.3623			Slc26a2	0.351816	1.52112
	Ccdc91	23.7259	22.3843			Hoxb7	20.4651	22.3611			Ppp1r12a	0.277506	1.52102
	Abcf2	22.5863	22.3804			Twsg1	19.5818	22.3493			Gucd1	-0.224652	1.52029
	Mrpl44	27.1333	22.3793			Tmem9	22.8434	22.3435			Gnl3l	0.26302	1.5196
	Blvra	24.2523	22.3742			Krtcap2	26.1787	22.3427			Foxc1	0.342338	1.51955
	Selenom	24.0594	22.3623			Akirin2	22.5778	22.3348			Stam	0.292113	1.51952
	Hoxb7	20.4651	22.3611			Pin4	25.2328	22.3291			Cdhr5	0.238719	1.51898
	Twsg1	19.5818	22.3493			Wasl	20.9794	22.3246			Lpl	-0.764132	1.51816
	Tmem9	22.8434	22.3435			Tex261	23.1133	22.3188			Syap1	0.257452	1.51802
	Krtcap2	26.1787	22.3427			Ociad1	21.1758	22.3177			Muc1	0.346337	1.51743
	Akirin2	22.5778	22.3348			Ehmt2	25.9835	22.304			Raf1	-0.293189	1.51735
	Pin4	25.2328	22.3291			Akap1	24.3954	22.2964			Nbeal1	0.292364	1.51722
	Wasl	20.9794	22.3246			P3h2	24.5067	22.282			Fgf17	1.94317	1.51543
	Tex261	23.1133	22.3188			Il11ra1	21.9794	22.2545			Zfp810	-0.388597	1.51534
	Ociad1	21.1758	22.3177			Pno1	24.007	22.2517			Erbin	0.240544	1.51476
	Ehmt2	25.9835	22.304			Snx8	27.2255	22.2471			Adgrf1	0.818734	1.51469
	Akap1	24.3954	22.2964			Rbfa	27.0197	22.2258			Sh3pxd2a	0.456976	1.51232
	P3h2	24.5067	22.282			Rgl3	23.1819	22.2258			Pkig	-0.289143	1.51181
	Il11ra1	21.9794	22.2545			Usp5	23.8174	22.2247			Cyp20a1	0.367116	1.51156
	Pno1	24.007	22.2517			Mfap3l	22.7811	22.2144			Pdzrn3	-0.291177	1.50937
	Snx8	27.2255	22.2471			Pum2	20.6747	22.2091			Rln1	1.46354	1.50917
	Rbfa	27.0197	22.2258			Smim12	30.7694	22.2001			Snhg11	-0.355893	1.50837
	Rgl3	23.1819	22.2258			Irak1	22.901	22.1952			Pacs1	0.414465	1.50806
	Usp5	23.8174	22.2247			Sh3bp5	25.2495	22.1883			Ube2n	0.259273	1.50767
	Mfap3l	22.7811	22.2144			Tmprss2	22.677	22.1851			Slc7a4	0.552005	1.50622
	Pum2	20.6747	22.2091			G6pc3	24.9222	22.1777			Fam135a	0.308378	1.50608
	Smim12	30.7694	22.2001			Ecsit	28.8856	22.1662			Hdlbp	0.20052	1.50492
[truncated: 14,418 more rows]

## Sheet: Fig3
Fig. 3a	Cortex		Medulla		Fig. 3b	Control	KSPAPN		Fig. 3c				alpha tubulin								Fig. 3e	Control	KSPAPN		Fig. 3f		Control						KSPAPN														Fig. 3g		Control
	Control	KSPAPN	Control	KSPAPN		20.941	83.4085						Control	KSPAPN								67.96	62.29			Lean Mass	27.62	22.93	36.8	30.4	28.41	33.25	31.08	30.38	29.48	28.83	28.38	31.16	31.13	30.47								Epi	2.384
	1.18944	3033.82	5.53864	3197.56		22.6449	77.128						54.22	45.22								38.76	59.75			Fat Mass	36.78	14.8	17.79	24.33	28.06	25.69	28.48	28.14	33.82	23.11	7.5	33.07	31.78	20.71								Sub	2.109
	0.80768	3871.06	0.717083	2373.8		15.6486	32.443						46.3	47.64								55.63	62.9			Fluid	23.64	19.5	30.76	25.46	23.36	27.8	26.16	25.38	25.05	24.11	24.23	26.51	25.7	25.33								Liver	2.241
	1.00288	4583.36	0.89006	3960.31		21.3289	113.112						39.48	52.1								56.95	53.9																									Kidney	0.2163
			0.709841			22.6449	124.45															58.99	51.35																									Spleen	0.0687
						16.9513	85.5159						Adiponectin									60.37	67.96
							33.5784						Control	KSPAPN									63.95
							56.4905						1.8	125.56									50.28
							99.6924						1.17	111.44
							74.7036						1.35	181.59
							60.2045
	Fig. 3h																		Fig. 3i
		Control					KSPAPN													Control					KSPAPN
	0	239	215	151	187	119	290	209	248	210	167	261	193	158	195	167			0	4.24739	2.18326	5.85233	3.03629	2.36505	6.36836	5.77215	6.13129	2.04612	8.42645	3.86382	2.68033	4.03494	3.08046	1.7698
	15	293	341	283	388	245	429	324	343	340	307	549	368	292	328	338			15	10.1637	1.86221	12.6354	5.9722	4.9167	18.5347	7.97984	13.458	4.83389	12.601	7.03034	5.53028	9.41243	5.77215	3.69163
	30	387	278	212	301	214	336	387	342	300	312	600	338	309	391	245			30	10.4116	1.2087	8.38944	3.82087	4.75084	12.5323	2.04612	8.53725	2.63551	9.91464	3.77786	3.21257	5.0816	2.50061	1.44387
	60	246	165	198	279	199	452	320	306	289	331	554	435	256	302	243			60	4.16261	0.73226	3.12457	1.72347	2.36505	4.70923	1.53739	3.4749	2.13762	8.42645	2.50061	2.18326	1.06662	2.13762	0.684163
	120	203	163	93	210	102	370	244	281	227	181	429	268	118	135	181			120	3.4749	4.66755	3.03629	2.04612	1.86221	4.20503	1.53739	2.99204	1.90831	3.99226	3.30029	2.00026	1.16142	2.04612	0.539371
	Fig. 3j
		Control																KSPAPN
	0	177	138	153	129	166	158	169	166	176	207	171	210	182	227	248	165	193	142	191	158	148	206	246	149	169	195	202	167	199	179	209	368	218	178	254	229
	15	200	112	146	119	114	150	97	93	138	105	129	197	154	180	142	120	341	145	181	166	173	126	292	104	102	165	227	148	132	140	123	328	198	131	191	96
	30	145	119	122	70	112	141	81	89	129	90	116	87	77	114	93	80	285	153	119	123	150	97	230	92	89	165	179	117	107	108	103	226	140	98	127	97
	60	136	88	108	83	135	137	101	74	122	59	127	67	97	84	71	63	332	153	130	139	130	63	205	82	66	189	161	133	123	119	117	175	191	85	75	77
	90	128	105	100	57	126	133	74	85	120	65	97	76	184	83	74	62	305	139	165	128	131	68	212	75	80	189	229	171	188	141	137	171	169	125	54	97
	Fig. 3k																				Fig. 3l
		Control										KSPAPN										Control						KSPAPN
	0	135	149	164	173	158	139	160	171	163	139	224	239	152	167	131	159	203			0	172	67	186	89	155	120	154	137	94	87	86	134	180	102	115	100	172
	15	163	155	172	260	180	160	200	268	214	156	416	221	179	195	157	197	286			15	217	96	227	97	135	136	160	155	141	71	85	131	177	140	114	78	138
	30	158	134	274	256	244	210	240	219	283	134	404	245	258	203	230	222	390			30	187	128	192	99	176	133	164	154	164	145	98	146	192	148	129	97	112
	60	128	143	251	213	282	205	251	242	218	103	486	255	293	141	222	248	465			60	225	115	221	158	158	177	183	145	151	127	143	133	163	164	162	106	114
	120	108	106	194	180	139	119	140	141	88	57	509	148	144	121	220	145	475			120	175	104	115	97	102	150	161	218	125	106	134	102	140	164	113	69	88
	Fig. 3m																			Fig. 3n
		Control						KSPAPN													Control								KSPAPN
	0	122	68	124	75	101	58	82	103	126	110	95	82	131	99	104	62			0	162	173	170	90	116	103	102	126	106	205	126	152	127	92	109
	1	226	167	275	175	147	165	175	201	227	217	226	185	186	224	150	148			15	162	186	171	180	148	150	174	165	194	289	167	159	134	142	124
	2	129	127	118	101	105	106	84	122	130	140	121	132	150	94	103	82			30	192	186	174	136	123	127	115	147	145	304	237	214	174	175	172
	3	96	109	52	54	79	85	72	110	106	114	94	104	121	80	94	59			60	118	124	139	124	111	110	112	106	100	203	144	112	142	116	107
																				120	121	113	130	110	109	103	102	107	100	112	158	99	100	108	85
	Fig. 3o																										Fig. 3p
		Control														KSPAPN												Control			KSPAPN
	0	1.01897	0.927618	1.36332	1.35629	1.20871	0.808152	1.06817	0.927618	0.801124	0.520028	0.502947	1.60314	1.09234	0.801572	0.843858	0.843858	0.69116	1.63146	1.12514	0.876005	1.15976	0.70217	1.08087	1.0572		-5	4.72521	2.92691	6.90923	6.26581	3.00802	4.40862
	15	1.01195	0.653549	1.4617	1.19466	0.955727	0.801124	1.14547	0.78707	0.702741	0.505973	0.518664	1.07662	0.935167	0.97446	0.956372	0.916188	0.851894	1.59127	1.28588	0.71527	1.30178	0.70217	1.0572	1.04142		0	3.02245	2.44022	5.50263	5.69822	3.00802	3.54903
	30	0.934645	0.9487	1.12439	1.33521	0.906535	0.843289	1.19466	0.892481	0.674631	0.576247	0.447937	1.24951	0.833006	0.943026	1.07692	1.06889	0.900115	1.92078	1.25373	0.699196	1.34122	0.859961	1.15187	1.19921		10	3.75221	2.68356	3.00203	3.83329	3.25136	3.39275
	60	0.794097	0.562193	1.15249	1.34223	0.9487	0.822207	1.03303	0.625439	0.604357	0.801124	0.534381	1.54813	0.990177	0.966601	1.05281	1.29392	0.819747	1.80023	1.00459	1.02067	1.57791	0.883629	1.40434	1.286		20	3.59004	2.76468	3.39275	4.15763	3.49471	3.86161
																											30	3.10354	2.68356	3.08017	4.15763	3.49471	3.86161
																											40	3.26571	2.44022	3.08017	4.15763	3.57582	3.86161
	Fig. 3q																										50	3.02245	2.60245	3.00203	4.07654	3.17025	3.78347
		Control									KSPAPN																60	2.86029	2.52133	3.15831	3.91438	2.44022	3.23646
	Timp1	0.190868	2.9619	2.18312	0.774423	1.2222	0.922077	0.354852	0.164382	0.226186	0.249183	1.75868	1.66949	0.239259	0.228375	0.272049	0.372914	1.03682	1.02239	0.771232	0.342392	1.03839	1.15528				70	2.94137	2.52133	3.08017	3.34679	2.84579	3.3146
	Collagen1a1	0.433925	2.50293	2.0068	0.676768	1.33087	1.01841	0.332733	0.287152	0.41041	0.373884	1.19246	1.08629	0.278787	0.281756	0.459716	0.453281	0.646202	0.581118	0.446352	0.321627	0.832729	0.814145				80	2.86029	2.44022	3.00203	3.26571	2.68356	3.23646
	Collagen3a1	0.299131	2.31774	2.05431	0.520851	1.33277	1.16712	0.538355	0.357617	0.412097	0.372238	1.23169	1.06791	0.349514	0.292738	0.468786	0.427372	0.752476	0.671009	0.456719	0.40434	0.780829	0.943514				90	3.02245	2.52133	2.92388	3.75221	2.68356	3.39275
	TGFb1	0.694238	1.30914	1.12972	1.07386	1.24496	1.19303	0.800816	0.819108	0.73513	0.715493	0.769277	0.994564	0.778761	0.660769	0.731418	0.843564	0.844634	0.602314	0.964522	0.912633	0.924202	0.905979
	Acta2	1.02885	1.39746	1.10042	1.20632	0.915893	0.900976	0.802593	0.825934	0.821555	0.845496	1.16043	1.04657	0.939846	0.818314	0.793292	0.884663	1.11877	0.958836	1.23576	0.730698	0.880182	0.732115
	Fn1	0.567376	1.84221	1.58616	0.898573	1.33968	1.14162	0.641718	0.462329	0.520336	0.741138	1.50912	1.31745	0.68794	0.616819	0.69575	0.702878	0.78934	0.616184	0.792582	0.519915	1.07473	0.939543
	Fig. 3s
		Control									KSPAPN
	Acc1	0.880011	0.842309	0.842182	1.02212	1.02982	1.19635	1.13734	0.924343	1.12553	0.921137	0.966061	0.919825	0.901254	0.839035	1.02626	1.06209	1.0041	0.869415	1.15962	1.02493	1.05204	0.980001
	Scd1	0.920696	0.709926	0.711671	0.972128	1.19764	1.24828	1.13665	1.01443	1.08858	1.13609	1.36825	1.2438	1.42661	1.31746	1.00468	1.05633	1.03346		1.00803	1.09212	1.2038	1.14926
	Fas	0.838967	0.944734	0.96733	1.09437	1.13463	1.20925	0.856226	0.946992	1.0075	0.756094	0.932448	0.933862	0.974798	0.867244	0.806627	0.882752	0.889469	0.678742	0.877058	0.9163	0.827249	0.903293
	Srebp1c	0.423997	0.717206	0.579816	0.863999	1.88961	2.00103	1.20986	0.635877	0.678604	0.738621	0.783707	0.625847	0.473369	0.395826	0.792167	0.859462	0.532165	0.454173	0.541383	1.46545	0.867911	0.833898
	Acly	0.864072	0.987766	0.969382	0.827824	1.23475	1.19529	0.974941	0.902031	1.04395	0.837043	0.624086	1.0115	0.890729	0.767487	0.772947	0.841778	0.763111	0.619759	0.735271	0.820432	0.923455	0.895152
	PPARγ	0.934822	1.12159	1.22327	1.02984	1.00205	1.17096	0.664395	0.794476	1.0586	0.917735	0.945828	0.722301	0.792021	0.805062	0.790261	0.730309	0.918906	0.642451	0.944283	0.673196	0.905721	0.936577
	Fig. 3t
		Control								KSPAPN
	Cd36	1.16928	0.925103	1.11976	1.19822	0.845092	0.666552	0.809501	1.26649	1.71351	0.97466	1.03012	1.31489	1.60206	1.18842	1.27608	1.13013	1.08756	0.978299	0.856971	1.46163	1.63405
	Lpl	0.820756	1.02906	1.29653	0.608739	0.597428	0.76793	1.35044	1.52912	1.88733	0.801795	0.750014	2.01653	2.01349	1.43433	1.49889	1.08972	0.937546	0.895418	0.753054	1.17816	1.26288
	Abca1	0.440769	0.926943	1.0987	1.18582	1.15682	1.22789	1.03913	0.923919	0.646219	0.914393	0.855561	0.648826	0.764196	0.801596	0.889067	0.989556	0.914991	0.928699	1.32123	0.770686	0.818827
	Fatp4	1.0059	0.991625	1.01855	1.07348	1.06737	1.07183	0.881492	0.889758	0.990062	0.997359	0.940343	1.25085	1.19701	0.983403	1.24864	1.0055	0.978675	0.895007	0.857826	0.933403	1.10907
	Snap23	1.08647	0.956835	1.05061	1.06181	1.06487	0.96621	0.858818	0.954372	1.09713	1.07639	1.00684	1.10527	1.13674	0.873103	1.13563	1.00276	0.987488	0.97368	1.01561	1.02165	1.05388
	Vamp8	1.20118	0.83061	1.03729	1.13821	1.05063	0.622894	1.02145	1.09774	0.559138	1.02377	1.00142	1.31098	1.36337	1.81206	1.84619	1.64304	1.52888	1.62177	1.18967	1.29925	1.29815
	Abcg5	1.02209	0.286228	0.381077	0.511957	1.10727	2.35918	1.47867	0.853528	0.466095	0.930777	1.09632	0.491281	0.231456	0.499694	0.662992	0.34725	0.401245	0.554684	1.28293	0.750231	0.545623
	Npc1l1	1.07474	0.891209	0.754026	0.992136	1.23537	0.83795	1.17989	1.03468	1.27575	1.24274	1.35765	2.84416	0.928758	1.07276	2.79021	0.857711	0.919778	0.969783	2.43002	2.01243	1.22575
[truncated: 13 more columns]

## Sheet: Fig4
	Fig. 4b
		Control								KSPAPN
	0	227	128	110	175	148.5	95.5	125	172	274	140	133	172	174	217	253.5	172
	15	496.5	199	212.5	266.5	226.5	145	205	233.5	469.5	201	281	255.5	217.5	275	334.5	276.5
	30	420.5	211.5	150.5	156	154.5	125	146.5	148.5	505	240.5	359.5	386.5	238	321.5	364.5	255.5
	Fig. 4c
		Control									KSPAPN
	0	1.9	2.1	1.6	1.2	1.1	0.9	1.2	1.3	3.2	2.6	1.5	1	1.3	1.5	2.1	2.1	1.7
	15	3.7	3	4.3	3	2.7	2.6	3.2	4.3	3.7	7.3	3.8	4.3	7.2	5.8	5.1	6.9	5.4
	30	3	3.3	3	3.4	3.4	2.5	3.4	3.8	3.3	5.2	4.1	3.8	8.2	5.7	5.4	7.9	4.7
	Figure 4D
	Lactate and Pyruvate abundance
	measured using GC-MS
			Control										KSPAPN
	Blood	Pyruvate	0.309142	1.04419	1.03485	1.23798	0.871682	0.959594	0.847922	1.20383	1.49081		0.951541	2.01066	2.18033	1.35756	1.8263	1.25205	1.42723	1.83236
		Lactate	0.634619	1.09316	1.01246	1.13855	0.993382	0.924323	0.942183	0.99784	1.26349		1.09847	1.58794	1.11047	1.2767	1.7248	1.47564	1.24187	1.342
	Kidney	Pyruvate	0.750978	1.29181	1.33197	1.74517	0.994401	0.842481	1.40681	0.144906	0.491469		0.768385	1.43145	1.49667	0.372576	0.392015	1.29883	1.00599	0.058673
		Lactate	0.662879	1.11892	0.920241	0.981244	1.2309	1.58857	1.00895	0.374251	1.11404		1.91474	1.66848	1.2144	0.650326	0.761297	1.80322	2.57234	2.43732
	Liver	Pyruvate	0.501235	0.913112	0.5018	2.23147	0.68873	1.1841	1.13782	0.802983	1.03876		1.35095	1.05817	1.03493	0.862787	1.398	0.939742	0.77878	0.797595
		Lactate	0.954857	1.0221	0.533088	0.903336	1.45436	1.24798	0.646731	0.987542	1.25		1.02259	0.949592	0.358434	1.3836	1.38075	1.15676	2.23568	1.44937
	Metabolite abundance normalized to Control
	Figure 4E
	Mass Isotopologues
	Blood Pyruvate (m/z 174)
			M1										M2										M3
	MID Pyruvate	Gavage	0										0										0.4
		Control	0.0178306	0.0210948	0.0261081	0.0269395	0.0239664	0.0251513	0.025039	0.024524	0.0319283		0.0214026	0.0245578	0.030774	0.0281044	0.0260159	0.0295169	0.0298011	0.0273237	0.0308724		0.0703769	0.0695532	0.0882806	0.065629	0.0586569	0.0780499	0.0650675	0.0664722	0.0806782
		KSPAPN	0.0183843	0.024314	0.0189754	0.0276138	0.030328	0.0233119	0.0299234	0.0266071			0.0238161	0.0287886	0.0222475	0.0319768	0.0327152	0.0270296	0.0322893	0.0294104			0.0905979	0.10044	0.12184	0.115756	0.10246	0.0732726	0.118642	0.0760232
	Figure 4F
	Mass Isotopologues
	Blood Lactate (m/z 261)
			M1										M2										M3
	MID Lactate	Control	0.0190553	0.0234015	0.028043	0.0282133	0.0262709	0.0264333	0.0270888	0.0260474	0.0334579		0.0219325	0.0249292	0.0315399	0.0284164	0.026318	0.0298694	0.030172	0.0273953	0.0312904		0.0701777	0.0678181	0.0903573	0.0667296	0.0598363	0.0790842	0.0654487	0.0675088	0.0818792
		KSPAPN	0.0195856	0.0266619	0.0206423	0.0295648	0.0324603	0.0267018	0.0332095	0.0297005			0.02418	0.0292914	0.0226293	0.0320505	0.0333036	0.0280942	0.0330838	0.0301377			0.0916188	0.102625	0.125311	0.117333	0.104607	0.0740594	0.121137	0.0769681
	Figure 4G
	Fractional Contribution
	to Blood Lactate
			Endogenous Pyruvate										Exogenous [U-13C3] Pyruvate
	Fractional Contribution	Control	0.778329	0.761675	0.72568	0.780872	0.81024	0.746468	0.77758	0.781009	0.733048		0.227878	0.230595	0.301829	0.237696	0.215346	0.26952	0.236482	0.236137	0.28473
		KSPAPN	0.729108	0.698254	0.661741	0.644176	0.68011	0.772289	0.641784	0.75615			0.285668	0.3276	0.368195	0.371388	0.344073	0.254224	0.385658	0.2674
	Figure 4H
	Metabolite abundance
	measured using GC-MS
			Control										KSPAPN
	Blood	Citrate	0.852514	1.02087	0.996103	0.604009	1.16322	1.10402	1.15857	1.02359	1.07711		1.66284	1.5035	1.15442	2.02737	1.69173	1.78453	1.29461	1.75194
		Akg	0.787248	1.24417	1.04276	0.583872	0.972192	1.20673	1.1226	1.20834	0.832092		2.4474	2.12077	2.27402	2.55687	1.42631	1.74338	1.71246	2.15199
		Succinate	1.15983	1.33209	0.88353	0.681064	0.987545	0.87257	1.07351	1.02194	0.987934		2.44093	1.66281	1.25505	2.53572	1.26533	2.37888	1.69482	1.669
		Fumarate	0.75276	1.64281	1.04329	0.577062	1.00928	1.15392	1.00131	0.893595	0.925973		1.80092	1.81245	1.33891	2.47402	2.04196	2.01939	2.5151	1.47096
		Malate	0.775001	1.68671	1.04301	0.487132	1.01885	1.22052	0.98806	0.871231	0.909484		2.04115	1.83285	1.36659	2.43599	2.11322	2.02605	2.50606	1.52171
	Kidney	Citrate	0.589637	1.28579	1.425	0.634097	1.1949	1.54776	1.36933	0.200573	0.752918		1.39044	2.81703	3.23334	0.655665	0.167457	3.67329	2.09989	0.522076
		Akg	0.126955	0.799588	0.306379	0.661846	0.901449	1.27171	1.70044	0.783358	2.44828		1.53795	5.04957	18.3444	0.621853	0.761292	1.12054	3.27651	0.040079
		Succinate	0.957664	1.18286	1.18548	1.26855	0.710886	1.69941	1.48001	0.144989	0.37015		2.6669	1.35109	1.78174	0.439683	0.176253	1.2286	0.894132	3.6078
		Fumarate	0.668379	1.29971	1.65508	0.606752	1.02232	2.08119	1.0958	0.03778	0.532977		0.983793	1.76974	2.93768	0.359581	0.065468	1.1114	1.50354	0.246885
		Malate	0.849941	1.22993	1.63907	0.856913	1.06532	1.52296	1.22603	0.041559	0.568275		1.08025	1.73554	2.25871	0.487046	0.071157	1.42369	1.68459	0.446873
	Liver	Citrate	1.34546	0.845437	1.52841	1.1733	0.587627	1.0711	1.08083	0.609663	0.758181		1.47999	1.15787	1.50448	1.13883	1.41003	0.786171	1.01791	1.14243
		Akg	0.769392	0.538092	1.41288	0.753302	0.555242	2.01934	1.00452	1.00366	0.943585		0.980679	1.6325	1.51424	1.86036	1.96598	0.649277	1.83282	1.56049
		Succinate	1.81316	0.993293	0.598041	0.449932	1.51602	0.971773	0.610988	1.59026	0.456527		0.52501	0.753721	0.253373	1.85755	0.728966	1.23143	2.71462	1.10874
		Fumarate	1.1465	0.996349	1.00459	1.08502	1.1876	1.01584	0.783136	1.01388	0.767088		1.13932	0.761245	0.879206	1.06488	1.59567	1.00994	1.60303	1.14199
		Malate	1.23873	0.977906	1.06715	1.07127	1.02168	1.12045	0.859912	0.916621	0.726283		1.17278	0.879852	0.938518	0.99916	1.6244	0.921789	1.48664	1.03293
	Figure 4I
	Mass Isotopologues
	Blood Glucose[C4-C6] (m/z 259)
			M1										M2										M3
	MID Glucose [C4-C6]	Control	0.020806	0.0277246	0.0362111	0.0411518	0.0332211	0.0341944	0.0456165	0.0371776	0.0381949		0.032243	0.0399108	0.0504309	0.0524836	0.0415344	0.0484585	0.0547575	0.0530368	0.0431864		0.0220698	0.0260142	0.0348715	0.0322788	0.0281189	0.0320293	0.0386578	0.035079	0.0298662
		KSPAPN	0.0237592	0.0371922	0.02641	0.0419965	0.0396693	0.0348759	0.0306661	0.0353934			0.0357569	0.05141	0.0343754	0.0536215	0.0509773	0.0481811	0.0408914	0.0444947			0.0266386	0.0356577	0.0258533	0.0384031	0.0335914	0.0316165	0.0276796	0.0284988
	Figure 4J
	Fractional Contribution
	to Blood Glucose
			Endogenous Pyruvate										Exogenous [U-13C3] Pyruvate										Non-Pyruvate
	Fractional Contribution	Control	0.431218	0.510845	0.484236	0.665126	0.62911	0.524379	0.742852	0.684883	0.459483		0.126251	0.154657	0.201406	0.202463	0.167205	0.189333	0.225921	0.207074	0.178472		0.442531	0.334498	0.314358	0.132411	0.203685	0.286288	0.0312274	0.108043	0.362045
		KSPAPN	0.372611	0.438692	0.258686	0.382241	0.399279	0.572347	0.271097	0.494577			0.145991	0.205821	0.143934	0.220374	0.201998	0.188406	0.162906	0.174899			0.481398	0.355487	0.59738	0.397385	0.398722	0.239246	0.565997	0.330524

## Sheet: Fig5
	Fig. 5a
		Control						KSPAPN
	0	134.732	119.857	240.838	141.673	170.431	200.181	76.2243	113.907	142.665	106.966	173.406	146.631	150.598	124.815	121.84	131.757	142.665
	1.5	291.412	572.049	693.031	474.868	532.383	776.329	390.577	482.801	360.828	557.175	570.066	340.995	401.486	377.686	446.11	447.101	521.475
	3	92.0907	110.932	671.214	178.364	338.02	240.838	209.105	250.755	179.356	241.83	575.024	303.312	239.847	157.54	177.373	190.264	166.464
	6	89.1158	76.2243	121.84	157.54	138.698	50.4414	84.1575	71.2661	77.216	63.3329	97.049	100.024	82.1742	88.1241	77.216	59.3663	60.3579
	Fig. 5b
		Control						KSPAPN
	0	0.600042	1.2127	0.68707	0.927731	0.770485	0.600042	0.314132	0.314132	0.509086	0.509086	0.462037	0.364599	0.770485	0.68707	0.509086	0.509086	1.03852
	1.5	1.47507	1.44282	1.10956	2.12531	1.00219	1.44282	1.27962	1.14436	1.17873	1.4105	1.4105	1.03852	1.34545	1.2127	1.03852	1.2127	1.90512
	3	0.462037	1.24632	1.70194	2.50606	0.644028	0.927731	0.509086	0.8506	0.965275	0.810935	1.0743	1.31265	1.14436	1.14436	0.509086	0.927731	1.66913
	6	0.413888	0.555075	2.0495	1.2127	0.555075	0.413888	0.509086	0.462037	0.555075	0.314132	0.509086	0.555075	0.644028	1.17873	0.364599	0.68707	1.34545
	Fig. 5c
		Control						KSPAPN
	0	3.16534	7.82351	5.17882	5.73504	2.84501	7.72169	2.19807	4.038	5.22062	4.18714	5.60422	4.37727	3.71202	4.37727	3.16534	4.85032	4.85032
	1.5	13.1513	11.0621	15.2056	11.7386	8.55468	16.8061	8.18507	10.1716	9.37378	14.16	11.0621	8.66176	9.26243	9.82573	11.1228	15.7062	12.116
	3	5.38947	12.0527	3.92786	6.09112	2.81388	8.44826	4.41579	9.15174	6.36508	10.3467	12.116	5.56094	5.95636	5.13718	4.89081	8.44826	6.27311
	6	2.78291	3.16534	1.3989	3.46768	3.33166	3.53667	2.06211	2.22575	2.72147	2.33812	3.39934	3.23138	2.30978	1.77747	1.75258	3.43343	1.75258
	Fig. 5d
		Control							KSPAPN
	Liver	1.355	0.605	1.222	1.674	1.319	0.937	1.293	1.176	1.261	1.69	1.799	1.93	1.182	1.162
	Heart	1.397	1.431	1.172	1.46	1.408	1.479	1.313	0.635	0.342	1.121	1.766	1.826	1.216	1.312
	Muscle	1.301	1.317	1.117	0.932	1.092	0.941	1.176	0.848	1.166	1.411	2.062	2.049	1.238	1.284
	Cortex	1.333	1.516	1.209	1.609	1.187	1.058	1.119	1.422	1.583	2.039	2.106	1.314	1.38
	Medulla	1.551	1.467	1.58	1.714	1.236	1.197	1.212	1.33	1.412	1.66	2.395	2.599	1.523	1.827
	Sub	0.479	0.416	0.216	0.319	0.254	0.401	0.373	0.132	0.302	0.237	0.515	0.77	0.139	0.245
	Epi	0.136	0.12	0.09	0.099	0.157	0.138	0.199	0.028	0.02	0.196	0.265	0.198	0.073	0.267
	Fig. 5e
		Control									KSPAPN
	0:01:38.000	145.66	109.07	166.27	126.02	104.26	113.5	92.95	105.75	136.25	142.83	133.53	117.03	136.9	74.75	138.46	131.56	136.27	132.61	136.36
	0:09:54.000	144.07	105.85	160.95	125.57	108.47	112.62	91.38	105.52	132.76	142.12	134.61	117.17	136.47	161.39	137.18	131.9	135.41	131.69	135.92
	0:18:26.000	143.92	105.7	164.76	125.41	109.51	112.89	90.43	105.86	132.79	142.86	134.7	116.84	136.52	163.68	136.88	132.67	135.29	131.34	135.26
	0:27:45.000	113.89	86.15	130.64	98.04	84.21	85.33	64.72	81.64	103.56	111.12	106.04	90.72	107.52	128.1	105.07	104.81	99.86	101.51	112.33
	0:37:26.000	113.89	85.31	133.97	96.37	84.73	84.22	62.41	79.56	100.54	107.64	102.58	88.5	103.21	125.36	103.74	104.3	99.11	100.21	107.93
	0:47:06.000	114.01	86.53	124.96	96.96	85.81	83.77	62.04	79.66	101.71	107.42	102.23	87.86	102.07	127.71	102.4	104.16	100.26	99.41	108.7
	0:55:44.000	170.85	124.63	194.96	149.27	137.81	136.3	108.02	127.36	164.22	183.06	164.84	146.8	167.07	196.53	172.21	164.48	164.58	166.68	172.92
	1:03:20.000	170.88	123.81	190.05	148.03	137.14	133.28	103.77	124.12	158.67	178.55	164.59	141.35	163.22	195.79	164.77	160.11	163.74	161.84	167.11
	1:10:57.000	169.53	123.02	180.51	145.5	134.6	132.1	103.11	123.3	158.57	176.8	164.36	139.99	163.02	199.84	167.25	159.65	160.94	159.35	163.89
	1:19:48.000	104.74	79.03	120.03	86.95	80.15	80.24	56.47	79.58	98.4	105.63	97.24	81.84	99.93	121.3	96.82	94.65	88.37	92.87	101.7
	1:29:29.000	97.41	74.62	115.33	88.32	77.41	77.25	53.16	75.56	97.09	103.56	93.6	78.66	96.96	118.29	93.99	92.6	86.65	90.58	98.81
	1:39:10.000	94.08	73.04	108.98	85.88	73.38	74.97	51.06	73.61	94.98	102.07	91.55	76.93	95.93	116.94	92.58	91.19	85.69	87.83	97.54
	Fig. 5f
		Control																											KSPAPN
	Basal	145.66	109.07	166.27	126.02	104.26	113.5	92.95	105.75	136.25	144.07	105.85	160.95	125.57	108.47	112.62	91.38	105.52	132.76	143.92	105.7	164.76	125.41	109.51	112.89	90.43	105.86	132.79	142.83	133.53	117.03	136.9	74.75	138.46	131.56	136.27	132.61	136.36	142.12	134.61	117.17	136.47	161.39	137.18	131.9	135.41	131.69	135.92	142.86
	Maximal	170.85	124.63	194.96	149.27	137.81	136.3	108.02	127.36	164.22	170.88	123.81	190.05	148.03	137.14	133.28	103.77	124.12	158.67	169.53	123.02	180.51	145.5	134.6	132.1	103.11	123.3	158.57	183.06	164.84	146.8	167.07	196.53	172.21	164.48	164.58	166.68	172.92	178.55	164.59	141.35	163.22	195.79	164.77	160.11	163.74	161.84	167.11	176.8
	Fig. 5g
		Control										KSPAPN
	0:01:38.000	40.14	41.95	44.86	44.95	41.98	45.83	67.14	71.54	50.77	57.91	69.95	76.89	59.15	72.32	84.89	53.32	57.56	43.94	52.98	47.12
	0:09:54.000	40.68	43.62	48.97	48.46	44.35	45.18	63.06	72.58	49.78	57.88	67.98	75.01	59.05	72.01	81.44	54.16	56.05	43.77	52.24	47.26
	0:18:26.000	41.52	44.99	46.96	48.99	44.83	44.3	62.84	71.01	48.94	59	66.89	73.14	59.63	72.11	83.56	54.12	54.77	44.01	52.99	47.99
	0:27:45.000	44.93	44.46	47.4	41.46	40.39	37.5	49.41	58.97	37.54	49.54	52.11	53.39	46.26	54.87	61.34	46.45	48.61	42.07	47.3	48.59
	0:37:26.000	44.43	45.18	48.16	42.89	42.43	40.14	52.07	63.7	38.72	54.03	55.81	55.56	47.91	59.25	67.96	49.31	51.45	43.58	49.33	50.9
	0:47:06.000	44.49	46.28	50.48	41.93	42.26	39.78	51.91	65.81	39.05	55.22	58.75	56.58	49.34	61.24	70.66	48.57	49.83	42.45	49.2	48.5
	0:55:44.000	44.18	46.33	44.24	50.23	46	46.79	61.31	69.1	47.98	58.11	60.24	56.26	57.89	58.91	67.46	60.42	57.6	42.85	57.13	48.09
	1:03:20.000	41.15	45.33	43.75	49.87	45.05	48.76	64.26	72.95	51.27	64.78	69.23	72.49	64.81	71.72	85.64	62.21	56.3	43.44	60.2	50.44
	1:10:57.000	40.73	45.26	51.55	50.73	44.7	48.67	64.88	74.73	52.59	67.04	73.08	75.67	69.04	76.83	91.8	58.45	54.46	43.19	59.43	51.13
	1:19:48.000	40.46	42.07	47.02	38.39	36.73	35.36	46.46	56.78	36.63	49.39	50.47	51.55	46.66	53.51	62.31	42.39	44.87	37.44	45.66	43.09
	1:29:29.000	40.47	41.52	45.35	38.74	36.33	36.18	47.5	57.32	37.5	49.94	52.33	53.15	47.56	55.12	62.93	42.94	43.62	36.92	45.64	42.65
	1:39:10.000	40.03	41.57	47.89	38.93	36.9	36.15	47.61	57.58	37.58	50.82	52.58	53.24	48.02	54.44	62.74	42.51	43.28	36.78	45.46	42.45
	Fig. 5h
		Control																														KSPAPN
	Basal	40.14	41.95	44.86	44.95	41.98	45.83	67.14	71.54	50.77	40.68	43.62	48.97	48.46	44.35	45.18	63.06	72.58	49.78	41.52	44.99	46.96	48.99	44.83	44.3	62.84	71.01	48.94	57.91	57.88	59	69.95	76.89	59.15	72.32	84.89	53.32	57.56	43.94	52.98	47.12	67.98	75.01	59.05	72.01	81.44	54.16	56.05	43.77
	Maximal	44.18	46.33	44.24	50.23	46	46.79	61.31	69.1	47.98	41.15	45.33	43.75	49.87	45.05	48.76	64.26	72.95	51.27	40.73	45.26	51.55	50.73	44.7	48.67	64.88	74.73	52.59	58.11	64.78	67.04	60.24	56.26	57.89	58.91	67.46	60.42	57.6	42.85	57.13	48.09	69.23	72.49	64.81	71.72	85.64	62.21	56.3	43.44
	Fig. 5i
		Control pal									Control pal eto40										KSPAPN pal									KSPAPN pal eto40
	0:01:38.000	143.93	144.88	139.98	131.09	177.69	166.78	128.43	148.51	142.74	172.71	154.92	131.17	136.58	142.68	128.08	132.22	152.84	138.42	151.77	180.57	147.29	131.32	146.43	127.16	200.63	171.69	166.6	168.15	128.82	133.13	144.7	120.62	164.07	182.21	147.24	167.82	189.04
	0:09:54.000	144.23	142.68	143.8	128.02	177.18	166.79	125.17	149.05	144.4	171.58	154.7	131.71	137.05	141.5	129.64	131.07	153.53	140.9	150.95	179.33	149.53	133.41	146.72	128.04	200.11	172.62	167.29	166.16	128.32	133.77	145.46	120.81	162.82	181.2	148.11	168.24	187.06
	0:18:26.000	144.43	142.72	142.16	127.72	177.98	167.12	125.88	149.28	146.42	171.83	155.54	132.16	137.27	142.15	130.12	130.33	153.95	140.95	151.51	179.77	150.35	134.89	147.91	129.14	200.33	172.97	166.95	167.27	129.84	134.34	146.15	121.73	162.89	180.54	148.21	168.61	186.54
	0:27:45.000	114.5	113.55	105.83	101.26	138.44	128.3	106.83	115.97	107.23	131.94	122.29	101.52	106.18	113.27	104.55	102.88	116.29	105.98	118.82	142.49	120.87	110.11	118.53	106.75	157.57	136.1	132.23	122.94	104.03	108.56	115.56	99.25	134.75	139.04	114.79	90.35	147.64
	0:37:26.000	115.83	114.63	115.01	102.3	140.09	129.29	107.07	115.08	110.65	131.96	121.3	101.66	105.66	112.6	102.47	101.72	115.9	105.92	114.8	140.88	116.73	107.77	107.47	105.35	154.3	133.02	131.11	118.77	102.08	107.27	116.38	97.99	132.5	136.39	114.47	93.68	145.75
	0:47:06.000	115.92	115.62	113.33	102.14	140.6	129.86	106.97	116.86	112.46	131.29	121.54	105.52	108.81	113.84	102.14	102.22	114.96	106.49	117.35	141.94	116.88	108.5	109.7	106.28	154.11	133.26	131.67	118.6	103.75	107.14	118.57	99.22	131.98	133.98	114.69	95.74	146.03
	0:55:44.000	165.8	170.13	167.71	157.04	204.71	202.58	153.45	176.7	160.34	200.84	180.72	149.28	162.05	173.9	152.34	159.16	179.91	172.98	181.21	221.26	203.78	178.42	172.86	163.61	246.79	215.67	205.44	204.03	163.31	162.58	179.87	153.92	198.21	230.89	175.57	158.72	229.77
	1:03:20.000	168.19	171.22	165.99	156.35	203.57	202.88	151.6	167.64	163.27	196.95	178.59	149.37	156.77	169.89	150.03	155.08	178.17	167.98	176.29	219.8	197.61	172.11	167.15	162.62	245.04	210.67	202.69	197.52	158.34	159.5	177.19	152.94	194.41	226.35	171.82	158.94	228.33
	1:10:57.000	166.3	170.8	165.07	150.77	204.28	201.98	148.13	169.97	160.49	194.93	176.49	153.84	158.51	170.98	148.17	154.33	180.95	169.12	179.23	219.27	196.64	171.48	167.95	165.14	242.12	209.15	202.54	196.23	157.77	159.19	175.66	150.68	193.88	224.55	171.83	159.16	226.32
	1:19:48.000	105.38	103.41	103.08	97.27	128.19	117.31	105.43	104.21	109.32	127.24	111.86	100.78	103.54	110.2	96.24	96.79	107.87	103.99	111.67	134.65	116.2	107.35	106.62	101.26	149.89	125.77	127.98	112.74	100.27	99.6	108.41	93.45	124.78	128.02	104.29	88.62	136.11
	1:29:29.000	100.34	100.63	98.76	91.03	125.06	115.19	101.98	105.04	104.14	122.67	107.32	96.98	101.52	108.06	94.06	93.23	107.99	102.03	108.88	128.99	110.49	102.42	104.4	96.79	143.94	121.86	122.04	112.04	95.04	96.28	104.33	88.42	119.72	125.11	100.95	88.2	131.69
	1:39:10.000	97.9	98.92	93.57	90.09	122.76	113.51	98.58	102.65	102.01	120.38	104.77	95.06	98.77	109.07	92.06	91.57	105.88	101.02	107.55	126.23	107.86	100.42	101.79	95.9	142.04	119.85	119.33	110.69	93.91	94.17	101.92	85.32	116.93	123.26	99.41	87.41	128.82
	Fig. 5j
	Control	Pal	165.8	170.13	167.71	157.04	168.19	171.22	165.99	156.35	166.3	170.8	165.07	150.77	204.71	202.58	153.45	176.7	160.34	203.57	202.88	151.6	167.64	163.27	204.28	201.98	148.13	169.97	160.49
		Pal Eto	200.84	180.72	149.28	162.05	173.9	196.95	178.59	149.37	156.77	169.89	194.93	176.49	153.84	158.51	170.98	152.34	159.16	179.91	172.98	181.21	150.03	155.08	178.17	167.98	176.29	148.17	154.33	180.95	169.12	179.23
	KSPAPN	Pal	221.26	203.78	178.42	172.86	163.61	219.8	197.61	172.11	167.15	162.62	219.27	196.64	171.48	167.95	165.14	246.79	215.67	205.44	204.03	245.04	210.67	202.69	197.52	242.12	209.15	202.54	196.23
		Pal Eto	163.31	162.58	179.87	153.92	198.21	158.34	159.5	177.19	152.94	194.41	157.77	159.19	175.66	150.68	193.88	230.89	175.57	158.72	229.77	226.35	171.82	158.94	228.33	224.55	171.83	159.16	226.32
	Fig. 5k			Fig. 5L
	Vehicle	Etomoxir			Vehicle								Etomoxir
	1.34611	1.18179		0	153	105	100	87	86	103	188	123	137	129	91	125	103	138	74	109
	2.58358	1.72202		15	296	234	291	238	248	266	339	243	237	244	225	243	196	265	198	208
	1.87984	1.2964		30	245	199	260	243	161	182	260	217	170	205	175	201	164	182	177	185
	3.83673	1.35453		60	177	102	111	154	88	106	196	146	104	118	119	81	86	107	88	79
	2.16935	0.771904		120	129	92	91	83	75	107	132	97	48	47	45	30	18	33	41	46
		0.90478
	Fig. 5m
		Control											KSPAPN
	0	96	101	82	91	116	97	68	112	71	117	97	103	104	124	119	85	74	91	80	76	78
	15	113	116	136	142	110	145	96	137	121	165	144	135	212	221	193	114	130	168	96	114	148
	30	120	48	112	111	128	135	134	164	135	156	89	152	196	145	175	104	146	166	176	158	160
	60	106	35	78	106	142	87	86	159	97	101	95	117	146	139	141	121	174	111	114	115	104
	120	80	24	35	44	76	85	64	117	23	34	72	83	116	74	75	67	91	49	104	66	28
	Fig. 5n
		Control									KSPAPN
	0	43	103	66	113	79	108	80	91	73	104	82	120	68	69	102	70	83	61	44
	15	24	77	97	122	56	135	53	96	62	83	61	119	51	44	67	46	67	82	35
	30	31	69	106	102	54	97	64	103	75	72	94	110	80	45	60	42	82	97	52
	60	26	56	83	71	34	95	64	107	73	49	74	77	93	30	49	44	114	127	54
	120	38	35	76	56	43	74	52	82	66	19	53	72	35	26	31	44	91	100	70
[truncated: 12 more columns]

## Sheet: Fig6
	Fig. 6c			Fig. 6d			Fig. 6e
	Control	KSPAKO		Control	KSPAKO			Control							KSPAKO
	5436.04	1647.29		59.36	28.47		Lean Mass	27.93	29.19	29.35	24.73	24.11	23.47	27.34	22.75	19.51	24.59	26.06	24.06	26.53	24.21	22.36	27.02	24.76
	5381.13	2196.38		53.28	24.67		Fat Mass	29.77	22.35	27.7	15.37	24.16	19.74	31.95	4.94	4.06	29.56	29.28	13.57	23.71	30.15	18.2	32.13	28.67
	7357.88	1372.74		58.22	55.01		Fluid	23.5	24.95	25.12	20.3	20.68	19.44	23.26	19.17	16.19	20.75	22.3	20.23	22.01	19.89	18.75	23.32	21.33
	8950.25	1812.01		40.75	56.72
		2361.11		48.52	38.93
				43.16	51
				58.88	55.19
					40.49
					58.51
					52.55
	Fig. 6f																	Fig. 6g
		Control						KSPAKO										Control	KSPAKO
	Epi	2.231	1.1876	1.8353	1.8394	1.463	1.5914	0.4331	0.23	1.3224	1.4979	1.6074	1.9633	1.5735	1.0831	1.3605		6.24422	12.129
	Sub	1.8083	1.5768	0.6881	1.1816	1.0736	1.7318	0.2631	0.2333	1.9583	0.8879	1.5188	2.2517	1.0572	1.7668	1.4599		9.38509	7.41671
	Liver	1.6383	2.0188	1.2042	1.6315	1.492	1.6756	1.2072	0.8992	1.6328	1.2789	1.4686	1.5761	1.2501	1.8684	2.1672		11.0063	12.6526
	Kidney	0.173	0.15	0.1654	0.1403	0.1489	0.1515	0.1384	0.1059	0.126	0.1413	0.1684	0.1547	0.1439	0.1633	0.1397		11.1878	21.833
	Spleen	0.081	0.1174	0.0683	0.0691	0.0747	0.0899	0.075	0.0716	0.0748	0.0906	0.0693	0.0647	0.0689	0.1366	0.0996			8.95359
																			4.77225
																			19.2342
	Fig. 6h
		Control							KSPAKO
	0	183	145	166	191	182	246	180	138	151	201	154	138	88	183	161	156
	15	237	272	272	420	358	581	293	229	254	336	251	210	132	271	287	275
	30	292	268	283	314	459	415	300	173	252	437	362	225	189	337	258	404
	60	236	264	275	311	330	371	282	124	225	274	327	129	113	382	233	304
	120	207	176	173	216	205	208	193	72	137	156	179	78	66	206	143	202
	Fig. 6i
		Control															KSPAKO
	0	161	177	167	231	242	193	236	214	161	151	177	207	206	151	119	145	165	201	221	164	130	227	276	229	172	177	126
	15	125	135	152	116	197	198	131	130	122	163	155	162	139	113	97	94	115	162	193	85	92	125	239	162	97	130	93
	30	77	113	119	76	100	210	88	127	95	150	113	134	107	79	76	70	95	98	156	63	72	86	143	110	74	81	73
	60	101	122	120	80	81	191	78	128	98	144	128	143	99	76	78	46	59	97	83	43	67	66	132	71	95	123	66
	90	83	137	160	93	118	160	73	145	117	138	139	154	128	105	80	61	81	112	80	30	79	62	70	77	117	151	102
	Fig. 6j
		Control							KSPAKO
	0	126	81	114	66	130	103	148	37	53	117	118	75	85	124	98	125	98
	15	168	138	164	122	172	136	176	73	71	126	142	127	125	142	104	145	83
	30	177	160	159	119	150	142	149	112	108	187	152	140	136	185	103	134	98
	60	138	125	154	128	139	150	128	63	104	153	151	152	120	137	102	134	63
	120	117	110	101	111	136	163	142	74	78	135	88	102	110	135	71	139	112
	Fig. 6k
		Control							KSPAKO
	0	174	166	146	142	109	87	184	124	135	229	179	200	187	223	94	151	112
	15	287	239	244	168	130	135	218	168	187	225	208	266	215	257	114	146	216
	30	303	264	276	114	131	133	188	162	237	223	252	322	239	311	111	137	203
	60	278	368	242	116	94	95	173	122	159	282	221	306	201	314	59	131	116
	120	187	277	168	91	48	22	57	85	117	199	199	201	147	252	27	77	80
	Fig. 6L
		Control							KSPAKO
	0	120	70	104	59	104	102	188	51	44	76	140	61	102	102	126	150	124
	15	141	114	116	79	149	140	249	108	101	108	164	97	117	161	134	184	164
	30	156	115	149	128	162	100	212	123	119	138	170	129	148	140	109	151	152
	60	139	147	181	120	120	97	152	147	155	129	164	137	136	170	65	196	110
	120	115	129	152	98	120	102	175	76	102	137	106	109	129	153	71	243	125
	Fig. 6m
		Control										KSPAKO
	0	80	103	96	99	111	108	128	162	67	83	73	79	95	111	76	96	65	91	66	110	58
	15	139	139	131	127	178	188	148	230	86	151	119	104	113	121	120	157	97	129	110	147	128
	30	111	180	132	146	199	141	136	176	101	152	123	133	104	117	104	115	107	121	93	157	128
	60	78	125	84	111	127	99	101	149	90	100	110	117	83	75	103	101	103	101	73	126	99
	120	62	117	91	85	116	89	93	129	77	105	91	88	63	82	84	90	85	86	82	114	63
	Fig. 6n
		Control							KSPAKO
	0	81	83	106	71	180	135	202	70	48	90	131	72	100	113	147	205	121
	1.5	155	130	139	98	309	216	362	135	79	148	225	127	139	165	248	275	330
	3	95	102	109	67	145	110	214	62	57	93	144	74	99	117	135	119	150
	6	64	84	86	72	110	91	163	50	59	81	80	65	84	101	75	106	130
	Fig. 6p
		Control						KSPAKO
	Timp1	0.76141	0.660824	1.57777	0.490388	1.8971	0.612511	0.695972	3.17644	3.93952	3.50829	3.9615	5.28864	5.22649	0.553116	0.486996	4.98353
	Collagen1a1	1.00414	0.960423	1.03544	0.687544	1.27702	1.03544	0.656168	3.27824	3.80045	2.69113	2.54546	5.05424	6.13811	1.00117	0.824573	1.76978
	Collagen3a1	0.938787	0.898829	1.16238	0.837039	1.41517	0.747796	1.13084	3.65935	3.87744	2.85216	2.94859	6.74872	8.07608	0.806441	0.616981	3.91936
	TGFb1	1.09179	0.964398	0.943814	0.743632	1.2796	0.976771	0.889227	1.25502	1.60145	1.02256	1.09971	1.3331	1.96265	0.706141	0.893153	1.23103
	Acta2	0.910281	1.02591	1.06381	0.841126	1.15887		0.44219	1.05838	1.13556	0.939196	1.18743	1.04396	1.10153	1.62179	1.26874	1.06346
	Fn1	1.09434	0.975471	0.930191	0.554991	1.32102	1.12399	0.570238	1.50679	1.74479	1.44315	1.75752	3.39987	3.11794	0.80342	0.867789	1.98378
	Fig. 6q
		Control						KSPAKO
	Itgax	1.09715	0.713546	0.8859	1.21707	1.01695	1.06939	0.89954	1.95403	2.52913	2.01996	2.67979	5.47997	7.38596	0.885421	1.16602	1.48006
	Ccl2	1.12444	0.878242	1.52614	0.595619	0.676278	1.19928	1.36006	3.06952	4.84955	2.55252	2.54355	11.3412	11.2133	3.07706	1.44127	1.32678
	Mrc1	1.15802	1.05223	1.08643	0.861341	0.84198		1.15203	2.0749	2.43677	2.75079	2.79147	6.95405	7.92853	1.67665	1.95345	1.54501
	Tnfα	1.00137	1.07247	0.926161				1.31454	3.06391	4.09747	2.6895	2.96992	13.605	12.4879
	Fig. 6r
		Control						KSPAKO
	Pck1	1.07402	0.941011	0.984973	0.925649	1.0025	1.07185	1.01491	0.888068	1.04581	0.818253	0.992742	0.416234	0.523975	1.03415	0.918182	0.92998
	G6Pase	0.886325	1.09765	1.01602	0.95788	0.584165	1.45795	0.555819	0.325856	0.349762	0.817798	1.08872	0.206242	0.171855	0.727594	0.935214
	PGC1a	1.0486	0.942993	1.00841	0.941686	1.00274	1.05557	0.763305	0.732499	0.908154	0.745155	0.897083	0.3831	0.387625	1.11181	1.13273	0.7324
	Pcx	1.20718	0.842919	0.949899	0.929757	1.03965	1.0306	0.804984	0.822769	0.784021	0.815364	0.854705	0.366766	0.303654	0.946407	0.856925	0.745306
	PPARa	1.31672	0.924551	0.758724	1.07742	0.745517	1.17706	0.89207	0.334718	0.393896	0.806743	0.754654	0.266156	0.225336	1.08312	1.52955	0.786052
	Fig. 6s
		Control						KSPAKO
	Cd36	0.8193	0.978343	1.20236	1.02796	0.779084	1.19296	0.416389	0.623795	0.723272	0.347285	0.84533	0.734159	1.03722	1.07508
	Lpl	0.673139	0.63066	1.6962	1.23388	0.686849	1.07927	0.367258	0.94795	0.356995	0.243173	0.844038	0.547626	1.20457	0.759075
	Abca1	0.926473	0.807343	1.26618	1.02983	0.948776	1.02139	1.72852	1.13727	1.42248	1.32884	0.982167	0.790338	0.906268	0.777532
	fatp4	0.795895	1.02653	1.17757	1.07638	0.940175	0.98344	0.90475	1.00787	1.08743	0.7904	0.874391	0.852957	0.80387	0.938793
	Snap23	0.772403	1.11258	1.11502	1.16399	0.615175	1.22083	0.669096	0.767935	0.953198	0.558142	0.838154	0.989546	1.04105	1.00385
	Vamp8	0.962645	0.94782	1.08953	1.01846	0.853773	1.12777	0.754437	0.736504	0.937333	0.582069	0.937281	0.636745	0.876366	1.09239
	Abcg5	0.637932	0.657417	1.70465	1.11061	0.927488	0.9619	0.878933	0.237944	0.613601	0.503586	0.390399	0.59822	0.516988	0.554077

## Sheet: Fig7
	Fig. 7a
		Control								KSPAKO
	0	118.192	106.394	129.991	138.419	96.4513	106.186	63.7067	87.6014	125.778	99.6514	156.96	215.112	164.545	146.004	128.311	92.0264	46.8919
	1.5	660.1	351.643	429.178	334.787	185.835	140.701	113.266	283.184	882.594	435.078	404.738	653.358	785.674	682.855	135.391	520.362	199.11
	3	242.081	88.6952	153.589	186.458	93.7964	80.5215	107.956	100.876	851.411	274.107	182.244	502.5	540.425	376.926	119.461	224.775	134.506
	6	63.4118	58.3551	67.6257	124.092	47.7769	49.5469	136.276	59.2818	173.816	91.2236	105.551	175.502	92.9091	95.4375	102.646	67.2467	84.9465
	Fig. 7b
		Control														KSPAKO
	Liver	13.97	13.32	15.47	13.08	10.17	26.5	15.02	10.77	7.19	17.95	13.9914	17.1564	10.3895	13.8976	17.39	19.56	15.13	24.25	13.555	19.4466	17.3458
	Heart	12.93	12.8	11.55	17.92	18.75	16.39	12.35	11.62	7.16	5.21	10.9907	9.98671	9.84447	11.996	13.68	9.59	16.59	14.69	9.86916	10.5605	12.3562
	Muscle	0.25	0.42	0.43	0.21	0.31	0.26	0.26	0.16	0.17	0.23	0.377074	0.729374	0.384083	0.384448	0.36	0.35	0.24	0.16	0.360116	0.397176	0.438063
	Cortex	4.9	4.46	8.02	4.53	5.13	6.52	4.73	8.16	3.3	3.81	4.14931	5.95763	4.67703	6.04435	4	3.23	7.01	2.67	2.95771	2.57962	3.90542
	Medulla	5.01	3.84	6.93	3.97	4.92	5.4	3.25	5.16	2.34	2.72	3.65052	4.10335	4.02638	4.63861	4.11	3.01	4.24	1.95	2.7007	2.87503	3.7186
	Sub	0.47	0.41	0.36	0.38	0.67	0.39	0.33	0.23	0.24	0.55	0.343984	0.419118	0.371206	0.43709	0.54	0.45	0.36	0.2	1.10529	0.515361	0.71017
	Epi	0.45	0.43	0.42	0.32	0.68	0.22	0.17	0.17	0.19	0.22	0.240429	0.353384	0.284819	0.396871	0.53	0.48	0.39	0.22	0.14	0.479873	0.94032
	Fig. 7c
		Control										KSPAKO
	0:01:38.000	145.52	103.61	120.84	148.03	130.27	179.75	177.2	174.6	138.17	184.23	140.9	148.04	109.53	131.37	90.42	130.74	67.2	123.11	147.78
	0:09:54.000	145.38	103.48	116.71	146.36	135.87	179.56	162.74	174.45	137.63	182.23	141.05	146.35	109.89	132.06	89.61	130.78	59.16	122.54	146.32
	0:18:26.000	145.59	103.42	118.36	146.44	136.12	180.15	158.86	174.67	137.83	182.65	142.87	148.5	110.91	132.75	90.04	130.79	59.75	123.3	146.96
	0:27:45.000	115.42	80.89	92.16	112.02	105.11	142.42	120.47	136.63	105.92	139.53	113.1	110.95	84.92	103.8	72.65	105.68	48.33	90.59	117.37
	0:37:26.000	115.79	81.14	94.71	114.89	106.9	141.39	119.33	135.34	102.65	136.34	111.05	105.51	83.2	100.47	71.82	102.68	47.26	89.06	115.71
	0:47:06.000	116.8	81.32	94.69	116.46	109.94	140.56	119.6	136.69	103.16	139.77	111.59	104.87	83.25	100.35	71.98	103.65	47.45	87.12	114.54
	0:55:44.000	166.8	123.28	132.35	168.44	157.9	206.9	185.56	205.76	160.49	212.6	168.84	175.76	139.48	155.14	106.49	155.73	70.99	139.08	170.47
	1:03:20.000	163.72	122.56	131.18	170.92	155.57	203.49	180.74	202.3	156	205.84	169.71	166.11	132.2	152.79	104.84	153.43	70.67	137.68	165.04
	1:10:57.000	162.78	121.73	134.49	171.07	156.54	201.99	179.57	207.03	155.11	211.04	169.5	165.18	131.19	152.7	105.34	153.09	71.42	138.5	165.38
	1:19:48.000	109.67	75.7	89.32	111.68	105.97	136.4	113.57	137.2	106.99	139.62	110.65	109.67	83.11	99.4	68.75	104.2	47.99	81.76	111.16
	1:29:29.000	108.78	75.15	91.1	108.49	103.97	134.72	111.99	137.32	106.29	141.13	110.13	112.51	81.94	99.29	68.75	102.93	46.68	82.03	110.68
	1:39:10.000	107.42	73.49	86.77	107.91	104.03	132.34	110.62	136.74	105.26	139.92	108.81	110.66	81.37	98.51	68.96	101.44	45.72	81.49	107.97
	Fig. 7d
		Control																														KSPAKO
	Basal	145.52	103.61	120.84	148.03	130.27	179.75	177.2	174.6	138.17	184.23	145.38	103.48	116.71	146.36	135.87	179.56	162.74	174.45	137.63	182.23	145.59	103.42	118.36	146.44	136.12	180.15	158.86	174.67	137.83	182.65	140.9	148.04	109.53	131.37	90.42	130.74	67.2	123.11	147.78	141.05	146.35	109.89	132.06	89.61	130.78	59.16	122.54	146.32
	Maximal	166.8	123.28	132.35	168.44	157.9	206.9	185.56	205.76	160.49	212.6	163.72	122.56	131.18	170.92	155.57	203.49	180.74	202.3	156	205.84	162.78	121.73	134.49	171.07	156.54	201.99	179.57	207.03	155.11	211.04	168.84	175.76	139.48	155.14	106.49	155.73	70.99	139.08	170.47	169.71	166.11	132.2	152.79	104.84	153.43	70.67	137.68	165.04
	Fig. 7j
	m/z	m/z 563.395, DG 30:4;O2	m/z 529.284, ST 27:1;O5;S	m/z 594.320, LPE 26:7;O	m/z 529.280, ST 24:5;O3;Hex	m/z 615.244, ST 26:7;O6;GlcA	m/z 529.278, LPI O-14:0	m/z 681.413, LPG 31:6	m/z 681.400, TG 37:9;O3	m/z 681.398, LPI 24:1	m/z 608.344, ST 24:2;O5;HexNAc
	Fold Change (KSPAPN/Control)	2.08438	1.39214	1.36173	1.32677	1.29774	1.29532	1.29151	1.28729	1.27917	1.26593
	Fig. 7k
	m/z	m/z 739.524, SM 32:0;O6	m/z 738.507, PC 33:4	m/z 738.516, HexCer 35:4;O4	m/z 739.528, PA 39:3	m/z 739.515, TG O-42:8;O3	m/z 739.530, DG O-46:13;O	m/z 755.507, LPI O-29:0	m/z 738.529, CerP 38:0;O6	m/z 738.492, PI-Cer 31:0;O2	m/z 736.492, PC 33:5
	Fold Change (KSPAPN/Control)	0.581126	0.586893	0.594032	0.594875	0.606568	0.618105	0.619332	0.64459	0.651907	0.681281
[truncated: 9 more columns]

## Sheet: Fig. S1
Fig. S1a
Fed liver	1.06323	1.1065	1.13113	0.910048	0.832703	0.956396
Fast liver	1.07923	1.20205	0.925853	0.933882	0.65776
Fed kidney	0.931536	1.20481	0.956831	0.956772	0.950055
Fast kidney	0.997305	2.58357	0.818092	3.32959	2.03099
Fig. S1b
Fed liver	0.851514	0.823725	1.39409	0.947862	0.836003	1.14681
Fast liver	1.48868	1.47618	1.56628	1.00136	1.0242
Fed kidney	1.10749	1.52863	1.86332	0.238112	0.262446
Fast kidney	2.07315	2.86219	3.04543	2.52775	1.87188
Fig. S1c
Fed liver	1.01143	0.776977	0.882274	1.37521	1.05633	0.897781
Fast liver	0.635775	0.637635	0.751113	0.350021	0.348679
Fed kidney	1.13667	1.11584	1.06714	0.862616	0.817729
Fast kidney	1.27197	1.99789	3.16919	1.98404	1.46747
Fig. S1d
Fed liver	1.04168	1.04267	1.23694	1.02778	0.759126	0.891802
Fast liver	2.21063	2.3294	2.10726	2.30666	1.74629
Fed kidney	0.976582	1.05855	1.09121	0.900463	0.973194
Fast kidney	1.22871	1.4217	1.41176	1.50309	1.13016
Fig. S1e
Fed liver	0.690184	0.479549	0.530993	1.0622	1.50705	1.73003
Fast liver	2.36253	2.0826	1.35186	1.72585	1.88129
Fed kidney	0.891903	1.04106	1.04342	0.903796	1.11982
Fast kidney	1.35472	1.4224	1.51658	1.27563	1.14007
Fig. S1f
Fed liver	1.21208	0.757808	1.26784	0.980858	0.933508	0.847904
Fast liver	1.33391	1.28868	1.76497	1.24909	1.00476
Fed kidney	1.14038	1.03264	1.15408	0.814393	0.858507
Fast kidney	1.57508	1.75782	1.8354	1.32191	1.18136
Fig. S1g
RT	Cold Fasting
15.7122	12.3882
16.3409	12.1768
14.715	10.8918
13.3105	13.7129
13.6519	10.9306
21.518	13.5321
21.2752	11.6669
21.8898	19.1243

## Sheet: Fig. S2
			Control						Liver Pck1 KO
Fig. S2a	Liver	pck1	0.774258	0.686012	0.800523	0.664051	1.02527	0.703671	0.225114	0.294178	0.251674	0.173946
Fig. S2b		G6Pase	1.96906	1.08648	1.32093	1.53044	1.6477	1.41148	0.607168	0.543079	0.872878	0.519454
Fig. S2c		pgc1a	0.178414	0.534248	0.671753	0.177566	0.601686	0.265268	0.682644	0.662421	0.858575	0.789642
			Control												Liver Pck1 KO
Fig. S2d	Kidney	pck1	1.07214	1.05773	0.829874	0.756643	1.23733	1.04628	0.971031	0.953471	1.20657	0.890999	1.20986	0.768066	1.23819	1.12437	1.5011	0.9119	1.03733	1.27535	1.02218	0.916244
Fig. S2e		G6Pase	0.755657	0.830251	1.06413	1.05476	1.05468	1.24052	0.790409	0.855841	1.31636	0.870086	1.15949	1.00781	1.94375	1.63729	1.85553	1.62889	1.93089	1.69466	1.29069	1.67151
Fig. S2f		pgc1a	0.840374	0.96162	0.88504	0.946015	1.04799	1.31896	0.849834	1.01124	0.98684	0.828913	1.06105	1.26212	0.915947	0.877998	1.25628	1.028	0.850131	0.953389	0.853211	1.13185

## Sheet: Fig. S4
	Fig. S4a
		Control					KSPAPN
	0	239	215	151	187	119	290	209	248	210	167	261	193	158	195	167
	15	293	341	283	388	245	429	324	343	340	307	549	368	292	328	338
	30	387	278	212	301	214	336	387	342	300	312	600	338	309	391	245
	60	246	165	198	279	199	452	320	306	289	331	554	435	256	302	243
	120	203	163	93	210	102	370	244	281	227	181	429	268	118	135	181
	Fig. S4b
		Control																KSPAPN
	0	177	138	153	129	166	158	169	166	176	207	171	210	182	227	248	165	193	142	191	158	148	206	246	149	169	195	202	167	199	179	209	368	218	178	254	229
	15	200	112	146	119	114	150	97	93	138	105	129	197	154	180	142	120	341	145	181	166	173	126	292	104	102	165	227	148	132	140	123	328	198	131	191	96
	30	145	119	122	70	112	141	81	89	129	90	116	87	77	114	93	80	285	153	119	123	150	97	230	92	89	165	179	117	107	108	103	226	140	98	127	97
	60	136	88	108	83	135	137	101	74	122	59	127	67	97	84	71	63	332	153	130	139	130	63	205	82	66	189	161	133	123	119	117	175	191	85	75	77
	90	128	105	100	57	126	133	74	85	120	65	97	76	184	83	74	62	305	139	165	128	131	68	212	75	80	189	229	171	188	141	137	171	169	125	54	97
	Fig. S4c
		Control										KSPAPN
	0	135	149	164	173	158	139	160	171	163	139	224	239	152	167	131	159	203
	15	163	155	172	260	180	160	200	268	214	156	416	221	179	195	157	197	286
	30	158	134	274	256	244	210	240	219	283	134	404	245	258	203	230	222	390
	60	128	143	251	213	282	205	251	242	218	103	486	255	293	141	222	248	465
	120	108	106	194	180	139	119	140	141	88	57	509	148	144	121	220	145	475
	Fig. S4d
		Control								KSPAPN
	0	162	173	170	90	116	103	102	126	106	205	126	152	127	92	109
	15	162	186	171	180	148	150	174	165	194	289	167	159	134	142	124
	30	192	186	174	136	123	127	115	147	145	304	237	214	174	175	172
	60	118	124	139	124	111	110	112	106	100	203	144	112	142	116	107
	120	121	113	130	110	109	103	102	107	100	112	158	99	100	108	85
	Fig. S4e
		Control														KSPAPN
	0	1.01897	0.927618	1.36332	1.35629	1.20871	0.808152	1.06817	0.927618	0.801124	0.520028	0.502947	1.60314	1.09234	0.801572	0.843858	0.843858	0.69116	1.63146	1.12514	0.876005	1.15976	0.70217	1.08087	1.0572
	15	1.01195	0.653549	1.4617	1.19466	0.955727	0.801124	1.14547	0.78707	0.702741	0.505973	0.518664	1.07662	0.935167	0.97446	0.956372	0.916188	0.851894	1.59127	1.28588	0.71527	1.30178	0.70217	1.0572	1.04142
	30	0.934645	0.9487	1.12439	1.33521	0.906535	0.843289	1.19466	0.892481	0.674631	0.576247	0.447937	1.24951	0.833006	0.943026	1.07692	1.06889	0.900115	1.92078	1.25373	0.699196	1.34122	0.859961	1.15187	1.19921
	60	0.794097	0.562193	1.15249	1.34223	0.9487	0.822207	1.03303	0.625439	0.604357	0.801124	0.534381	1.54813	0.990177	0.966601	1.05281	1.29392	0.819747	1.80023	1.00459	1.02067	1.57791	0.883629	1.40434	1.286
	Fig. S4f
		Control							KSPAKO
	0	183	145	166	191	182	246	180	138	151	201	154	138	88	183	161	156
	15	237	272	272	420	358	581	293	229	254	336	251	210	132	271	287	275
	30	292	268	283	314	459	415	300	173	252	437	362	225	189	337	258	404
	60	236	264	275	311	330	371	282	124	225	274	327	129	113	382	233	304
	120	207	176	173	216	205	208	193	72	137	156	179	78	66	206	143	202
	Fig. S4g
		Control															KSPAKO
	0	161	177	167	231	242	193	236	214	161	151	177	207	206	151	119	145	165	201	221	164	130	227	276	229	172	177	126
	15	125	135	152	116	197	198	131	130	122	163	155	162	139	113	97	94	115	162	193	85	92	125	239	162	97	130	93
	30	77	113	119	76	100	210	88	127	95	150	113	134	107	79	76	70	95	98	156	63	72	86	143	110	74	81	73
	60	101	122	120	80	81	191	78	128	98	144	128	143	99	76	78	46	59	97	83	43	67	66	132	71	95	123	66
	90	83	137	160	93	118	160	73	145	117	138	139	154	128	105	80	61	81	112	80	30	79	62	70	77	117	151	102
	Fig. S4h
		Control							KSPAKO
	0	126	81	114	66	130	103	148	37	53	117	118	75	85	124	98	125	98
	15	168	138	164	122	172	136	176	73	71	126	142	127	125	142	104	145	83
	30	177	160	159	119	150	142	149	112	108	187	152	140	136	185	103	134	98
	60	138	125	154	128	139	150	128	63	104	153	151	152	120	137	102	134	63
	120	117	110	101	111	136	163	142	74	78	135	88	102	110	135	71	139	112
	Fig. S4i
		Control										KSPAKO
	0	80	103	96	99	111	108	128	162	67	83	73	79	95	111	76	96	65	91	66	110	58
	15	139	139	131	127	178	188	148	230	86	151	119	104	113	121	120	157	97	129	110	147	128
	30	111	180	132	146	199	141	136	176	101	152	123	133	104	117	104	115	107	121	93	157	128
	60	78	125	84	111	127	99	101	149	90	100	110	117	83	75	103	101	103	101	73	126	99
	120	62	117	91	85	116	89	93	129	77	105	91	88	63	82	84	90	85	86	82	114	63
	Fig. 7j
		Control								KSPAKO
	0	118.192	106.394	129.991	138.419	96.4513	106.186	63.7067	87.6014	125.778	99.6514	156.96	215.112	164.545	146.004	128.311	92.0264	46.8919
	1.5	660.1	351.643	429.178	334.787	185.835	140.701	113.266	283.184	882.594	435.078	404.738	653.358	785.674	682.855	135.391	520.362	199.11
	3	242.081	88.6952	153.589	186.458	93.7964	80.5215	107.956	100.876	851.411	274.107	182.244	502.5	540.425	376.926	119.461	224.775	134.506
	6	63.4118	58.3551	67.6257	124.092	47.7769	49.5469	136.276	59.2818	173.816	91.2236	105.551	175.502	92.9091	95.4375	102.646	67.2467	84.9465

[truncated: 4 more sheets: Fig. S5, Fig. S6, Fig. S7, Fig. S8]
